# Supplementary material for: Identification of Single Nucleotide Polymorphism in Red Clover (Trifolium pratense L.) Using Targeted Genomic Amplicon Sequencing and RNA-seq
Source: Front Plant Sci. 2019 Oct 23;10:1257. doi: 10.3389/fpls.2019.01257 (PMC6820467; doi:10.3389/fpls.2019.01257)
Supplement: Supplemental Table 1 — Sequences of primers used for validation using genomic DNA and cDNA. doi: 10.6084/m9.figshare.9971885 [file Table_1.xls]

## Sheet: Supplemental_primer_info
Supplemental Table 1. Sequences of primers used for validation using genomic DNA and cDNA.
location on genome reference	Orientation	Start	Len	tm	GC%	Seq	Prod Size	Sequence Report Name
Tp57577_TGAC_v2_scaf_469:114565-115165	FORWARD	61	21	59.94	47.62	CCAACATCGACTAGGAATGGA	533	F01
Tp57577_TGAC_v2_LG3:14847482-14848082	FORWARD	76	23	60.05	34.78	CACATTATTTTCGTGCAGTTCAA	525	A02
Tp57577_TGAC_v2_LG2:27434099-27434699	FORWARD	40	20	59.26	40	TCCTGCAAGCCAAATATCAA	491	E02
Tp57577_TGAC_v2_scaf_364:138483-139083	FORWARD	57	20	59.37	50	GGTGCATGAACACCCATCTA	476	H02
Tp57577_TGAC_v2_LG2:12834243-12834843	FORWARD	80	20	59.85	50	CCTGGCAAGAAAAGTTCCAG	455	A03
Tp57577_TGAC_v2_LG2:15456842-15457442	FORWARD	57	21	59.85	38.1	TCTGCCTTTCAAAAGTTTCCA	523	B03
Tp57577_TGAC_v2_LG2:1075161-1075761	FORWARD	1	20	59.77	45	ACGCGAAGGTTGCAGTTTAT	592	D03
Tp57577_TGAC_v2_LG7:8399615-8400215	FORWARD	76	20	60.05	45	GGAATCTGGCCACAAAAAGA	452	E03
Tp57577_TGAC_v2_LG4:232153-232753	FORWARD	60	24	59.57	29.17	TGAAATTTTAGCAAAGGTTCAATG	538	F03
Tp57577_TGAC_v2_LG7:21055832-21056432	FORWARD	39	22	55.68	22.73	AAACAGAAAAATTTGTTTCCAA	497	H03
Tp57577_TGAC_v2_scaf_5730:1031-1631	FORWARD	32	24	56.91	29.17	TCTCACAATAATCGTTATGGTTTT	493	B04
Tp57577_TGAC_v2_LG3:3189107-3189707	FORWARD	45	20	59.84	55	CGTCGTCCTTCTTCCACTTC	490	E04
Tp57577_TGAC_v2_scaf_74:243120-243720	FORWARD	69	20	59.8	50	TCGGAGATACTGCGGAGATT	493	F04
Tp57577_TGAC_v2_LG5:8309692-8310292	FORWARD	41	20	59.15	30	TTTTGCGATTTTTGCATCAT	517	G04
Tp57577_TGAC_v2_LG5:11439799-11440399	FORWARD	50	20	61.03	50	GCAACCCATAAACTGCAGGA	474	H04
Tp57577_TGAC_v2_LG3:3189140-3189740	FORWARD	12	20	59.84	55	CGTCGTCCTTCTTCCACTTC	552	D05
Tp57577_TGAC_v2_LG4:25733932-25734532	FORWARD	65	20	59.4	60	TCAGTACCAGCTCCCCTCTC	458	E05
Tp57577_TGAC_v2_LG7:10132348-10132948	FORWARD	40	22	60.24	40.91	CAATAAGAAACCCACTGCCATT	504	A06
Tp57577_TGAC_v2_LG2:26318491-26319091	FORWARD	51	20	59.7	40	TTGCTCGTGCCATTAATTTG	479	E06
Tp57577_TGAC_v2_LG3:3189158-3189758	FORWARD	3	22	59.67	40.91	TCTTCCACTTCCATCTCATTCA	595	A07
Tp57577_TGAC_v2_scaf_7160:1355-1955	FORWARD	3	22	59.17	40.91	TCGTTCTGGTTTGATCATTCTC	577	E07
Tp57577_TGAC_v2_LG7:8399248-8399848	FORWARD	68	20	59.14	40	TCCATATCAAACGCATTGCT	456	F07
Tp57577_TGAC_v2_LG5:8563628-8564228	FORWARD	56	20	61.13	45	GCACAACATGCAAAATGCAC	493	B08
Tp57577_TGAC_v2_scaf_259:297697-298297	FORWARD	39	21	57.32	38.1	CCCGGTAAGTGATTTTTCTTT	555	E08
Tp57577_TGAC_v2_LG4:23980660-23981260	FORWARD	28	22	60.1	40.91	GGAAAATATCAGCATGACAGCA	567	G08
Tp57577_TGAC_v2_LG5:8721501-8722101	FORWARD	54	20	60.31	40	TTGCCCCAGAAAACAATGAT	469	H08
Tp57577_TGAC_v2_scaf_7160:1367-1967	FORWARD	66	24	56.91	29.17	TGATCAACGTATATTTGGAAACTT	502	B09
Tp57577_TGAC_v2_LG7:27767843-27768443	FORWARD	80	20	60.44	50	AACGGCACAGGTGACGTATT	470	D09
Tp57577_TGAC_v2_LG1:14001718-14002318	FORWARD	57	21	58.3	47.62	GATTGCTTAGGACACAACGTG	469	E09
Tp57577_TGAC_v2_LG2:24951019-24951619	FORWARD	46	20	60.17	50	ACCCAACCCTCTTGAAATCC	555	F09
Tp57577_TGAC_v2_LG2:16054912-16055512	FORWARD	75	20	60.2	50	GCTCCCTGTGAATCCTTGAA	495	H09
Tp57577_TGAC_v2_scaf_470:128010-128610	FORWARD	49	20	60.65	55	TACCTTGGAGACGCCCTACA	551	B10
Tp57577_TGAC_v2_LG7:10066135-10066735	FORWARD	11	20	60.04	45	GAATTCATGCATGCTGATGG	587	E10
Tp57577_TGAC_v2_scaf_7160:1370-1970	FORWARD	63	24	56.91	29.17	TGATCAACGTATATTTGGAAACTT	502	F10
Tp57577_TGAC_v2_LG3:13362740-13363340	FORWARD	29	20	58.92	45	CAAGAGCCATACCTGCAAAA	496	G10
Tp57577_TGAC_v2_LG3:17534866-17535466	FORWARD	66	21	59.16	47.62	GCAGTGAAACATCAGGGATCT	488	H10
Tp57577_TGAC_v2_LG3:3822770-3823370	FORWARD	64	22	57.32	40.91	AGGTTTTCTAAGGTGCAGAGAA	471	A11
Tp57577_TGAC_v2_LG4:163333-163933	FORWARD	5	23	57.08	34.78	CATGACGTGCTAGAATTAAATGA	583	F11
Tp57577_TGAC_v2_LG6:10067702-10068302	FORWARD	81	20	59.69	55	CCTACGATTGCTCCCACTTC	444	A12
Tp57577_TGAC_v2_LG4:27008199-27008799	FORWARD	6	21	59.32	42.86	TCGAAACAGTCACAACCTCAA	527	B12
Tp57577_TGAC_v2_scaf_469:114565-115165	REVERSE	593	20	60.11	45	CAGCTTCATTGGTCCGTTTT		F01
Tp57577_TGAC_v2_LG3:14847482-14848082	REVERSE	600	22	58.54	45.45	CGCCTCTTCTACATTCCTACAA		A02
Tp57577_TGAC_v2_LG2:27434099-27434699	REVERSE	530	20	60.39	50	ATGGTGATGGTGAGCCAACT		E02
Tp57577_TGAC_v2_scaf_364:138483-139083	REVERSE	532	22	58.29	36.36	TCAGCATCCTTGTTTAACATCA		H02
Tp57577_TGAC_v2_LG2:12834243-12834843	REVERSE	534	20	60.3	50	TGGAGCGTTCAAGTGGTGTA		A03
Tp57577_TGAC_v2_LG2:15456842-15457442	REVERSE	579	24	59.42	33.33	TTCTCAAAGGAGCTATCAAATCAA		B03
Tp57577_TGAC_v2_LG2:1075161-1075761	REVERSE	592	20	58.66	50	TGTGCTGCAAACTGTACTGC		D03
Tp57577_TGAC_v2_LG7:8399615-8400215	REVERSE	527	22	59.76	45.45	TCAGGGAAGCAAGACTTTAACC		E03
Tp57577_TGAC_v2_LG4:232153-232753	REVERSE	597	24	59.95	41.67	TGTCTTGCATTACCTCTCTCTTTG		F03
Tp57577_TGAC_v2_LG7:21055832-21056432	REVERSE	535	22	57.75	31.82	TCACAGAACTGAAAAGCAAAAA		H03
Tp57577_TGAC_v2_scaf_5730:1031-1631	REVERSE	524	23	58.87	39.13	TTGGTGGTAACTAAGAGCAACAA		B04
Tp57577_TGAC_v2_LG3:3189107-3189707	REVERSE	534	23	57.87	43.48	TCCCTTTCTCTTTATACCACTCC		E04
Tp57577_TGAC_v2_scaf_74:243120-243720	REVERSE	561	20	57.48	35	TTGCATGTAAATCACCCAAA		F04
Tp57577_TGAC_v2_LG5:8309692-8310292	REVERSE	557	19	60.36	52.63	TTGTAGGGGCACACCCTTT		G04
Tp57577_TGAC_v2_LG5:11439799-11440399	REVERSE	523	23	58.88	39.13	CTGAAGGATTGGCTTTTAGTGTT		H04
Tp57577_TGAC_v2_LG3:3189140-3189740	REVERSE	563	24	57.52	33.33	AATAAGTCAATTCGAACAAGTCCT		D05
Tp57577_TGAC_v2_LG4:25733932-25734532	REVERSE	522	21	59.32	47.62	TCCAGCTTGTAGGAAAGGATG		E05
Tp57577_TGAC_v2_LG7:10132348-10132948	REVERSE	543	20	59.92	45	AATATGCAGGATGCCCAAAG		A06
Tp57577_TGAC_v2_LG2:26318491-26319091	REVERSE	529	23	59.55	39.13	TTGTGTCTGTTCCACTTGTTGAT		E06
Tp57577_TGAC_v2_LG3:3189158-3189758	REVERSE	597	20	61.07	55	TGATGGACACGTCCCTAAGC		A07
Tp57577_TGAC_v2_scaf_7160:1355-1955	REVERSE	579	23	59	39.13	TCGGTACAGTACAAGCAAAAGAA		E07
Tp57577_TGAC_v2_LG7:8399248-8399848	REVERSE	523	20	59.18	50	TTATCAAGGGAGCCGGTTAG		F07
Tp57577_TGAC_v2_LG5:8563628-8564228	REVERSE	548	20	60.27	50	CGCAACAAGCAGGACCTATT		B08
Tp57577_TGAC_v2_scaf_259:297697-298297	REVERSE	593	22	59.43	31.82	TCAAGGAATCACATTTCCAAAA		E08
Tp57577_TGAC_v2_LG4:23980660-23981260	REVERSE	594	21	59.83	38.1	TCCAACCGTTTTTCACATTTC		G08
Tp57577_TGAC_v2_LG5:8721501-8722101	REVERSE	522	22	59.71	40.91	TGTTGTTTGTGTTGACTTGTGC		H08
Tp57577_TGAC_v2_scaf_7160:1367-1967	REVERSE	567	23	59	39.13	TCGGTACAGTACAAGCAAAAGAA		B09
Tp57577_TGAC_v2_LG7:27767843-27768443	REVERSE	549	20	58.85	45	GCTGCTTCAAGCTGTTTTTG		D09
Tp57577_TGAC_v2_LG1:14001718-14002318	REVERSE	525	23	58.06	39.13	GGTCAATACCTGAATTGATCTGA		E09
Tp57577_TGAC_v2_LG2:24951019-24951619	REVERSE	600	24	57.55	29.17	TTACCAGGTTTTCTATTTCGTTTT		F09
Tp57577_TGAC_v2_LG2:16054912-16055512	REVERSE	569	22	59.48	45.45	GGTCATCTTTTCTTGTCCCTGT		H09
Tp57577_TGAC_v2_scaf_470:128010-128610	REVERSE	599	20	61	45	CCCAGGCAAAACAATCTGAA		B10
Tp57577_TGAC_v2_LG7:10066135-10066735	REVERSE	597	20	58.21	35	TCAGCAATTGATTCGGTTTT		E10
Tp57577_TGAC_v2_scaf_7160:1370-1970	REVERSE	564	23	59	39.13	TCGGTACAGTACAAGCAAAAGAA		F10
Tp57577_TGAC_v2_LG3:13362740-13363340	REVERSE	524	22	59.79	36.36	GGAAATCTTGGATTGAAATTCG		G10
Tp57577_TGAC_v2_LG3:17534866-17535466	REVERSE	553	20	60.1	55	CACCTCGTCCTAACCCTGAA		H10
Tp57577_TGAC_v2_LG3:3822770-3823370	REVERSE	534	20	60	55	GGTTGAAGCCACTGAAGAGC		A11
Tp57577_TGAC_v2_LG4:163333-163933	REVERSE	587	21	59.62	38.1	CAGCATTTGTTTCAACAACCA		F11
Tp57577_TGAC_v2_LG6:10067702-10068302	REVERSE	524	22	59.74	40.91	AACACCTTATTTTCTGGGTGGA		A12
Tp57577_TGAC_v2_LG4:27008199-27008799	REVERSE	532	21	59.5	38.1	TGACCGTTTTGTTTTGGAACT		B12
