# Supplementary material for: Identification of Single Nucleotide Polymorphism in Red Clover (Trifolium pratense L.) Using Targeted Genomic Amplicon Sequencing and RNA-seq
Source: Front Plant Sci. 2019 Oct 23;10:1257. doi: 10.3389/fpls.2019.01257 (PMC6820467; doi:10.3389/fpls.2019.01257)
Supplement: Supplemental Table 2 — SNPs confirmed using targeted genomic amplicon sequencing. Red clover genotypes used in the study is listed in the first column. Beginning at second column, SNPs labels were listed at the top of each column. For each SNP label, the locus is indicated by the information before the last “_” (under-score sign). The numbers right after the last “_” (under-score sign) indicate the location of identified SNPs in that locus. doi: 10.6084/m9.figshare.9971882 [file Table_2.xls]

## Sheet: just_a_test
Genotypes	SNPs
Genotypes	107_RC_3325832_121	110_RC_4949960_121	123_RC_12579307_121	125_RC_14342546_121	125_RC_14342546_126	130_RC_4309991_121	133_RC_7461034_121	13_RC_14667114_121	147_RC_18546489_121	147_RC_18546489_152	148_RC_19439439_121	150_RC_21633120_121	152_RC_863316_121	152_RC_863316_71	157_RC_8593048_121	15_RC_16719640_121	165_RC_18545564_113	165_RC_18545564_121	165_RC_18545564_124	169_RC_22270133_121	177_RC_864891_121	181_RC_5006223_121	181_RC_5006223_92	192_RC_16787690_121	195_RC_19536866_121	1_RC_43146_121	23_RC_25413401_121	27_RC_763261_121	27_RC_763261_140	33_RC_3333943_121	41_RC_7988778_121	42_RC_8527543_121	45_RC_10765806_121	47_RC_12167188_121	48_RC_13027885_121	4_RC_5107393_121	51_RC_14521119_121	51_RC_14521119_150	62_RC_19364633_121	6_RC_7188928_121	6_RC_7188928_128	73_RC_25899781_121	78_RC_2952294_121	79_RC_4732562_121	7_RC_8659400_121
D05_Clover_RC201_E08	T/G_Homo_Alt		G/A_Homo_Alt	G/A_Homo_Alt		G/T_Homo_Alt	A/G_Homo_Alt		T/C_Homo_Alt	A/G_Homo_Alt	T/C_Het	C/T_Homo_Alt			C/G_Homo_Alt		C/T_Homo_Alt	A/G_Homo_Alt	A/G_Homo_Alt	A/C_Homo_Alt		T/G_Homo_Alt		A/G_Het	G/A_Homo_Alt	G/A_Het	G/T_Homo_Alt	T/G_Homo_Alt	T/A_Homo_Alt	C/T_Homo_Alt	C/T_Homo_Alt	A/G_Homo_Alt		A/G_Homo_Alt	T/G_Homo_Alt		T/C_Homo_Alt	T/C_Het					G/T_Homo_Alt	T/C_Homo_Alt	A/G_Homo_Alt
C02_Clover_RC201_E02	T/G_Het	A/G_Homo_Alt	G/A_Homo_Alt	G/A_Homo_Alt		G/T_Homo_Alt	A/G_Homo_Alt	G/A_Het	T/C_Homo_Alt	A/G_Homo_Alt	T/C_Het	C/T_Homo_Alt	G/C_Homo_Alt	G/T_Het	C/G_Homo_Alt	A/C_Homo_Alt	C/T_Homo_Alt	A/G_Homo_Alt	A/G_Homo_Alt	A/C_Homo_Alt	T/C_Homo_Alt	T/G_Homo_Alt	G/C_Het	A/G_Het	G/A_Homo_Alt	G/A_Het	G/T_Homo_Alt	T/G_Homo_Alt	T/A_Homo_Alt	C/T_Homo_Alt	C/T_Homo_Alt	A/G_Homo_Alt	A/C_Het	A/G_Homo_Alt	T/G_Homo_Alt	C/T_Het	T/C_Homo_Alt	T/C_Het	A/G_Homo_Alt	T/A_Homo_Alt	G/A_Homo_Alt	G/C_Homo_Alt	G/T_Homo_Alt	T/C_Homo_Alt	A/G_Het
B09_Clover_RC201_D12	T/G_Homo_Alt	A/G_Homo_Alt	G/A_Homo_Alt	G/A_Homo_Alt	G/T_Het	G/T_Homo_Alt	A/G_Homo_Alt	G/A_Het	T/C_Homo_Alt	A/G_Het	T/C_Het	C/T_Homo_Alt		G/T_Het	C/G_Homo_Alt	A/C_Homo_Alt	C/T_Homo_Alt	A/G_Homo_Alt	A/G_Homo_Alt	A/C_Homo_Alt	T/C_Het	T/G_Homo_Alt		A/G_Homo_Alt	G/A_Homo_Alt	G/A_Het	G/T_Homo_Alt			C/T_Homo_Alt		A/G_Homo_Alt		A/G_Homo_Alt	T/G_Homo_Alt	C/T_Homo_Alt	T/C_Homo_Alt	T/C_Het	A/G_Homo_Alt	T/A_Homo_Alt	G/A_Homo_Alt		G/T_Homo_Alt	T/C_Homo_Alt	A/G_Homo_Alt
F03_Clover_RC201_A04	T/G_Homo_Alt	A/G_Homo_Alt	G/A_Homo_Alt	G/A_Homo_Alt			A/G_Het		T/C_Homo_Alt			C/T_Homo_Alt			C/G_Homo_Alt	A/C_Homo_Alt	C/T_Het	A/G_Homo_Alt	A/G_Het	A/C_Homo_Alt	T/C_Het	T/G_Homo_Alt		A/G_Het	G/A_Homo_Alt	G/A_Het	G/T_Homo_Alt			C/T_Homo_Alt	C/T_Homo_Alt	A/G_Homo_Alt	A/C_Het	A/G_Homo_Alt	T/G_Homo_Alt	C/T_Het	T/C_Homo_Alt		A/G_Homo_Alt			G/C_Homo_Alt	G/T_Homo_Alt	T/C_Homo_Alt	A/G_Homo_Alt
A01_Clover_RC201_A01	T/G_Het	A/G_Homo_Alt	G/A_Homo_Alt	G/A_Homo_Alt		G/T_Homo_Alt	A/G_Het	G/A_Het	T/C_Homo_Alt	A/G_Homo_Alt	T/C_Het	C/T_Homo_Alt	G/C_Homo_Alt	G/T_Het	C/G_Homo_Alt	A/C_Homo_Alt	C/T_Homo_Alt	A/G_Homo_Alt	A/G_Homo_Alt	A/C_Homo_Alt	T/C_Homo_Alt	T/G_Homo_Alt	G/C_Homo_Alt	A/G_Het	G/A_Homo_Alt	G/A_Het	G/T_Homo_Alt	T/G_Homo_Alt	T/A_Homo_Alt	C/T_Homo_Alt	C/T_Homo_Alt	A/G_Homo_Alt	A/C_Het	A/G_Homo_Alt	T/G_Homo_Alt	C/T_Homo_Alt	T/C_Homo_Alt	T/C_Het	A/G_Homo_Alt	T/A_Homo_Alt	G/A_Homo_Alt		G/T_Homo_Alt	T/C_Homo_Alt	A/G_Het
B07_Clover_RC201_C10	T/G_Homo_Alt	A/G_Homo_Alt	G/A_Homo_Alt	G/A_Homo_Alt		G/T_Homo_Alt	A/G_Homo_Alt		T/C_Homo_Alt	A/G_Homo_Alt	T/C_Het	C/T_Homo_Alt	G/C_Homo_Alt	G/T_Het	C/G_Homo_Alt		C/T_Het	A/G_Homo_Alt	A/G_Het	A/C_Homo_Alt	T/C_Homo_Alt	T/G_Homo_Alt	G/C_Homo_Alt	A/G_Het	G/A_Homo_Alt	G/A_Het	G/T_Homo_Alt	T/G_Homo_Alt	T/A_Homo_Alt	C/T_Homo_Alt		A/G_Homo_Alt	A/C_Het	A/G_Homo_Alt	T/G_Homo_Alt	C/T_Homo_Alt	T/C_Homo_Alt		A/G_Het	T/A_Homo_Alt	G/A_Homo_Alt	G/C_Homo_Alt	G/T_Homo_Alt	T/C_Homo_Alt	A/G_Homo_Alt
E06_Clover_RC201_F09	T/G_Homo_Alt		G/A_Homo_Alt	G/A_Homo_Alt	G/T_Het	G/T_Homo_Alt	A/G_Homo_Alt		T/C_Homo_Alt	A/G_Homo_Alt		C/T_Homo_Alt	G/C_Homo_Alt		C/G_Homo_Alt	A/C_Homo_Alt	C/T_Homo_Alt	A/G_Homo_Alt	A/G_Homo_Alt	A/C_Homo_Alt	T/C_Homo_Alt	T/G_Homo_Alt		A/G_Homo_Alt	G/A_Homo_Alt	G/A_Het	G/T_Homo_Alt	T/G_Homo_Alt	T/A_Homo_Alt	C/T_Homo_Alt	C/T_Homo_Alt			A/G_Homo_Alt	T/G_Homo_Alt	C/T_Homo_Alt	T/C_Homo_Alt	T/C_Het	A/G_Homo_Alt	T/A_Homo_Alt	G/A_Homo_Alt	G/C_Homo_Alt	G/T_Homo_Alt	T/C_Homo_Alt	A/G_Homo_Alt
H08_Clover_RC201_B12	T/G,A_Homo_Alt	A/G_Homo_Alt	G/A_Homo_Alt	G/A_Homo_Alt		G/T_Homo_Alt	A/G_Het	G/A_Homo_Alt	T/C_Homo_Alt	A/G_Het	T/C_Het	C/T_Homo_Alt	G/C_Homo_Alt	G/T_Het	C/G,T_Homo_Alt	A/C_Homo_Alt	C/T_Het	A/G_Homo_Alt	A/G_Het	A/C_Homo_Alt	T/C_Homo_Alt	T/G_Homo_Alt	G/C_Het	A/G_Homo_Alt	G/A_Homo_Alt	G/A_Het	G/T_Homo_Alt	T/G_Homo_Alt	T/A_Homo_Alt	C/T_Homo_Alt	C/T_Homo_Alt	A/G_Homo_Alt	A/C_Het	A/G_Homo_Alt	T/G_Homo_Alt	C/T_Het	T/C_Homo_Alt	T/C_Het	A/G_Homo_Alt	T/A_Homo_Alt	G/A_Homo_Alt	G/C_Homo_Alt	G/T_Het	T/C_Homo_Alt	A/G_Homo_Alt
C06_Clover_RC201_D09	T/G_Het		G/A_Homo_Alt	G/A_Homo_Alt		G/T_Homo_Alt	A/G_Homo_Alt	G/A_Homo_Alt	T/C_Homo_Alt	A/G_Homo_Alt	T/C_Het	C/T_Homo_Alt	G/C_Homo_Alt	G/T_Het	C/G_Homo_Alt	A/C_Homo_Alt	C/T_Het	A/G_Homo_Alt	A/G_Het	A/C_Homo_Alt	T/C_Homo_Alt	T/G_Het	G/C_Het	A/G_Homo_Alt	G/A_Homo_Alt	G/A_Het	G/T_Homo_Alt	T/G_Homo_Alt	T/A_Homo_Alt	C/T_Homo_Alt	C/T_Homo_Alt	A/G_Homo_Alt	A/C_Homo_Alt	A/G_Homo_Alt	T/G_Homo_Alt	C/T_Het	T/C_Homo_Alt	T/C_Het	A/G_Homo_Alt	T/A_Homo_Alt	G/A_Homo_Alt	G/C_Homo_Alt	G/T_Homo_Alt	T/C_Homo_Alt	A/G_Het
A02_Clover_RC201_B02	T/G_Het	A/G_Homo_Alt	G/A_Homo_Alt	G/A_Homo_Alt	G/T_Het	G/T_Homo_Alt	A/G_Homo_Alt	G/A_Homo_Alt	T/C_Homo_Alt	A/G_Het	T/C_Het	C/T_Homo_Alt		G/T_Het	C/G_Homo_Alt		C/T_Homo_Alt	A/G_Homo_Alt	A/G_Homo_Alt	A/C_Homo_Alt	T/C_Homo_Alt	T/G_Homo_Alt	G/C_Homo_Alt	A/G_Het	G/A_Homo_Alt	G/A_Het	G/T_Homo_Alt			C/T_Homo_Alt	C/T_Homo_Alt	A/G_Homo_Alt	A/C_Het	A/G_Homo_Alt	T/G_Homo_Alt	C/T_Het	T/C_Homo_Alt	T/C_Het		T/A_Homo_Alt	G/A_Homo_Alt		G/T_Homo_Alt	T/C_Homo_Alt	A/G_Het
F08_Clover_RC201_H11	T/G_Het	A/G_Homo_Alt	G/A_Homo_Alt	G/A_Homo_Alt	G/T_Het	G/T_Homo_Alt	A/G_Homo_Alt	G/A_Het	T/C_Homo_Alt	A/G_Homo_Alt	T/C_Het	C/T_Het	G/C_Homo_Alt	G/T_Het	C/G_Homo_Alt	A/C_Homo_Alt	C/T_Homo_Alt	A/G_Homo_Alt	A/G_Homo_Alt	A/C_Homo_Alt	T/C_Homo_Alt	T/G_Homo_Alt	G/C_Het	A/G_Het	G/A_Homo_Alt	G/A_Het	G/T_Homo_Alt	T/G_Homo_Alt	T/A_Homo_Alt	C/T_Homo_Alt	C/T_Homo_Alt		A/C_Het	A/G_Homo_Alt	T/G_Homo_Alt	C/T_Het	T/C_Homo_Alt		A/G_Homo_Alt	T/A_Homo_Alt	G/A_Homo_Alt	G/C_Homo_Alt	G/T_Homo_Alt	T/C_Homo_Alt	A/G_Homo_Alt
B03_Clover_RC201_D03	T/G_Homo_Alt	A/G_Homo_Alt	G/A_Homo_Alt	G/A_Homo_Alt	G/T_Het	G/T_Homo_Alt	A/G_Homo_Alt	G/A_Het	T/C_Homo_Alt	A/G_Homo_Alt	T/C_Het	C/T_Homo_Alt	G/C_Homo_Alt	G/T_Het	C/G_Homo_Alt	A/C_Homo_Alt	C/T_Homo_Alt	A/G_Homo_Alt	A/G_Homo_Alt	A/C_Homo_Alt	T/C_Homo_Alt	T/G_Homo_Alt	G/C_Homo_Alt	A/G_Het	G/A_Homo_Alt	G/A_Het	G/T_Homo_Alt	T/G_Homo_Alt	T/A_Homo_Alt	C/T_Homo_Alt	C/T_Homo_Alt	A/G_Homo_Alt	A/C_Het	A/G_Homo_Alt	T/G_Homo_Alt	C/T_Het	T/C_Homo_Alt	T/C_Het	A/G_Homo_Alt			G/C_Homo_Alt	G/T_Homo_Alt	T/C_Homo_Alt	A/G_Homo_Alt
C05_Clover_RC201_D08	T/G_Homo_Alt	A/G_Homo_Alt	G/A_Homo_Alt	G/A_Homo_Alt		G/T_Homo_Alt	A/G_Homo_Alt	G/A_Het	T/C_Homo_Alt	A/G_Homo_Alt	T/C_Het	C/T_Homo_Alt	G/C_Het	G/T_Het	C/G_Homo_Alt	A/C_Homo_Alt	C/T_Homo_Alt	A/G_Homo_Alt	A/G_Homo_Alt	A/C_Homo_Alt	T/C_Homo_Alt	T/G_Homo_Alt	G/C_Homo_Alt	A/G_Homo_Alt	G/A_Homo_Alt	G/A_Het	G/T_Homo_Alt	T/G_Homo_Alt	T/A_Homo_Alt	C/T_Homo_Alt	C/T_Homo_Alt	A/G_Homo_Alt	A/C_Het	A/G_Homo_Alt	T/G_Homo_Alt	C/T_Homo_Alt	T/C_Homo_Alt	T/C_Homo_Alt	A/G_Homo_Alt	T/A_Homo_Alt	G/A_Homo_Alt		G/T_Homo_Alt	T/C_Homo_Alt	A/G_Homo_Alt
F07_Clover_RC201_G10	T/G_Homo_Alt	A/G_Homo_Alt	G/A_Homo_Alt	G/A_Homo_Alt		G/T_Homo_Alt	A/G_Homo_Alt	G/A_Het	T/C_Homo_Alt		T/C_Het	C/T_Homo_Alt	G/C_Homo_Alt		C/G_Homo_Alt	A/C_Homo_Alt	C/T_Homo_Alt	A/G_Homo_Alt	A/G_Homo_Alt	A/C_Homo_Alt	T/C_Het	T/G_Homo_Alt			G/A_Homo_Alt	G/A_Het	G/T_Homo_Alt	T/G_Homo_Alt	T/A_Homo_Alt	C/T_Homo_Alt	C/T_Homo_Alt	A/G_Homo_Alt	A/C_Het	A/G_Homo_Alt	T/G_Homo_Alt	C/T_Het	T/C_Homo_Alt		A/G_Homo_Alt	T/A_Homo_Alt	G/A_Homo_Alt	G/C_Homo_Alt	G/T_Homo_Alt	T/C_Homo_Alt	A/G_Het
F04_Clover_RC201_A05	T/G_Het	A/G_Homo_Alt	G/A_Homo_Alt	G/A_Homo_Alt	G/T_Het	G/T_Homo_Alt	A/G_Homo_Alt		T/C_Homo_Alt	A/G_Homo_Alt	T/C_Het	C/T_Het	G/C_Homo_Alt	G/T_Het	C/G_Homo_Alt	A/C_Homo_Alt	C/T_Homo_Alt	A/G_Homo_Alt	A/G_Homo_Alt	A/C_Homo_Alt	T/C_Het	T/G_Homo_Alt	G/C_Het	A/G_Homo_Alt	G/A_Homo_Alt	G/A_Het	G/T_Homo_Alt			C/T_Homo_Alt	C/T_Homo_Alt	A/G_Homo_Alt	A/C_Het	A/G_Homo_Alt	T/G_Homo_Alt	C/T_Het	T/C_Homo_Alt	T/C_Het	A/G_Homo_Alt	T/A_Homo_Alt	G/A_Homo_Alt	G/C_Homo_Alt	G/T_Homo_Alt	T/C_Homo_Alt	A/G_Homo_Alt
B04_Clover_RC201_E04	T/G_Het	A/G_Homo_Alt	G/A_Homo_Alt	G/A_Homo_Alt	G/T_Het		A/G_Homo_Alt		T/C_Homo_Alt	A/G_Homo_Alt	T/C_Het	C/T_Homo_Alt	G/C_Homo_Alt		C/G_Homo_Alt	A/C_Homo_Alt	C/T_Homo_Alt	A/G_Homo_Alt	A/G_Homo_Alt	A/C_Homo_Alt	T/C_Homo_Alt	T/G_Homo_Alt	G/C_Homo_Alt	A/G_Homo_Alt	G/A_Homo_Alt	G/A_Het	G/T_Homo_Alt	T/G_Homo_Alt	T/A_Homo_Alt	C/T_Homo_Alt	C/T_Homo_Alt	A/G_Homo_Alt	A/C_Het	A/G_Homo_Alt	T/G_Homo_Alt	C/T_Homo_Alt	T/C_Homo_Alt	T/C_Het	A/G_Homo_Alt				G/T_Homo_Alt	T/C_Homo_Alt	A/G_Homo_Alt
B05_Clover_RC201_E05	T/G_Het	A/G_Homo_Alt	G/A_Homo_Alt	G/A_Homo_Alt	G/T_Het	G/T_Homo_Alt	A/G_Homo_Alt	G/A_Homo_Alt	T/C_Homo_Alt	A/G_Het	T/C_Het	C/T_Homo_Alt	G/C_Homo_Alt	G/T_Het	C/G_Homo_Alt	A/C_Homo_Alt	C/T_Homo_Alt	A/G_Homo_Alt	A/G_Homo_Alt	A/C_Homo_Alt	T/C_Homo_Alt	T/G_Homo_Alt	G/C_Homo_Alt	A/G_Het	G/A_Homo_Alt	G/A_Het	G/T_Homo_Alt	T/G_Homo_Alt	T/A_Homo_Alt	C/T_Homo_Alt	C/T_Homo_Alt	A/G_Homo_Alt	A/C_Het	A/G_Homo_Alt	T/G_Homo_Alt		T/C_Homo_Alt	T/C_Het	A/G_Homo_Alt	T/A_Homo_Alt	G/A_Homo_Alt	G/C_Homo_Alt	G/T_Homo_Alt	T/C_Homo_Alt	A/G_Homo_Alt
F01_Clover_RC201_G01	T/G_Homo_Alt	A/G_Homo_Alt	G/A_Homo_Alt	G/A_Homo_Alt	G/T_Homo_Alt	G/T_Homo_Alt	A/G_Homo_Alt		T/C_Homo_Alt	A/G_Homo_Alt	T/C_Het	C/T_Homo_Alt	G/C_Homo_Alt	G/T_Het	C/G_Homo_Alt	A/C_Homo_Alt	C/T_Het	A/G_Homo_Alt	A/G_Het	A/C_Homo_Alt	T/C_Homo_Alt	T/G_Homo_Alt	G/C_Het	A/G_Het	G/A_Homo_Alt	G/A_Het	G/T_Homo_Alt	T/G_Homo_Alt	T/A_Homo_Alt	C/T_Homo_Alt	C/T_Homo_Alt	A/G_Homo_Alt	A/C_Het	A/G_Homo_Alt	T/G_Homo_Alt	C/T_Het	T/C_Homo_Alt	T/C_Het	A/G_Homo_Alt	T/A_Homo_Alt	G/A_Homo_Alt	G/C_Homo_Alt	G/T_Homo_Alt	T/C_Homo_Alt	A/G_Homo_Alt
C01_Clover_RC201_C01	T/G_Het	A/G_Homo_Alt	G/A_Het	G/A_Homo_Alt	G/T_Het		A/G_Homo_Alt	G/A_Het	T/C_Homo_Alt	A/G_Het	T/C_Het	C/T_Homo_Alt	G/C_Homo_Alt	G/T_Het	C/G_Homo_Alt	A/C_Homo_Alt	C/T_Homo_Alt	A/G_Homo_Alt	A/G_Homo_Alt	A/C_Homo_Alt	T/C_Het	T/G_Homo_Alt		A/G_Het	G/A_Homo_Alt	G/A_Het	G/T_Homo_Alt	T/G_Homo_Alt	T/A_Homo_Alt	C/T_Homo_Alt	C/T_Homo_Alt	A/G_Homo_Alt	A/C_Het	A/G_Homo_Alt	T/G_Homo_Alt	C/T_Homo_Alt	T/C_Homo_Alt	T/C_Het	A/G_Homo_Alt	T/A_Homo_Alt	G/A_Homo_Alt	G/C_Homo_Alt	G/T_Homo_Alt	T/C_Homo_Alt	A/G_Homo_Alt
E08_Clover_RC201_G11	T/G_Het	A/G_Homo_Alt	G/A_Homo_Alt	G/A_Homo_Alt	G/T_Homo_Alt	G/T_Homo_Alt	A/G_Het		T/C_Homo_Alt	A/G_Het	T/C_Het	C/T_Homo_Alt	G/C_Homo_Alt	G/T_Homo_Alt	C/G_Homo_Alt	A/C_Homo_Alt	C/T_Het	A/G_Homo_Alt	A/G_Het	A/C_Homo_Alt	T/C_Het	T/G_Homo_Alt	G/C_Homo_Alt	A/G_Het	G/A_Homo_Alt	G/A_Het	G/T_Homo_Alt	T/G_Homo_Alt	T/A_Homo_Alt	C/T_Homo_Alt	C/T_Homo_Alt	A/G_Homo_Alt	A/C_Het	A/G_Homo_Alt	T/G_Homo_Alt	C/T_Het	T/C_Homo_Alt	T/C_Homo_Alt	A/G_Homo_Alt	T/A_Homo_Alt	G/A_Homo_Alt	G/C_Homo_Alt	G/T_Het	T/C_Homo_Alt	A/G_Homo_Alt
B08_Clover_RC201_C11	T/G_Het	A/G_Homo_Alt	G/A_Homo_Alt	G/A_Homo_Alt		G/T_Homo_Alt	A/G_Homo_Alt	G/A_Homo_Alt	T/C_Homo_Alt	A/G_Homo_Alt	T/C_Het	C/T_Homo_Alt	G/C_Homo_Alt	G/T_Het	C/G_Homo_Alt	A/C_Homo_Alt	C/T_Homo_Alt	A/G_Homo_Alt	A/G_Homo_Alt	A/C_Homo_Alt	T/C_Homo_Alt	T/G_Homo_Alt	G/C_Homo_Alt	A/G_Homo_Alt	G/A_Homo_Alt	G/A_Het	G/T_Homo_Alt	T/G_Homo_Alt	T/A_Homo_Alt	C/T_Homo_Alt	C/T_Homo_Alt	A/G_Homo_Alt	A/C_Het	A/G_Homo_Alt	T/G_Homo_Alt	C/T_Het	T/C_Homo_Alt		A/G_Homo_Alt	T/A_Homo_Alt	G/A_Homo_Alt	G/C_Homo_Alt	G/T_Homo_Alt	T/C_Homo_Alt	A/G_Homo_Alt
B01_Clover_RC201_B01	T/G_Het	A/G_Homo_Alt	G/A_Homo_Alt	G/A_Homo_Alt		G/T_Homo_Alt	A/G_Homo_Alt	G/A_Het	T/C_Homo_Alt	A/G_Homo_Alt	T/C_Het	C/T_Homo_Alt	G/C_Homo_Alt		C/G_Homo_Alt	A/C_Homo_Alt	C/T_Homo_Alt	A/G_Homo_Alt	A/G_Homo_Alt	A/C_Homo_Alt	T/C_Homo_Alt	T/G_Homo_Alt	G/C_Homo_Alt	A/G_Het	G/A_Homo_Alt	G/A_Het	G/T_Homo_Alt	T/G_Homo_Alt	T/A_Homo_Alt	C/T_Homo_Alt	C/T_Homo_Alt	A/G_Homo_Alt	A/C_Het	A/G_Homo_Alt	T/G_Homo_Alt	C/T_Homo_Alt	T/C_Homo_Alt		A/G_Homo_Alt	T/A_Homo_Alt	G/A_Homo_Alt	G/C_Homo_Alt	G/T_Homo_Alt	T/C_Homo_Alt	A/G_Homo_Alt
E09_Clover_RC201_G12	T/G_Homo_Alt	A/G_Homo_Alt	G/A_Homo_Alt	G/A_Homo_Alt	G/T_Homo_Alt	G/T_Homo_Alt	A/G_Homo_Alt	G/A_Het	T/C_Homo_Alt	A/G_Het	T/C_Het	C/T_Homo_Alt	G/C_Homo_Alt	G/T_Het	C/G_Homo_Alt	A/C_Homo_Alt	C/T_Homo_Alt	A/G_Homo_Alt	A/G_Homo_Alt	A/C_Homo_Alt	T/C_Het	T/G_Homo_Alt	G/C_Homo_Alt	A/G_Het	G/A_Homo_Alt	G/A_Het	G/T_Homo_Alt	T/G_Homo_Alt	T/A_Homo_Alt	C/T_Homo_Alt	C/T_Homo_Alt	A/G_Homo_Alt	A/C_Het	A/G_Homo_Alt	T/G_Homo_Alt		T/C_Homo_Alt	T/C_Het	A/G_Homo_Alt	T/A_Homo_Alt	G/A_Het	G/C_Homo_Alt	G/T_Homo_Alt	T/C_Homo_Alt	A/G_Homo_Alt
E07_Clover_RC201_F10	T/G_Homo_Alt	A/G_Homo_Alt	G/A_Homo_Alt	G/A_Homo_Alt	G/T_Het	G/T_Homo_Alt	A/G_Homo_Alt	G/A_Het	T/C_Homo_Alt		T/C_Het	C/T_Homo_Alt	G/C_Homo_Alt		C/G_Homo_Alt	A/C_Homo_Alt	C/T_Homo_Alt	A/G_Homo_Alt	A/G_Homo_Alt	A/C_Homo_Alt	T/C_Het	T/G_Homo_Alt		A/G_Het	G/A_Homo_Alt	G/A_Het	G/T_Homo_Alt	T/G_Homo_Alt	T/A_Homo_Alt	C/T_Homo_Alt	C/T_Homo_Alt	A/G_Homo_Alt		A/G_Homo_Alt	T/G_Homo_Alt	C/T_Homo_Alt	T/C_Homo_Alt	T/C_Het	A/G_Homo_Alt	T/A_Homo_Alt	G/A_Homo_Alt		G/T_Homo_Alt	T/C_Homo_Alt	A/G_Het
A05_Clover_RC201_D05	T/G_Het		G/A_Homo_Alt	G/A_Homo_Alt	G/T_Het		A/G_Homo_Alt		T/C_Homo_Alt	A/G_Homo_Alt		C/T_Homo_Alt	G/C_Homo_Alt	G/T_Het	C/G_Homo_Alt	A/C_Homo_Alt				A/C_Homo_Alt	T/C_Homo_Alt			A/G_Het	G/A_Homo_Alt	G/A_Het	G/T_Homo_Alt	T/G_Homo_Alt	T/A_Homo_Alt	C/T_Homo_Alt	C/T_Homo_Alt			A/G_Homo_Alt	T/G_Homo_Alt	C/T_Homo_Alt	T/C_Homo_Alt	T/C_Homo_Alt	A/G_Homo_Alt			G/C_Homo_Alt	G/T_Homo_Alt	T/C_Homo_Alt	A/G_Homo_Alt
H02_Clover_RC201_B03	T/G_Het	A/G_Homo_Alt	G/A_Homo_Alt	G/A_Homo_Alt	G/T_Het	G/T_Homo_Alt	A/G_Homo_Alt	G/A_Homo_Alt	T/C_Homo_Alt		T/C_Homo_Alt	C/T_Homo_Alt	G/C_Het		C/G_Homo_Alt	A/C_Homo_Alt	C/T_Homo_Alt	A/G_Homo_Alt	A/G_Homo_Alt	A/C_Homo_Alt	T/C_Homo_Alt	T/G_Homo_Alt	G/C_Het	A/G_Homo_Alt	G/A_Homo_Alt	G/A_Homo_Alt	G/T_Homo_Alt	T/G_Homo_Alt	T/A_Homo_Alt	C/T_Homo_Alt	C/T_Homo_Alt		A/C_Homo_Alt	A/G_Homo_Alt	T/G_Homo_Alt	C/T_Het	T/C_Homo_Alt		A/G_Homo_Alt	T/A_Homo_Alt	G/A_Het	G/C_Homo_Alt	G/T_Homo_Alt	T/C_Homo_Alt	A/G_Homo_Alt
H05_Clover_RC201_A09	T/G_Het		G/A_Homo_Alt	G/A_Homo_Alt	G/T_Het		A/G_Homo_Alt		T/C_Homo_Alt	A/G_Het	T/C_Het	C/T_Homo_Alt	G/C_Homo_Alt		C/G_Homo_Alt	A/C_Homo_Alt	C/T_Homo_Alt	A/G_Homo_Alt	A/G_Homo_Alt	A/C_Homo_Alt	T/C_Homo_Alt	T/G_Homo_Alt	G/C_Het		G/A_Homo_Alt	G/A_Homo_Alt	G/T_Homo_Alt	T/G_Homo_Alt	T/A_Homo_Alt	C/T_Homo_Alt	C/T_Homo_Alt			A/G_Homo_Alt	T/G_Homo_Alt	C/T_Homo_Alt	T/C_Homo_Alt	T/C_Homo_Alt	A/G_Homo_Alt	T/A_Homo_Alt	G/A_Homo_Alt	G/C_Homo_Alt	G/T_Homo_Alt	T/C_Homo_Alt	A/G_Homo_Alt
H04_Clover_RC201_C05	T/G_Het		G/A_Homo_Alt	G/A_Homo_Alt		G/T_Homo_Alt	A/G_Homo_Alt	G/A_Homo_Alt	T/C_Homo_Alt	A/G_Homo_Alt	T/C_Het	C/T_Homo_Alt	G/C_Homo_Alt		C/G_Homo_Alt	A/C_Homo_Alt	C/T_Homo_Alt	A/G_Homo_Alt	A/G_Homo_Alt	A/C_Homo_Alt	T/C_Homo_Alt	T/G_Homo_Alt	G/C_Homo_Alt		G/A_Homo_Alt	G/A_Homo_Alt	G/T_Homo_Alt	T/G_Homo_Alt	T/A_Homo_Alt	C/T_Homo_Alt	C/T_Homo_Alt	A/G_Homo_Alt		A/G_Homo_Alt	T/G_Homo_Alt	C/T_Homo_Alt	T/C_Homo_Alt	T/C_Het	A/G_Homo_Alt	T/A_Homo_Alt	G/A_Homo_Alt	G/C_Homo_Alt	G/T_Homo_Alt	T/C_Homo_Alt	A/G_Het
D02_Clover_RC201_F02	T/G_Homo_Alt		G/A_Homo_Alt	G/A_Homo_Alt		G/T_Homo_Alt	A/G_Homo_Alt		T/C_Homo_Alt	A/G_Homo_Alt	T/C_Het	C/T_Homo_Alt	G/C_Homo_Alt		C/G_Homo_Alt	A/C_Homo_Alt	C/T_Homo_Alt	A/G_Homo_Alt	A/G_Homo_Alt	A/C_Homo_Alt		T/G_Homo_Alt		A/G_Homo_Alt	G/A_Homo_Alt	G/A_Homo_Alt	G/T_Homo_Alt	T/G_Homo_Alt	T/A_Homo_Alt	C/T_Homo_Alt	C/T_Homo_Alt	A/G_Homo_Alt	A/C_Homo_Alt	A/G_Homo_Alt	T/G_Homo_Alt	C/T_Homo_Alt	T/C_Homo_Alt		A/G_Homo_Alt	T/A_Homo_Alt	G/A_Homo_Alt		G/T_Het	T/C_Homo_Alt	A/G_Homo_Alt
G04_Clover_RC201_B05	T/G_Het		G/A_Homo_Alt	G/A_Homo_Alt	G/T_Het	G/T_Homo_Alt	A/G_Homo_Alt	G/A_Homo_Alt	T/C_Homo_Alt	A/G_Homo_Alt		C/T_Homo_Alt	G/C_Homo_Alt		C/G_Homo_Alt	A/C_Homo_Alt	C/T_Homo_Alt	A/G_Homo_Alt	A/G_Homo_Alt	A/C_Homo_Alt	T/C_Homo_Alt	T/G_Homo_Alt	G/C_Het	A/G_Homo_Alt	G/A_Homo_Alt	G/A_Homo_Alt	G/T_Homo_Alt			C/T_Homo_Alt	C/T_Homo_Alt	A/G_Homo_Alt	A/C_Homo_Alt	A/G_Homo_Alt	T/G_Homo_Alt	C/T_Homo_Alt	T/C_Homo_Alt		A/G_Homo_Alt	T/A_Homo_Alt	G/A_Homo_Alt	G/C_Homo_Alt	G/T_Homo_Alt	T/C_Homo_Alt	A/G_Het
G02_Clover_RC201_A03	T/G_Het	A/G_Homo_Alt	G/A_Homo_Alt	G/A_Homo_Alt	G/T_Het	G/T_Homo_Alt	A/G_Homo_Alt	G/A_Homo_Alt	T/C_Homo_Alt	A/G_Homo_Alt	T/C_Het	C/T_Homo_Alt	G/C_Homo_Alt		C/G_Homo_Alt	A/C_Homo_Alt	C/T_Homo_Alt	A/G_Homo_Alt	A/G_Homo_Alt	A/C_Homo_Alt	T/C_Homo_Alt	T/G_Homo_Alt	G/C_Homo_Alt	A/G_Het	G/A_Homo_Alt	G/A_Homo_Alt	G/T_Homo_Alt	T/G_Homo_Alt	T/A_Homo_Alt	C/T_Homo_Alt	C/T_Homo_Alt	A/G_Homo_Alt	A/C_Homo_Alt	A/G_Homo_Alt	T/G_Homo_Alt	C/T_Homo_Alt	T/C_Homo_Alt		A/G_Homo_Alt	T/A_Homo_Alt	G/A_Homo_Alt	G/C_Homo_Alt	G/T_Homo_Alt	T/C_Homo_Alt	A/G_Het
E03_Clover_RC201_H03	T/G_Homo_Alt		G/A_Homo_Alt	G/A_Homo_Alt			A/G_Homo_Alt	G/A_Homo_Alt	T/C_Homo_Alt	A/G_Het	T/C_Het	C/T_Homo_Alt	G/C_Homo_Alt		C/G_Homo_Alt	A/C_Homo_Alt	C/T_Homo_Alt	A/G_Homo_Alt	A/G_Homo_Alt	A/C_Homo_Alt	T/C_Homo_Alt	T/G_Homo_Alt	G/C_Het		G/A_Homo_Alt	G/A_Homo_Alt	G/T_Homo_Alt	T/G_Homo_Alt	T/A_Homo_Alt	C/T_Homo_Alt	C/T_Homo_Alt	A/G_Homo_Alt	A/C_Homo_Alt	A/G_Homo_Alt	T/G_Homo_Alt	C/T_Homo_Alt	T/C_Homo_Alt		A/G_Homo_Alt	T/A_Homo_Alt	G/A_Homo_Alt		G/T_Homo_Alt	T/C_Homo_Alt	A/G_Homo_Alt
B06_Clover_RC201_C09	T/G_Homo_Alt	A/G_Homo_Alt	G/A_Homo_Alt	G/A_Homo_Alt	G/T_Het	G/T_Homo_Alt	A/G_Homo_Alt	G/A_Homo_Alt	T/C_Homo_Alt	A/G_Het		C/T_Homo_Alt	G/C_Homo_Alt		C/G_Homo_Alt	A/C_Homo_Alt	C/T_Homo_Alt	A/G_Homo_Alt	A/G_Homo_Alt	A/C_Homo_Alt	T/C_Homo_Alt	T/G_Homo_Alt			G/A_Homo_Alt	G/A_Homo_Alt	G/T_Homo_Alt			C/T_Homo_Alt	C/T_Homo_Alt	A/G_Homo_Alt		A/G_Homo_Alt	T/G_Homo_Alt	C/T_Het	T/C_Homo_Alt		A/G_Homo_Alt	T/A_Homo_Alt	G/A_Homo_Alt	G/C_Homo_Alt	G/T_Homo_Alt	T/C_Homo_Alt	A/G_Homo_Alt
H06_Clover_RC201_A10	T/G_Het		G/A_Homo_Alt	G/A_Homo_Alt		G/T_Homo_Alt	A/G_Homo_Alt	G/A_Homo_Alt	T/C_Homo_Alt	A/G_Homo_Alt	T/C_Het	C/T_Homo_Alt	G/C_Homo_Alt		C/G_Homo_Alt	A/C_Homo_Alt	C/T_Homo_Alt	A/G_Homo_Alt	A/G_Homo_Alt	A/C_Homo_Alt	T/C_Homo_Alt			A/G_Homo_Alt	G/A_Homo_Alt	G/A_Homo_Alt	G/T_Homo_Alt	T/G_Homo_Alt	T/A_Homo_Alt	C/T_Homo_Alt	C/T_Homo_Alt	A/G_Homo_Alt	A/C_Homo_Alt	A/G_Homo_Alt	T/G_Homo_Alt	C/T_Homo_Alt	T/C_Homo_Alt	T/C_Het	A/G_Homo_Alt	T/A_Homo_Alt	G/A_Homo_Alt	G/C_Homo_Alt	G/T_Homo_Alt	T/C_Homo_Alt	A/G_Het
H01_Clover_RC201_A02	T/G_Homo_Alt		G/A_Homo_Alt	G/A_Homo_Alt		G/T_Homo_Alt	A/G_Homo_Alt	G/A_Homo_Alt	T/C_Homo_Alt	A/G_Homo_Alt	T/C_Het	C/T_Homo_Alt	G/C_Homo_Alt		C/G_Homo_Alt	A/C_Homo_Alt	C/T_Homo_Alt	A/G_Homo_Alt	A/G_Homo_Alt	A/C_Homo_Alt	T/C_Homo_Alt	T/G_Homo_Alt	G/C_Homo_Alt	A/G_Homo_Alt	G/A_Homo_Alt	G/A_Homo_Alt	G/T_Homo_Alt	T/G_Homo_Alt	T/A_Homo_Alt	C/T_Homo_Alt	C/T_Homo_Alt	A/G_Homo_Alt	A/C_Homo_Alt	A/G_Homo_Alt	T/G_Homo_Alt	C/T_Het	T/C_Homo_Alt	T/C_Het	A/G_Homo_Alt	T/A_Homo_Alt	G/A_Homo_Alt	G/C_Homo_Alt	G/T_Homo_Alt	T/C_Homo_Alt	A/G_Het
E02_Clover_RC201_G02		A/G_Homo_Alt	G/A_Homo_Alt	G/A_Homo_Alt	G/T_Het	G/T_Homo_Alt	A/G_Homo_Alt	G/A_Het	T/C_Homo_Alt	A/G_Homo_Alt	T/C_Het	C/T_Homo_Alt	G/C_Homo_Alt	G/T_Homo_Alt	C/G_Homo_Alt		C/T_Homo_Alt	A/G_Homo_Alt	A/G_Homo_Alt	A/C_Homo_Alt	T/C_Het	T/G_Homo_Alt	G/C_Het	A/G_Homo_Alt	G/A_Homo_Alt		G/T_Homo_Alt			C/T_Homo_Alt	C/T_Homo_Alt	A/G_Homo_Alt	A/C_Het	A/G_Homo_Alt	T/G_Homo_Alt	C/T_Homo_Alt	T/C_Homo_Alt	T/C_Het	A/G_Homo_Alt	T/A_Homo_Alt	G/A_Homo_Alt	G/C_Homo_Alt	G/T_Homo_Alt	T/C_Homo_Alt	A/G_Homo_Alt
G01_Clover_RC201_H01	T/G_Homo_Alt	A/G_Homo_Alt	G/A_Homo_Alt	G/A_Homo_Alt	G/T_Het	G/T_Homo_Alt	A/G_Homo_Alt	G/A_Het	T/C_Homo_Alt	A/G_Homo_Alt	T/C_Het	C/T_Homo_Alt	G/C_Homo_Alt	G/T_Het	C/G_Homo_Alt	A/C_Homo_Alt	C/T_Het	A/G_Homo_Alt	A/G_Het	A/C_Homo_Alt	T/C_Homo_Alt	T/G_Homo_Alt		A/G_Homo_Alt	G/A_Homo_Alt		G/T_Homo_Alt			C/T_Homo_Alt	C/T_Homo_Alt	A/G_Homo_Alt	A/C_Het	A/G_Homo_Alt	T/G_Homo_Alt	C/T_Homo_Alt	T/C_Homo_Alt		A/G_Homo_Alt	T/A_Homo_Alt	G/A_Homo_Alt	G/C_Homo_Alt	G/T_Homo_Alt	T/C_Homo_Alt	A/G_Homo_Alt
D04_Clover_RC201_G04	T/G_Homo_Alt	A/G_Homo_Alt	G/A_Homo_Alt	G/A_Homo_Alt	G/T_Het	G/T_Homo_Alt	A/G_Homo_Alt	G/A_Homo_Alt	T/C_Homo_Alt	A/G_Het	T/C_Het	C/T_Homo_Alt			C/G_Homo_Alt		C/T_Homo_Alt	A/G_Homo_Alt	A/G_Homo_Alt	A/C_Homo_Alt	T/C_Homo_Alt	T/G_Homo_Alt	G/C_Het	A/G_Homo_Alt	G/A_Homo_Alt		G/T_Homo_Alt	T/G_Homo_Alt	T/A_Homo_Alt	C/T_Homo_Alt	C/T_Homo_Alt	A/G_Homo_Alt	A/C_Het	A/G_Homo_Alt	T/G_Homo_Alt	C/T_Het	T/C_Homo_Alt	T/C_Het	A/G_Homo_Alt	T/A_Homo_Alt	G/A_Homo_Alt		G/T_Homo_Alt	T/C_Homo_Alt	A/G_Het
G08_Clover_RC201_A12	T/G_Homo_Alt	A/G_Homo_Alt	G/A_Homo_Alt	G/A_Homo_Alt	G/T_Het	G/T_Homo_Alt	A/G_Homo_Alt	G/A_Het	T/C_Homo_Alt	A/G_Homo_Alt	T/C_Het	C/T_Homo_Alt	G/C_Homo_Alt	G/T_Het	C/G_Homo_Alt	A/C_Homo_Alt	C/T_Homo_Alt	A/G_Homo_Alt	A/G_Homo_Alt	A/C_Homo_Alt	T/C_Homo_Alt	T/G_Homo_Alt	G/C_Het	A/G_Homo_Alt	G/A_Homo_Alt		G/T_Homo_Alt	T/G_Homo_Alt	T/A_Homo_Alt	C/T_Homo_Alt	C/T_Homo_Alt	A/G_Homo_Alt	A/C_Homo_Alt	A/G_Homo_Alt	T/G_Homo_Alt	C/T_Homo_Alt	T/C_Homo_Alt	T/C_Het	A/G_Homo_Alt	T/A_Homo_Alt	G/A_Homo_Alt	G/C_Homo_Alt	G/T_Homo_Alt	T/C_Homo_Alt	A/G_Het
D07_Clover_RC201_E10	T/G_Het	A/G_Homo_Alt	G/A_Homo_Alt	G/A_Homo_Alt		G/T_Homo_Alt	A/G_Homo_Alt	G/A_Homo_Alt	T/C_Homo_Alt	A/G_Homo_Alt	T/C_Het	C/T_Homo_Alt	G/C_Homo_Alt	G/T_Het	C/G_Homo_Alt	A/C_Homo_Alt	C/T_Homo_Alt	A/G_Homo_Alt	A/G_Homo_Alt	A/C_Homo_Alt	T/C_Homo_Alt	T/G_Homo_Alt	G/C_Homo_Alt	A/G_Homo_Alt	G/A_Homo_Alt		G/T_Homo_Alt			C/T_Homo_Alt	C/T_Homo_Alt	A/G_Homo_Alt	A/C_Het	A/G_Homo_Alt	T/G_Homo_Alt	C/T_Homo_Alt	T/C_Homo_Alt		A/G_Homo_Alt	T/A_Homo_Alt	G/A_Homo_Alt	G/C_Homo_Alt	G/T_Homo_Alt	T/C_Homo_Alt	A/G_Homo_Alt
C04_Clover_RC201_F04	T/G_Het	A/G_Homo_Alt	G/A_Homo_Alt	G/A_Homo_Alt		G/T_Homo_Alt	A/G_Homo_Alt	G/A_Het	T/C_Homo_Alt	A/G_Homo_Alt	T/C_Het	C/T_Homo_Alt	G/C_Homo_Alt	G/T_Het	C/G_Homo_Alt		C/T_Homo_Alt	A/G_Homo_Alt	A/G_Homo_Alt	A/C_Homo_Alt	T/C_Homo_Alt	T/G_Homo_Alt		A/G_Het	G/A_Homo_Alt		G/T_Homo_Alt			C/T_Homo_Alt	C/T_Homo_Alt	A/G_Homo_Alt	A/C_Het	A/G_Homo_Alt	T/G_Homo_Alt		T/C_Homo_Alt		A/G_Homo_Alt	T/A_Homo_Alt	G/A_Homo_Alt	G/C_Homo_Alt	G/T_Homo_Alt	T/C_Homo_Alt	A/G_Homo_Alt
G06_Clover_RC201_H09	T/G_Het		G/A_Homo_Alt	G/A_Homo_Alt	G/T_Het	G/T_Homo_Alt	A/G_Homo_Alt	G/A_Homo_Alt	T/C_Homo_Alt	A/G_Homo_Alt	T/C_Het	C/T_Homo_Alt	G/C_Homo_Alt		C/G_Homo_Alt	A/C_Homo_Alt	C/T_Homo_Alt	A/G_Homo_Alt	A/G_Homo_Alt	A/C_Homo_Alt	T/C_Homo_Alt				G/A_Homo_Alt		G/T_Homo_Alt	T/G_Homo_Alt	T/A_Homo_Alt	C/T_Homo_Alt	C/T_Homo_Alt	A/G_Homo_Alt		A/G_Homo_Alt	T/G_Homo_Alt	C/T_Homo_Alt	T/C_Homo_Alt		A/G_Homo_Alt	T/A_Homo_Alt	G/A_Homo_Alt	G/C_Homo_Alt	G/T_Homo_Alt	T/C_Homo_Alt	A/G_Het
E01_Clover_RC201_E01	T/G_Het	A/G_Homo_Alt	G/A_Homo_Alt	G/A_Homo_Alt	G/T_Het	G/T_Homo_Alt	A/G_Homo_Alt	G/A_Het	T/C_Homo_Alt	A/G_Het	T/C_Het	C/T_Homo_Alt	G/C_Het	G/T_Het	C/G_Homo_Alt	A/C_Homo_Alt	C/T_Homo_Alt	A/G_Homo_Alt	A/G_Homo_Alt	A/C_Homo_Alt	T/C_Homo_Alt	T/G_Homo_Alt	G/C_Homo_Alt	A/G_Het	G/A_Homo_Alt		G/T_Homo_Alt			C/T_Homo_Alt	C/T_Homo_Alt	A/G_Homo_Alt	A/C_Het	A/G_Homo_Alt	T/G_Homo_Alt	C/T_Het	T/C_Homo_Alt	T/C_Homo_Alt	A/G_Homo_Alt	T/A_Homo_Alt	G/A_Homo_Alt	G/C_Homo_Alt	G/T_Homo_Alt	T/C_Homo_Alt	A/G_Homo_Alt
H07_Clover_RC201_A11	T/G_Homo_Alt		G/A_Homo_Alt	G/A_Homo_Alt	G/T_Het	G/T_Homo_Alt	A/G_Homo_Alt	G/A_Homo_Alt	T/C_Homo_Alt	A/G_Homo_Alt	T/C_Het	C/T_Het	G/C_Homo_Alt		C/G_Homo_Alt	A/C_Homo_Alt	C/T_Het	A/G_Homo_Alt	A/G_Het	A/C_Homo_Alt	T/C_Homo_Alt	T/G_Homo_Alt			G/A_Homo_Alt		G/T_Homo_Alt	T/G_Homo_Alt	T/A_Homo_Alt	C/T_Homo_Alt	C/T_Homo_Alt		A/C_Homo_Alt	A/G_Homo_Alt	T/G_Homo_Alt	C/T_Homo_Alt	T/C_Homo_Alt	T/C_Het	A/G_Homo_Alt	T/A_Homo_Alt	G/A_Homo_Alt	G/C_Homo_Alt	G/T_Homo_Alt	T/C_Homo_Alt	A/G_Homo_Alt
E05_Clover_RC201_F08	T/G_Homo_Alt	A/G_Homo_Alt	G/A_Homo_Alt	G/A_Homo_Alt	G/T_Het	G/T_Homo_Alt	A/G_Homo_Alt	G/A_Homo_Alt	T/C_Homo_Alt	A/G_Homo_Alt	T/C_Het	C/T_Homo_Alt	G/C_Homo_Alt	G/T_Het	C/G_Homo_Alt	A/C_Homo_Alt	C/T_Homo_Alt	A/G_Homo_Alt	A/G_Homo_Alt	A/C_Homo_Alt	T/C_Het	T/G_Homo_Alt	G/C_Homo_Alt		G/A_Homo_Alt		G/T_Homo_Alt	T/G_Homo_Alt	T/A_Homo_Alt	C/T_Homo_Alt	C/T_Homo_Alt	A/G_Homo_Alt	A/C_Het	A/G_Homo_Alt	T/G_Homo_Alt	C/T_Het	T/C_Homo_Alt	T/C_Het	A/G_Homo_Alt	T/A_Homo_Alt	G/A_Homo_Alt	G/C_Homo_Alt	G/T_Homo_Alt	T/C_Homo_Alt	A/G_Homo_Alt
H03_Clover_RC201_C04	T/G_Het		G/A_Homo_Alt				A/G_Homo_Alt	G/A_Homo_Alt	T/C_Homo_Alt	A/G_Het	T/C_Homo_Alt	C/T_Homo_Alt	G/C_Het		C/G_Homo_Alt	A/C_Homo_Alt				A/C_Homo_Alt	T/C_Homo_Alt	T/G_Homo_Alt		A/G_Homo_Alt	G/A_Homo_Alt		G/T_Homo_Alt	T/G_Homo_Alt	T/A_Homo_Alt	C/T_Homo_Alt	C/T_Homo_Alt	A/G_Homo_Alt		A/G_Homo_Alt	T/G_Homo_Alt	C/T_Homo_Alt	T/C_Homo_Alt	T/C_Het	A/G_Het	T/A_Homo_Alt	G/A_Het		G/T_Homo_Alt	T/C_Homo_Alt	A/G_Homo_Alt
B02_Clover_RC201_D02	T/G_Homo_Alt	A/G_Homo_Alt	G/A_Homo_Alt	G/A_Homo_Alt	G/T_Het	G/T_Homo_Alt	A/G_Homo_Alt	G/A_Homo_Alt	T/C_Homo_Alt	A/G_Homo_Alt	T/C_Het	C/T_Homo_Alt	G/C_Homo_Alt	G/T_Het	C/G_Homo_Alt	A/C_Homo_Alt	C/T_Homo_Alt	A/G_Homo_Alt	A/G_Homo_Alt	A/C_Homo_Alt	T/C_Homo_Alt	T/G_Homo_Alt	G/C_Homo_Alt	A/G_Het	G/A_Homo_Alt		G/T_Homo_Alt	T/G_Homo_Alt	T/A_Homo_Alt	C/T_Homo_Alt	C/T_Homo_Alt	A/G_Homo_Alt		A/G_Homo_Alt	T/G_Homo_Alt	C/T_Homo_Alt	T/C_Homo_Alt		A/G_Homo_Alt	T/A_Homo_Alt	G/A_Het	G/C_Homo_Alt	G/T_Homo_Alt	T/C_Homo_Alt	A/G_Homo_Alt
A03_Clover_RC201_C03	T/G_Het	A/G_Homo_Alt	G/A_Homo_Alt	G/A_Homo_Alt		G/T_Homo_Alt	A/G_Het	G/A_Het	T/C_Homo_Alt	A/G_Het	T/C_Het	C/T_Homo_Alt	G/C_Homo_Alt	G/T_Het	C/G_Homo_Alt	A/C_Homo_Alt	C/T_Homo_Alt	A/G_Homo_Alt	A/G_Homo_Alt	A/C_Homo_Alt	T/C_Het	T/G_Homo_Alt	G/C_Homo_Alt	A/G_Het	G/A_Homo_Alt		G/T_Homo_Alt	T/G_Homo_Alt	T/A_Homo_Alt	C/T_Homo_Alt	C/T_Homo_Alt	A/G_Homo_Alt	A/C_Het	A/G_Homo_Alt	T/G_Homo_Alt	C/T_Het	T/C_Homo_Alt	T/C_Het	A/G_Homo_Alt	T/A_Homo_Alt	G/A_Homo_Alt	G/C_Homo_Alt	G/T_Homo_Alt	T/C_Homo_Alt	A/G_Homo_Alt
F05_Clover_RC201_G08	T/G_Het	A/G_Homo_Alt	G/A_Homo_Alt	G/A_Homo_Alt			A/G_Homo_Alt		T/C_Homo_Alt	A/G_Homo_Alt	T/C_Het	C/T_Homo_Alt	G/C_Homo_Alt	G/T_Homo_Alt	C/G_Homo_Alt	A/C_Homo_Alt	C/T_Homo_Alt	A/G_Homo_Alt	A/G_Homo_Alt	A/C_Homo_Alt	T/C_Het	T/G_Homo_Alt	G/C_Homo_Alt	A/G_Het	G/A_Homo_Alt		G/T_Homo_Alt	T/G_Homo_Alt	T/A_Homo_Alt	C/T_Homo_Alt	C/T_Homo_Alt	A/G_Homo_Alt		A/G_Homo_Alt	T/G_Homo_Alt	C/T_Het	T/C_Homo_Alt		A/G_Homo_Alt	T/A_Homo_Alt	G/A_Het	G/C_Homo_Alt	G/T_Homo_Alt	T/C_Homo_Alt	A/G_Homo_Alt
C07_Clover_RC201_D10	T/G_Het	A/G_Homo_Alt	G/A_Homo_Alt	G/A_Homo_Alt	G/T_Het	G/T_Homo_Alt	A/G_Homo_Alt	G/A_Het	T/C_Homo_Alt	A/G_Homo_Alt	T/C_Het	C/T_Homo_Alt	G/C_Homo_Alt		C/G_Homo_Alt		C/T_Homo_Alt	A/G_Homo_Alt	A/G_Homo_Alt	A/C_Homo_Alt		T/G_Homo_Alt		A/G_Het	G/A_Homo_Alt		G/T_Homo_Alt	T/G_Homo_Alt	T/A_Homo_Alt	C/T_Homo_Alt	C/T_Het	A/G_Homo_Alt		A/G_Homo_Alt	T/G_Homo_Alt	C/T_Homo_Alt	T/C_Homo_Alt						G/T_Homo_Alt	T/C_Homo_Alt	A/G_Homo_Alt
F09_Clover_RC201_H12	T/G_Homo_Alt	A/G_Homo_Alt	G/A_Het	G/A_Homo_Alt	G/T_Het		A/G_Het		T/C_Homo_Alt	A/G_Het		C/T_Homo_Alt		G/T_Homo_Alt	C/G_Homo_Alt	A/C_Homo_Alt	C/T_Het	A/G_Homo_Alt	A/G_Het	A/C_Homo_Alt	T/C_Het	T/G_Homo_Alt	G/C_Het	A/G_Het	G/A_Homo_Alt		G/T_Homo_Alt	T/G_Homo_Alt	T/A_Homo_Alt	C/T_Homo_Alt	C/T_Homo_Alt	A/G_Homo_Alt		A/G_Homo_Alt	T/G_Homo_Alt	C/T_Het	T/C_Homo_Alt						G/T_Het	T/C_Homo_Alt	A/G_Homo_Alt
G05_Clover_RC201_H08	T/G_Het		G/A_Homo_Alt	G/A_Homo_Alt		G/T_Homo_Alt	A/G_Het	G/A_Homo_Alt	T/C_Homo_Alt	A/G_Het	T/C_Het	C/T_Homo_Alt		G/T_Het	C/G_Homo_Alt		C/T_Homo_Alt	A/G_Homo_Alt	A/G_Homo_Alt	A/C_Homo_Alt		T/G_Homo_Alt		A/G_Het	G/A_Homo_Alt		G/T_Homo_Alt	T/G_Homo_Alt	T/A_Homo_Alt	C/T_Homo_Alt	C/T_Het	A/G_Homo_Alt		A/G_Homo_Alt		C/T_Homo_Alt	T/C_Homo_Alt	T/C_Het		T/A_Homo_Alt	G/A_Het		G/T_Homo_Alt	T/C_Homo_Alt	A/G_Homo_Alt
C09_Clover_RC201_E12	T/G_Het	A/G_Homo_Alt	G/A_Het	G/A_Homo_Alt			A/G_Het	G/A_Het	T/C_Homo_Alt	A/G_Het		C/T_Homo_Alt	G/C_Homo_Alt	G/T_Het	C/G_Homo_Alt	A/C_Homo_Alt	C/T_Homo_Alt	A/G_Homo_Alt	A/G_Homo_Alt	A/C_Homo_Alt	T/C_Het	T/G_Homo_Alt	G/C_Het	A/G_Het	G/A_Homo_Alt		G/T_Homo_Alt	T/G_Homo_Alt	T/A_Homo_Alt	C/T_Het	C/T_Homo_Alt	A/G_Homo_Alt	A/C_Het	A/G_Homo_Alt	T/G_Homo_Alt	C/T_Het	T/C_Homo_Alt	T/C_Het	A/G_Homo_Alt	T/A_Homo_Alt	G/A_Homo_Alt	G/C_Homo_Alt	G/T_Homo_Alt	T/C_Homo_Alt	A/G_Het
C03_Clover_RC201_E03	T/G_Het		G/A_Homo_Alt	G/A_Homo_Alt		G/T_Homo_Alt	A/G_Homo_Alt	G/A_Het	T/C_Homo_Alt	A/G_Het	T/C_Het	C/T_Homo_Alt		G/T_Het	C/G_Homo_Alt		C/T_Homo_Alt	A/G_Homo_Alt	A/G_Homo_Alt	A/C_Homo_Alt	T/C_Homo_Alt	T/G_Homo_Alt	G/C_Homo_Alt	A/G_Het	G/A_Homo_Alt		G/T_Homo_Alt	T/G_Homo_Alt	T/A_Homo_Alt	C/T_Homo_Alt	C/T_Homo_Alt	A/G_Homo_Alt		A/G_Homo_Alt	T/G_Homo_Alt	C/T_Het	T/C_Homo_Alt	T/C_Homo_Alt					G/T_Homo_Alt	T/C_Homo_Alt	A/G_Het
A09_Clover_RC201_C12	T/G_Het	A/G_Homo_Alt	G/A_Homo_Alt	G/A_Homo_Alt	G/T_Het	G/T_Homo_Alt	A/G_Homo_Alt	G/A_Het	T/C_Homo_Alt	A/G_Homo_Alt	T/C_Het	C/T_Homo_Alt	G/C_Homo_Alt	G/T_Het	C/G_Homo_Alt	A/C_Homo_Alt	C/T_Homo_Alt	A/G_Homo_Alt	A/G_Homo_Alt	A/C_Homo_Alt	T/C_Homo_Alt	T/G_Homo_Alt	G/C_Homo_Alt	A/G_Homo_Alt	G/A_Homo_Alt		G/T_Homo_Alt			C/T_Homo_Alt	C/T_Homo_Alt	A/G_Homo_Alt	A/C_Het	A/G_Homo_Alt	T/G_Homo_Alt	C/T_Het	T/C_Homo_Alt	T/C_Het	A/G_Homo_Alt	T/A_Homo_Alt	G/A_Homo_Alt	G/C_Homo_Alt	G/T_Homo_Alt	T/C_Homo_Alt	A/G_Homo_Alt
D09_Clover_RC201_F12	T/G_Het	A/G_Homo_Alt	G/A_Homo_Alt	G/A_Homo_Alt		G/T_Homo_Alt	A/G_Homo_Alt	G/A_Het	T/C_Homo_Alt	A/G_Het	T/C_Het	C/T_Homo_Alt	G/C_Homo_Alt	G/T_Het	C/G_Homo_Alt		C/T_Homo_Alt	A/G_Homo_Alt	A/G_Homo_Alt	A/C_Homo_Alt	T/C_Het	T/G_Homo_Alt	G/C_Homo_Alt	A/G_Het	G/A_Homo_Alt		G/T_Homo_Alt			C/T_Homo_Alt	C/T_Homo_Alt	A/G_Homo_Alt	A/C_Het	A/G_Homo_Alt	T/G_Homo_Alt	C/T_Homo_Alt	T/C_Homo_Alt	T/C_Homo_Alt	A/G_Homo_Alt	T/A_Homo_Alt	G/A_Homo_Alt	G/C_Homo_Alt	G/T_Homo_Alt	T/C_Homo_Alt	A/G_Het
G03_Clover_RC201_B04	T/G_Homo_Alt		G/A_Homo_Alt	G/A_Homo_Alt	G/T_Homo_Alt		A/G_Homo_Alt		T/C_Homo_Alt	A/G_Homo_Alt	T/C_Het	C/T_Homo_Alt		G/T_Het	C/G_Homo_Alt		C/T_Homo_Alt	A/G_Homo_Alt	A/G_Homo_Alt	A/C_Homo_Alt	T/C_Het			A/G_Het		G/A_Het	G/T_Homo_Alt	T/G_Homo_Alt	T/A_Homo_Alt	C/T_Homo_Alt	C/T_Het	A/G_Homo_Alt		A/G_Homo_Alt	T/G_Homo_Alt		T/C_Homo_Alt	T/C_Homo_Alt	A/G_Homo_Alt	T/A_Homo_Alt	G/A_Het	G/C_Homo_Alt	G/T_Homo_Alt	T/C_Homo_Alt	A/G_Homo_Alt
A07_Clover_RC201_B10	T/G_Homo_Alt	A/G_Homo_Alt	G/A_Homo_Alt	G/A_Homo_Alt	G/T_Het		A/G_Homo_Alt	G/A_Homo_Alt	T/C_Homo_Alt	A/G_Het	T/C_Het		G/C_Het	G/T_Het	C/G_Homo_Alt	A/C_Homo_Alt	C/T_Homo_Alt	A/G_Homo_Alt	A/G_Homo_Alt	A/C_Homo_Alt	T/C_Het	T/G_Homo_Alt	G/C_Homo_Alt	A/G_Het		G/A_Het	G/T_Homo_Alt	T/G_Homo_Alt	T/A_Homo_Alt	C/T_Homo_Alt	C/T_Homo_Alt	A/G_Homo_Alt		A/G_Homo_Alt	T/G_Homo_Alt	C/T_Het	T/C_Homo_Alt	T/C_Homo_Alt	A/G_Homo_Alt	T/A_Homo_Alt	G/A_Homo_Alt		G/T_Homo_Alt	T/C_Homo_Alt	A/G_Homo_Alt
D08_Clover_RC201_E11	T/G_Homo_Alt		G/A_Homo_Alt	G/A_Homo_Alt	G/T_Homo_Alt		A/G_Het	G/A_Het	T/C_Homo_Alt		T/C_Het	C/T_Homo_Alt	G/C_Homo_Alt	G/T_Het	C/G_Homo_Alt	A/C_Homo_Alt	C/T_Homo_Alt	A/G_Homo_Alt	A/G_Homo_Alt	A/C_Homo_Alt				A/G_Het		G/A_Het	G/T_Homo_Alt	T/G_Homo_Alt	T/A_Homo_Alt	C/T_Homo_Alt	C/T_Homo_Alt	A/G_Homo_Alt	A/C_Homo_Alt	A/G_Homo_Alt	T/G_Homo_Alt	C/T_Het	T/C_Homo_Alt		A/G_Homo_Alt			G/C_Homo_Alt	G/T_Homo_Alt	T/C_Homo_Alt	A/G_Homo_Alt
A06_Clover_RC201_B09	T/G_Homo_Alt	A/G_Homo_Alt	G/A_Homo_Alt	G/A_Homo_Alt	G/T_Homo_Alt	G/T_Homo_Alt	A/G_Homo_Alt		T/C_Homo_Alt	A/G_Het	T/C_Het		G/C_Homo_Alt		C/G_Homo_Alt	A/C_Homo_Alt	C/T_Het	A/G_Homo_Alt	A/G_Het	A/C_Homo_Alt	T/C_Homo_Alt			A/G_Homo_Alt		G/A_Homo_Alt	G/T_Homo_Alt	T/G_Homo_Alt	T/A_Homo_Alt	C/T_Homo_Alt	C/T_Het	A/G_Homo_Alt	A/C_Homo_Alt	A/G_Homo_Alt	T/G_Homo_Alt		T/C_Homo_Alt	T/C_Het	A/G_Homo_Alt	T/A_Homo_Alt	G/A_Homo_Alt	G/C_Homo_Alt	G/T_Homo_Alt	T/C_Homo_Alt	A/G_Homo_Alt
D01_Clover_RC201_D01		A/G_Homo_Alt	G/A_Homo_Alt	G/A_Homo_Alt		G/T_Homo_Alt	A/G_Homo_Alt		T/C_Homo_Alt	A/G_Homo_Alt	T/C_Het	C/T_Homo_Alt	G/C_Homo_Alt		C/G_Homo_Alt	A/C_Homo_Alt	C/T_Homo_Alt	A/G_Homo_Alt	A/G_Homo_Alt	A/C_Homo_Alt	T/C_Homo_Alt	T/G_Homo_Alt		A/G_Het		G/A_Homo_Alt	G/T_Homo_Alt	T/G_Homo_Alt	T/A_Homo_Alt	C/T_Homo_Alt	C/T_Homo_Alt	A/G_Homo_Alt	A/C_Homo_Alt	A/G_Homo_Alt	T/G_Homo_Alt	C/T_Het	T/C_Homo_Alt	T/C_Homo_Alt	A/G_Homo_Alt	T/A_Homo_Alt	G/A_Homo_Alt	G/C_Homo_Alt	G/T_Homo_Alt	T/C_Homo_Alt	A/G_Homo_Alt
E04_Clover_RC201_H04	T/G_Het	A/G_Homo_Alt	G/A_Homo_Alt	G/A_Homo_Alt	G/T_Het		A/G_Homo_Alt		T/C_Homo_Alt		T/C_Het	C/T_Homo_Alt	G/C_Het	G/T_Het	C/G_Homo_Alt	A/C_Homo_Alt	C/T_Het	A/G_Homo_Alt	A/G_Het	A/C_Homo_Alt	T/C_Homo_Alt	T/G_Homo_Alt	G/C_Homo_Alt			G/A_Homo_Alt	G/T_Homo_Alt	T/G_Homo_Alt	T/A_Homo_Alt	C/T_Homo_Alt	C/T_Homo_Alt		A/C_Homo_Alt	A/G_Homo_Alt	T/G_Homo_Alt	C/T_Het	T/C_Homo_Alt	T/C_Homo_Alt	A/G_Homo_Alt	T/A_Homo_Alt	G/A_Het	G/C_Homo_Alt	G/T_Homo_Alt	T/C_Homo_Alt	A/G_Het
A08_Clover_RC201_B11	T/G_Homo_Alt		G/A_Homo_Alt	G/A_Homo_Alt	G/T_Het		A/G_Homo_Alt	G/A_Het	T/C_Homo_Alt	A/G_Het	T/C_Het	C/T_Homo_Alt	G/C_Homo_Alt	G/T_Het	C/G_Homo_Alt	A/C_Homo_Alt	C/T_Het	A/G_Homo_Alt	A/G_Het	A/C_Homo_Alt	T/C_Het	T/G_Homo_Alt	G/C_Het	A/G_Het			G/T_Homo_Alt	T/G_Homo_Alt	T/A_Homo_Alt	C/T_Het	C/T_Homo_Alt	A/G_Homo_Alt	A/C_Het	A/G_Homo_Alt	T/G_Homo_Alt	C/T_Het	T/C_Homo_Alt	T/C_Het	A/G_Homo_Alt	T/A_Homo_Alt	G/A_Homo_Alt	G/C_Homo_Alt	G/T_Homo_Alt	T/C_Homo_Alt	A/G_Homo_Alt
F02_Clover_RC201_H02	T/G_Het		G/A_Het	G/A_Homo_Alt	G/T_Het		A/G_Het		T/C_Homo_Alt	A/G_Homo_Alt	T/C_Het			G/T_Het	C/G_Homo_Alt	A/C_Homo_Alt	C/T_Homo_Alt	A/G_Homo_Alt	A/G_Homo_Alt	A/C_Homo_Alt							G/T_Homo_Alt			C/T_Het	C/T_Homo_Alt	A/G_Homo_Alt		A/G_Homo_Alt	T/G_Homo_Alt	C/T_Het		T/C_Het					G/T_Homo_Alt	T/C_Homo_Alt	A/G_Homo_Alt
G09_Clover_Genotype_04	T/G_Homo_Alt								T/C_Homo_Alt	A/G_Homo_Alt		C/T_Homo_Alt										T/G_Homo_Alt								C/T_Homo_Alt	C/T_Homo_Alt						T/C_Homo_Alt						G/T_Homo_Alt	T/C_Homo_Alt	A/G_Homo_Alt
C08_Clover_RC201_D11	T/G_Het		G/A_Homo_Alt	G/A_Homo_Alt	G/T_Homo_Alt				T/C_Homo_Alt					G/T_Het	C/G_Homo_Alt		C/T_Homo_Alt	A/G_Homo_Alt	A/G_Homo_Alt	A/C_Homo_Alt				A/G_Het			G/T_Homo_Alt			C/T_Het	C/T_Het	A/G_Homo_Alt		A/G_Homo_Alt	T/G_Homo_Alt									T/C_Homo_Alt	A/G_Homo_Alt
D03_Clover_RC201_G03	T/G_Homo_Alt		G/A_Homo_Alt				A/G_Homo_Alt		T/C_Homo_Alt	A/G_Homo_Alt	T/C_Het	C/T_Homo_Alt			C/G_Homo_Alt					A/C_Homo_Alt	T/C_Het						G/T_Homo_Alt			C/T_Homo_Alt	C/T_Homo_Alt	A/G_Homo_Alt		A/G_Homo_Alt				T/C_Het					G/T_Homo_Alt	T/C_Homo_Alt	A/G_Homo_Alt
F06_Clover_RC201_G09	T/G_Het	A/G_Homo_Alt	G/A_Homo_Alt	G/A_Homo_Alt	G/T_Homo_Alt		A/G_Het	G/A_Het	T/C_Homo_Alt	A/G_Het			G/C_Homo_Alt	G/T_Het	C/G_Homo_Alt	A/C_Homo_Alt	C/T_Het	A/G_Homo_Alt	A/G_Het	A/C_Homo_Alt	T/C_Het	T/G_Homo_Alt	G/C_Het	A/G_Het			G/T_Homo_Alt	T/G_Homo_Alt	T/A_Homo_Alt	C/T_Homo_Alt	C/T_Het		A/C_Het	A/G_Homo_Alt	T/G_Homo_Alt		T/C_Homo_Alt	T/C_Het	A/G_Homo_Alt			G/C_Homo_Alt	G/T_Homo_Alt	T/C_Homo_Alt	A/G_Homo_Alt
D06_Clover_RC201_E09	T/G_Homo_Alt		G/A_Homo_Alt			G/T_Homo_Alt	A/G_Homo_Alt	G/A_Het	T/C_Homo_Alt	A/G_Homo_Alt	T/C_Het	C/T_Het			C/G_Homo_Alt					A/C_Homo_Alt	T/C_Homo_Alt	T/G_Homo_Alt		A/G_Homo_Alt						C/T_Homo_Alt	C/T_Homo_Alt	A/G_Homo_Alt		A/G_Homo_Alt		C/T_Homo_Alt	T/C_Homo_Alt						G/T_Homo_Alt	T/C_Homo_Alt	A/G_Homo_Alt
G07_Clover_RC201_H10	T/G_Het		G/A_Homo_Alt	G/A_Homo_Alt	G/T_Homo_Alt		A/G_Homo_Alt	G/A_Homo_Alt	T/C_Homo_Alt	A/G_Homo_Alt		C/T_Homo_Alt	G/C_Homo_Alt		C/G_Homo_Alt	A/C_Homo_Alt	C/T_Het	A/G_Homo_Alt	A/G_Het	A/C_Homo_Alt				A/G_Het			G/T_Homo_Alt	T/G_Homo_Alt	T/A_Homo_Alt	C/T_Homo_Alt	C/T_Homo_Alt	A/G_Homo_Alt		A/G_Homo_Alt	T/G_Homo_Alt		T/C_Homo_Alt	T/C_Het	A/G_Homo_Alt	T/A_Homo_Alt	G/A_Homo_Alt		G/T_Homo_Alt	T/C_Homo_Alt	A/G_Homo_Alt
A04_Clover_RC201_D04	T/G_Homo_Alt		G/A_Homo_Alt	G/A_Homo_Alt		G/T_Homo_Alt	A/G_Homo_Alt	G/A_Homo_Alt	T/C_Homo_Alt	A/G_Homo_Alt	T/C_Het	C/T_Het	G/C_Homo_Alt		C/G_Homo_Alt	A/C_Homo_Alt	C/T_Homo_Alt	A/G_Homo_Alt	A/G_Homo_Alt	A/C_Homo_Alt	T/C_Homo_Alt	T/G_Homo_Alt		A/G_Het			G/T_Homo_Alt	T/G_Homo_Alt	T/A_Homo_Alt	C/T_Homo_Alt	C/T_Homo_Alt		A/C_Het	A/G_Homo_Alt	T/G_Homo_Alt	C/T_Het	T/C_Homo_Alt	T/C_Het	A/G_Homo_Alt	T/A_Homo_Alt	G/A_Homo_Alt	G/C_Homo_Alt	G/T_Homo_Alt	T/C_Homo_Alt	A/G_Homo_Alt
H09_Clover_Genotype_21	T/G,A_Homo_Alt					G/C_Homo_Alt			T/C,G,A_Homo_Alt	A/G_Homo_Alt		C/T,A_Homo_Alt			C/T,G_Homo_Alt							T/G,C_Homo_Alt								C/T_Homo_Alt	C/T,G_Homo_Alt						T/C_Homo_Alt						G/T,C,A_Homo_Alt	T/C_Homo_Alt	A/G_Homo_Alt
*nucleotide bases before "/" indicate the base composiiton at reference genome
*nucleotide bases after "/" indicate the base composiiton identified for the genotypes investigated in this study
*detedted genotypes in our study is annotated as one of the following: Homo_Alt: homozygous alternative allele; Het: heterozygous alleles containing one reference allele; and one variant allele;

## Sheet: cleaned
Supplemental Table 2. SNPs conﬁrmed using targeted genomic amplicon sequencing.
Genotypes	SNPs
Genotypes	107_RC_3325832_121	110_RC_4949960_121	123_RC_12579307_121	125_RC_14342546_121	125_RC_14342546_126	130_RC_4309991_121	133_RC_7461034_121	13_RC_14667114_121	147_RC_18546489_121	147_RC_18546489_152	148_RC_19439439_121	150_RC_21633120_121	152_RC_863316_121	152_RC_863316_71	157_RC_8593048_121	15_RC_16719640_121	165_RC_18545564_113	165_RC_18545564_121	165_RC_18545564_124	169_RC_22270133_121	177_RC_864891_121	181_RC_5006223_121	181_RC_5006223_92	192_RC_16787690_121	195_RC_19536866_121	1_RC_43146_121	23_RC_25413401_121	27_RC_763261_121	27_RC_763261_140	33_RC_3333943_121	41_RC_7988778_121	42_RC_8527543_121	45_RC_10765806_121	47_RC_12167188_121	48_RC_13027885_121	4_RC_5107393_121	51_RC_14521119_121	51_RC_14521119_150	62_RC_19364633_121	6_RC_7188928_121	6_RC_7188928_128	73_RC_25899781_121	78_RC_2952294_121	79_RC_4732562_121	7_RC_8659400_121
D05_Clover_RC201_E08	T/G_1/1	0/0	G/A_1/1	G/A_1/1	0/0	G/T_1/1	A/G_1/1	0/0	T/C_1/1	A/G_1/1	T/C_0/1	C/T_1/1	0/0	0/0	C/G_1/1	0/0	C/T_1/1	A/G_1/1	A/G_1/1	A/C_1/1	0/0	T/G_1/1	0/0	A/G_0/1	G/A_1/1	G/A_0/1	G/T_1/1	T/G_1/1	T/A_1/1	C/T_1/1	C/T_1/1	A/G_1/1	0/0	A/G_1/1	T/G_1/1	0/0	T/C_1/1	T/C_0/1	0/0	0/0	0/0	0/0	G/T_1/1	T/C_1/1	A/G_1/1
C02_Clover_RC201_E02	T/G_0/1	A/G_1/1	G/A_1/1	G/A_1/1	0/0	G/T_1/1	A/G_1/1	G/A_0/1	T/C_1/1	A/G_1/1	T/C_0/1	C/T_1/1	G/C_1/1	G/T_0/1	C/G_1/1	A/C_1/1	C/T_1/1	A/G_1/1	A/G_1/1	A/C_1/1	T/C_1/1	T/G_1/1	G/C_0/1	A/G_0/1	G/A_1/1	G/A_0/1	G/T_1/1	T/G_1/1	T/A_1/1	C/T_1/1	C/T_1/1	A/G_1/1	A/C_0/1	A/G_1/1	T/G_1/1	C/T_0/1	T/C_1/1	T/C_0/1	A/G_1/1	T/A_1/1	G/A_1/1	G/C_1/1	G/T_1/1	T/C_1/1	A/G_0/1
B09_Clover_RC201_D12	T/G_1/1	A/G_1/1	G/A_1/1	G/A_1/1	G/T_0/1	G/T_1/1	A/G_1/1	G/A_0/1	T/C_1/1	A/G_0/1	T/C_0/1	C/T_1/1	0/0	G/T_0/1	C/G_1/1	A/C_1/1	C/T_1/1	A/G_1/1	A/G_1/1	A/C_1/1	T/C_0/1	T/G_1/1	0/0	A/G_1/1	G/A_1/1	G/A_0/1	G/T_1/1	0/0	0/0	C/T_1/1	0/0	A/G_1/1	0/0	A/G_1/1	T/G_1/1	C/T_1/1	T/C_1/1	T/C_0/1	A/G_1/1	T/A_1/1	G/A_1/1	0/0	G/T_1/1	T/C_1/1	A/G_1/1
F03_Clover_RC201_A04	T/G_1/1	A/G_1/1	G/A_1/1	G/A_1/1	0/0	0/0	A/G_0/1	0/0	T/C_1/1	0/0	0/0	C/T_1/1	0/0	0/0	C/G_1/1	A/C_1/1	C/T_0/1	A/G_1/1	A/G_0/1	A/C_1/1	T/C_0/1	T/G_1/1	0/0	A/G_0/1	G/A_1/1	G/A_0/1	G/T_1/1	0/0	0/0	C/T_1/1	C/T_1/1	A/G_1/1	A/C_0/1	A/G_1/1	T/G_1/1	C/T_0/1	T/C_1/1	0/0	A/G_1/1	0/0	0/0	G/C_1/1	G/T_1/1	T/C_1/1	A/G_1/1
A01_Clover_RC201_A01	T/G_0/1	A/G_1/1	G/A_1/1	G/A_1/1	0/0	G/T_1/1	A/G_0/1	G/A_0/1	T/C_1/1	A/G_1/1	T/C_0/1	C/T_1/1	G/C_1/1	G/T_0/1	C/G_1/1	A/C_1/1	C/T_1/1	A/G_1/1	A/G_1/1	A/C_1/1	T/C_1/1	T/G_1/1	G/C_1/1	A/G_0/1	G/A_1/1	G/A_0/1	G/T_1/1	T/G_1/1	T/A_1/1	C/T_1/1	C/T_1/1	A/G_1/1	A/C_0/1	A/G_1/1	T/G_1/1	C/T_1/1	T/C_1/1	T/C_0/1	A/G_1/1	T/A_1/1	G/A_1/1	0/0	G/T_1/1	T/C_1/1	A/G_0/1
B07_Clover_RC201_C10	T/G_1/1	A/G_1/1	G/A_1/1	G/A_1/1	0/0	G/T_1/1	A/G_1/1	0/0	T/C_1/1	A/G_1/1	T/C_0/1	C/T_1/1	G/C_1/1	G/T_0/1	C/G_1/1	0/0	C/T_0/1	A/G_1/1	A/G_0/1	A/C_1/1	T/C_1/1	T/G_1/1	G/C_1/1	A/G_0/1	G/A_1/1	G/A_0/1	G/T_1/1	T/G_1/1	T/A_1/1	C/T_1/1	0/0	A/G_1/1	A/C_0/1	A/G_1/1	T/G_1/1	C/T_1/1	T/C_1/1	0/0	A/G_0/1	T/A_1/1	G/A_1/1	G/C_1/1	G/T_1/1	T/C_1/1	A/G_1/1
E06_Clover_RC201_F09	T/G_1/1	0/0	G/A_1/1	G/A_1/1	G/T_0/1	G/T_1/1	A/G_1/1	0/0	T/C_1/1	A/G_1/1	0/0	C/T_1/1	G/C_1/1	0/0	C/G_1/1	A/C_1/1	C/T_1/1	A/G_1/1	A/G_1/1	A/C_1/1	T/C_1/1	T/G_1/1	0/0	A/G_1/1	G/A_1/1	G/A_0/1	G/T_1/1	T/G_1/1	T/A_1/1	C/T_1/1	C/T_1/1	0/0	0/0	A/G_1/1	T/G_1/1	C/T_1/1	T/C_1/1	T/C_0/1	A/G_1/1	T/A_1/1	G/A_1/1	G/C_1/1	G/T_1/1	T/C_1/1	A/G_1/1
H08_Clover_RC201_B12	T/G,A_1/1	A/G_1/1	G/A_1/1	G/A_1/1	0/0	G/T_1/1	A/G_0/1	G/A_1/1	T/C_1/1	A/G_0/1	T/C_0/1	C/T_1/1	G/C_1/1	G/T_0/1	C/G,T_1/1	A/C_1/1	C/T_0/1	A/G_1/1	A/G_0/1	A/C_1/1	T/C_1/1	T/G_1/1	G/C_0/1	A/G_1/1	G/A_1/1	G/A_0/1	G/T_1/1	T/G_1/1	T/A_1/1	C/T_1/1	C/T_1/1	A/G_1/1	A/C_0/1	A/G_1/1	T/G_1/1	C/T_0/1	T/C_1/1	T/C_0/1	A/G_1/1	T/A_1/1	G/A_1/1	G/C_1/1	G/T_0/1	T/C_1/1	A/G_1/1
C06_Clover_RC201_D09	T/G_0/1	0/0	G/A_1/1	G/A_1/1	0/0	G/T_1/1	A/G_1/1	G/A_1/1	T/C_1/1	A/G_1/1	T/C_0/1	C/T_1/1	G/C_1/1	G/T_0/1	C/G_1/1	A/C_1/1	C/T_0/1	A/G_1/1	A/G_0/1	A/C_1/1	T/C_1/1	T/G_0/1	G/C_0/1	A/G_1/1	G/A_1/1	G/A_0/1	G/T_1/1	T/G_1/1	T/A_1/1	C/T_1/1	C/T_1/1	A/G_1/1	A/C_1/1	A/G_1/1	T/G_1/1	C/T_0/1	T/C_1/1	T/C_0/1	A/G_1/1	T/A_1/1	G/A_1/1	G/C_1/1	G/T_1/1	T/C_1/1	A/G_0/1
A02_Clover_RC201_B02	T/G_0/1	A/G_1/1	G/A_1/1	G/A_1/1	G/T_0/1	G/T_1/1	A/G_1/1	G/A_1/1	T/C_1/1	A/G_0/1	T/C_0/1	C/T_1/1	0/0	G/T_0/1	C/G_1/1	0/0	C/T_1/1	A/G_1/1	A/G_1/1	A/C_1/1	T/C_1/1	T/G_1/1	G/C_1/1	A/G_0/1	G/A_1/1	G/A_0/1	G/T_1/1	0/0	0/0	C/T_1/1	C/T_1/1	A/G_1/1	A/C_0/1	A/G_1/1	T/G_1/1	C/T_0/1	T/C_1/1	T/C_0/1	0/0	T/A_1/1	G/A_1/1	0/0	G/T_1/1	T/C_1/1	A/G_0/1
F08_Clover_RC201_H11	T/G_0/1	A/G_1/1	G/A_1/1	G/A_1/1	G/T_0/1	G/T_1/1	A/G_1/1	G/A_0/1	T/C_1/1	A/G_1/1	T/C_0/1	C/T_0/1	G/C_1/1	G/T_0/1	C/G_1/1	A/C_1/1	C/T_1/1	A/G_1/1	A/G_1/1	A/C_1/1	T/C_1/1	T/G_1/1	G/C_0/1	A/G_0/1	G/A_1/1	G/A_0/1	G/T_1/1	T/G_1/1	T/A_1/1	C/T_1/1	C/T_1/1	0/0	A/C_0/1	A/G_1/1	T/G_1/1	C/T_0/1	T/C_1/1	0/0	A/G_1/1	T/A_1/1	G/A_1/1	G/C_1/1	G/T_1/1	T/C_1/1	A/G_1/1
B03_Clover_RC201_D03	T/G_1/1	A/G_1/1	G/A_1/1	G/A_1/1	G/T_0/1	G/T_1/1	A/G_1/1	G/A_0/1	T/C_1/1	A/G_1/1	T/C_0/1	C/T_1/1	G/C_1/1	G/T_0/1	C/G_1/1	A/C_1/1	C/T_1/1	A/G_1/1	A/G_1/1	A/C_1/1	T/C_1/1	T/G_1/1	G/C_1/1	A/G_0/1	G/A_1/1	G/A_0/1	G/T_1/1	T/G_1/1	T/A_1/1	C/T_1/1	C/T_1/1	A/G_1/1	A/C_0/1	A/G_1/1	T/G_1/1	C/T_0/1	T/C_1/1	T/C_0/1	A/G_1/1	0/0	0/0	G/C_1/1	G/T_1/1	T/C_1/1	A/G_1/1
C05_Clover_RC201_D08	T/G_1/1	A/G_1/1	G/A_1/1	G/A_1/1	0/0	G/T_1/1	A/G_1/1	G/A_0/1	T/C_1/1	A/G_1/1	T/C_0/1	C/T_1/1	G/C_0/1	G/T_0/1	C/G_1/1	A/C_1/1	C/T_1/1	A/G_1/1	A/G_1/1	A/C_1/1	T/C_1/1	T/G_1/1	G/C_1/1	A/G_1/1	G/A_1/1	G/A_0/1	G/T_1/1	T/G_1/1	T/A_1/1	C/T_1/1	C/T_1/1	A/G_1/1	A/C_0/1	A/G_1/1	T/G_1/1	C/T_1/1	T/C_1/1	T/C_1/1	A/G_1/1	T/A_1/1	G/A_1/1	0/0	G/T_1/1	T/C_1/1	A/G_1/1
F07_Clover_RC201_G10	T/G_1/1	A/G_1/1	G/A_1/1	G/A_1/1	0/0	G/T_1/1	A/G_1/1	G/A_0/1	T/C_1/1	0/0	T/C_0/1	C/T_1/1	G/C_1/1	0/0	C/G_1/1	A/C_1/1	C/T_1/1	A/G_1/1	A/G_1/1	A/C_1/1	T/C_0/1	T/G_1/1	0/0	0/0	G/A_1/1	G/A_0/1	G/T_1/1	T/G_1/1	T/A_1/1	C/T_1/1	C/T_1/1	A/G_1/1	A/C_0/1	A/G_1/1	T/G_1/1	C/T_0/1	T/C_1/1	0/0	A/G_1/1	T/A_1/1	G/A_1/1	G/C_1/1	G/T_1/1	T/C_1/1	A/G_0/1
F04_Clover_RC201_A05	T/G_0/1	A/G_1/1	G/A_1/1	G/A_1/1	G/T_0/1	G/T_1/1	A/G_1/1	0/0	T/C_1/1	A/G_1/1	T/C_0/1	C/T_0/1	G/C_1/1	G/T_0/1	C/G_1/1	A/C_1/1	C/T_1/1	A/G_1/1	A/G_1/1	A/C_1/1	T/C_0/1	T/G_1/1	G/C_0/1	A/G_1/1	G/A_1/1	G/A_0/1	G/T_1/1	0/0	0/0	C/T_1/1	C/T_1/1	A/G_1/1	A/C_0/1	A/G_1/1	T/G_1/1	C/T_0/1	T/C_1/1	T/C_0/1	A/G_1/1	T/A_1/1	G/A_1/1	G/C_1/1	G/T_1/1	T/C_1/1	A/G_1/1
B04_Clover_RC201_E04	T/G_0/1	A/G_1/1	G/A_1/1	G/A_1/1	G/T_0/1	0/0	A/G_1/1	0/0	T/C_1/1	A/G_1/1	T/C_0/1	C/T_1/1	G/C_1/1	0/0	C/G_1/1	A/C_1/1	C/T_1/1	A/G_1/1	A/G_1/1	A/C_1/1	T/C_1/1	T/G_1/1	G/C_1/1	A/G_1/1	G/A_1/1	G/A_0/1	G/T_1/1	T/G_1/1	T/A_1/1	C/T_1/1	C/T_1/1	A/G_1/1	A/C_0/1	A/G_1/1	T/G_1/1	C/T_1/1	T/C_1/1	T/C_0/1	A/G_1/1	0/0	0/0	0/0	G/T_1/1	T/C_1/1	A/G_1/1
B05_Clover_RC201_E05	T/G_0/1	A/G_1/1	G/A_1/1	G/A_1/1	G/T_0/1	G/T_1/1	A/G_1/1	G/A_1/1	T/C_1/1	A/G_0/1	T/C_0/1	C/T_1/1	G/C_1/1	G/T_0/1	C/G_1/1	A/C_1/1	C/T_1/1	A/G_1/1	A/G_1/1	A/C_1/1	T/C_1/1	T/G_1/1	G/C_1/1	A/G_0/1	G/A_1/1	G/A_0/1	G/T_1/1	T/G_1/1	T/A_1/1	C/T_1/1	C/T_1/1	A/G_1/1	A/C_0/1	A/G_1/1	T/G_1/1	0/0	T/C_1/1	T/C_0/1	A/G_1/1	T/A_1/1	G/A_1/1	G/C_1/1	G/T_1/1	T/C_1/1	A/G_1/1
F01_Clover_RC201_G01	T/G_1/1	A/G_1/1	G/A_1/1	G/A_1/1	G/T_1/1	G/T_1/1	A/G_1/1	0/0	T/C_1/1	A/G_1/1	T/C_0/1	C/T_1/1	G/C_1/1	G/T_0/1	C/G_1/1	A/C_1/1	C/T_0/1	A/G_1/1	A/G_0/1	A/C_1/1	T/C_1/1	T/G_1/1	G/C_0/1	A/G_0/1	G/A_1/1	G/A_0/1	G/T_1/1	T/G_1/1	T/A_1/1	C/T_1/1	C/T_1/1	A/G_1/1	A/C_0/1	A/G_1/1	T/G_1/1	C/T_0/1	T/C_1/1	T/C_0/1	A/G_1/1	T/A_1/1	G/A_1/1	G/C_1/1	G/T_1/1	T/C_1/1	A/G_1/1
C01_Clover_RC201_C01	T/G_0/1	A/G_1/1	G/A_0/1	G/A_1/1	G/T_0/1	0/0	A/G_1/1	G/A_0/1	T/C_1/1	A/G_0/1	T/C_0/1	C/T_1/1	G/C_1/1	G/T_0/1	C/G_1/1	A/C_1/1	C/T_1/1	A/G_1/1	A/G_1/1	A/C_1/1	T/C_0/1	T/G_1/1	0/0	A/G_0/1	G/A_1/1	G/A_0/1	G/T_1/1	T/G_1/1	T/A_1/1	C/T_1/1	C/T_1/1	A/G_1/1	A/C_0/1	A/G_1/1	T/G_1/1	C/T_1/1	T/C_1/1	T/C_0/1	A/G_1/1	T/A_1/1	G/A_1/1	G/C_1/1	G/T_1/1	T/C_1/1	A/G_1/1
E08_Clover_RC201_G11	T/G_0/1	A/G_1/1	G/A_1/1	G/A_1/1	G/T_1/1	G/T_1/1	A/G_0/1	0/0	T/C_1/1	A/G_0/1	T/C_0/1	C/T_1/1	G/C_1/1	G/T_1/1	C/G_1/1	A/C_1/1	C/T_0/1	A/G_1/1	A/G_0/1	A/C_1/1	T/C_0/1	T/G_1/1	G/C_1/1	A/G_0/1	G/A_1/1	G/A_0/1	G/T_1/1	T/G_1/1	T/A_1/1	C/T_1/1	C/T_1/1	A/G_1/1	A/C_0/1	A/G_1/1	T/G_1/1	C/T_0/1	T/C_1/1	T/C_1/1	A/G_1/1	T/A_1/1	G/A_1/1	G/C_1/1	G/T_0/1	T/C_1/1	A/G_1/1
B08_Clover_RC201_C11	T/G_0/1	A/G_1/1	G/A_1/1	G/A_1/1	0/0	G/T_1/1	A/G_1/1	G/A_1/1	T/C_1/1	A/G_1/1	T/C_0/1	C/T_1/1	G/C_1/1	G/T_0/1	C/G_1/1	A/C_1/1	C/T_1/1	A/G_1/1	A/G_1/1	A/C_1/1	T/C_1/1	T/G_1/1	G/C_1/1	A/G_1/1	G/A_1/1	G/A_0/1	G/T_1/1	T/G_1/1	T/A_1/1	C/T_1/1	C/T_1/1	A/G_1/1	A/C_0/1	A/G_1/1	T/G_1/1	C/T_0/1	T/C_1/1	0/0	A/G_1/1	T/A_1/1	G/A_1/1	G/C_1/1	G/T_1/1	T/C_1/1	A/G_1/1
B01_Clover_RC201_B01	T/G_0/1	A/G_1/1	G/A_1/1	G/A_1/1	0/0	G/T_1/1	A/G_1/1	G/A_0/1	T/C_1/1	A/G_1/1	T/C_0/1	C/T_1/1	G/C_1/1	0/0	C/G_1/1	A/C_1/1	C/T_1/1	A/G_1/1	A/G_1/1	A/C_1/1	T/C_1/1	T/G_1/1	G/C_1/1	A/G_0/1	G/A_1/1	G/A_0/1	G/T_1/1	T/G_1/1	T/A_1/1	C/T_1/1	C/T_1/1	A/G_1/1	A/C_0/1	A/G_1/1	T/G_1/1	C/T_1/1	T/C_1/1	0/0	A/G_1/1	T/A_1/1	G/A_1/1	G/C_1/1	G/T_1/1	T/C_1/1	A/G_1/1
E09_Clover_RC201_G12	T/G_1/1	A/G_1/1	G/A_1/1	G/A_1/1	G/T_1/1	G/T_1/1	A/G_1/1	G/A_0/1	T/C_1/1	A/G_0/1	T/C_0/1	C/T_1/1	G/C_1/1	G/T_0/1	C/G_1/1	A/C_1/1	C/T_1/1	A/G_1/1	A/G_1/1	A/C_1/1	T/C_0/1	T/G_1/1	G/C_1/1	A/G_0/1	G/A_1/1	G/A_0/1	G/T_1/1	T/G_1/1	T/A_1/1	C/T_1/1	C/T_1/1	A/G_1/1	A/C_0/1	A/G_1/1	T/G_1/1	0/0	T/C_1/1	T/C_0/1	A/G_1/1	T/A_1/1	G/A_0/1	G/C_1/1	G/T_1/1	T/C_1/1	A/G_1/1
E07_Clover_RC201_F10	T/G_1/1	A/G_1/1	G/A_1/1	G/A_1/1	G/T_0/1	G/T_1/1	A/G_1/1	G/A_0/1	T/C_1/1	0/0	T/C_0/1	C/T_1/1	G/C_1/1	0/0	C/G_1/1	A/C_1/1	C/T_1/1	A/G_1/1	A/G_1/1	A/C_1/1	T/C_0/1	T/G_1/1	0/0	A/G_0/1	G/A_1/1	G/A_0/1	G/T_1/1	T/G_1/1	T/A_1/1	C/T_1/1	C/T_1/1	A/G_1/1	0/0	A/G_1/1	T/G_1/1	C/T_1/1	T/C_1/1	T/C_0/1	A/G_1/1	T/A_1/1	G/A_1/1	0/0	G/T_1/1	T/C_1/1	A/G_0/1
A05_Clover_RC201_D05	T/G_0/1	0/0	G/A_1/1	G/A_1/1	G/T_0/1	0/0	A/G_1/1	0/0	T/C_1/1	A/G_1/1	0/0	C/T_1/1	G/C_1/1	G/T_0/1	C/G_1/1	A/C_1/1	0/0	0/0	0/0	A/C_1/1	T/C_1/1	0/0	0/0	A/G_0/1	G/A_1/1	G/A_0/1	G/T_1/1	T/G_1/1	T/A_1/1	C/T_1/1	C/T_1/1	0/0	0/0	A/G_1/1	T/G_1/1	C/T_1/1	T/C_1/1	T/C_1/1	A/G_1/1	0/0	0/0	G/C_1/1	G/T_1/1	T/C_1/1	A/G_1/1
H02_Clover_RC201_B03	T/G_0/1	A/G_1/1	G/A_1/1	G/A_1/1	G/T_0/1	G/T_1/1	A/G_1/1	G/A_1/1	T/C_1/1	0/0	T/C_1/1	C/T_1/1	G/C_0/1	0/0	C/G_1/1	A/C_1/1	C/T_1/1	A/G_1/1	A/G_1/1	A/C_1/1	T/C_1/1	T/G_1/1	G/C_0/1	A/G_1/1	G/A_1/1	G/A_1/1	G/T_1/1	T/G_1/1	T/A_1/1	C/T_1/1	C/T_1/1	0/0	A/C_1/1	A/G_1/1	T/G_1/1	C/T_0/1	T/C_1/1	0/0	A/G_1/1	T/A_1/1	G/A_0/1	G/C_1/1	G/T_1/1	T/C_1/1	A/G_1/1
H05_Clover_RC201_A09	T/G_0/1	0/0	G/A_1/1	G/A_1/1	G/T_0/1	0/0	A/G_1/1	0/0	T/C_1/1	A/G_0/1	T/C_0/1	C/T_1/1	G/C_1/1	0/0	C/G_1/1	A/C_1/1	C/T_1/1	A/G_1/1	A/G_1/1	A/C_1/1	T/C_1/1	T/G_1/1	G/C_0/1	0/0	G/A_1/1	G/A_1/1	G/T_1/1	T/G_1/1	T/A_1/1	C/T_1/1	C/T_1/1	0/0	0/0	A/G_1/1	T/G_1/1	C/T_1/1	T/C_1/1	T/C_1/1	A/G_1/1	T/A_1/1	G/A_1/1	G/C_1/1	G/T_1/1	T/C_1/1	A/G_1/1
H04_Clover_RC201_C05	T/G_0/1	0/0	G/A_1/1	G/A_1/1	0/0	G/T_1/1	A/G_1/1	G/A_1/1	T/C_1/1	A/G_1/1	T/C_0/1	C/T_1/1	G/C_1/1	0/0	C/G_1/1	A/C_1/1	C/T_1/1	A/G_1/1	A/G_1/1	A/C_1/1	T/C_1/1	T/G_1/1	G/C_1/1	0/0	G/A_1/1	G/A_1/1	G/T_1/1	T/G_1/1	T/A_1/1	C/T_1/1	C/T_1/1	A/G_1/1	0/0	A/G_1/1	T/G_1/1	C/T_1/1	T/C_1/1	T/C_0/1	A/G_1/1	T/A_1/1	G/A_1/1	G/C_1/1	G/T_1/1	T/C_1/1	A/G_0/1
D02_Clover_RC201_F02	T/G_1/1	0/0	G/A_1/1	G/A_1/1	0/0	G/T_1/1	A/G_1/1	0/0	T/C_1/1	A/G_1/1	T/C_0/1	C/T_1/1	G/C_1/1	0/0	C/G_1/1	A/C_1/1	C/T_1/1	A/G_1/1	A/G_1/1	A/C_1/1	0/0	T/G_1/1	0/0	A/G_1/1	G/A_1/1	G/A_1/1	G/T_1/1	T/G_1/1	T/A_1/1	C/T_1/1	C/T_1/1	A/G_1/1	A/C_1/1	A/G_1/1	T/G_1/1	C/T_1/1	T/C_1/1	0/0	A/G_1/1	T/A_1/1	G/A_1/1	0/0	G/T_0/1	T/C_1/1	A/G_1/1
G04_Clover_RC201_B05	T/G_0/1	0/0	G/A_1/1	G/A_1/1	G/T_0/1	G/T_1/1	A/G_1/1	G/A_1/1	T/C_1/1	A/G_1/1	0/0	C/T_1/1	G/C_1/1	0/0	C/G_1/1	A/C_1/1	C/T_1/1	A/G_1/1	A/G_1/1	A/C_1/1	T/C_1/1	T/G_1/1	G/C_0/1	A/G_1/1	G/A_1/1	G/A_1/1	G/T_1/1	0/0	0/0	C/T_1/1	C/T_1/1	A/G_1/1	A/C_1/1	A/G_1/1	T/G_1/1	C/T_1/1	T/C_1/1	0/0	A/G_1/1	T/A_1/1	G/A_1/1	G/C_1/1	G/T_1/1	T/C_1/1	A/G_0/1
G02_Clover_RC201_A03	T/G_0/1	A/G_1/1	G/A_1/1	G/A_1/1	G/T_0/1	G/T_1/1	A/G_1/1	G/A_1/1	T/C_1/1	A/G_1/1	T/C_0/1	C/T_1/1	G/C_1/1	0/0	C/G_1/1	A/C_1/1	C/T_1/1	A/G_1/1	A/G_1/1	A/C_1/1	T/C_1/1	T/G_1/1	G/C_1/1	A/G_0/1	G/A_1/1	G/A_1/1	G/T_1/1	T/G_1/1	T/A_1/1	C/T_1/1	C/T_1/1	A/G_1/1	A/C_1/1	A/G_1/1	T/G_1/1	C/T_1/1	T/C_1/1	0/0	A/G_1/1	T/A_1/1	G/A_1/1	G/C_1/1	G/T_1/1	T/C_1/1	A/G_0/1
E03_Clover_RC201_H03	T/G_1/1	0/0	G/A_1/1	G/A_1/1	0/0	0/0	A/G_1/1	G/A_1/1	T/C_1/1	A/G_0/1	T/C_0/1	C/T_1/1	G/C_1/1	0/0	C/G_1/1	A/C_1/1	C/T_1/1	A/G_1/1	A/G_1/1	A/C_1/1	T/C_1/1	T/G_1/1	G/C_0/1	0/0	G/A_1/1	G/A_1/1	G/T_1/1	T/G_1/1	T/A_1/1	C/T_1/1	C/T_1/1	A/G_1/1	A/C_1/1	A/G_1/1	T/G_1/1	C/T_1/1	T/C_1/1	0/0	A/G_1/1	T/A_1/1	G/A_1/1	0/0	G/T_1/1	T/C_1/1	A/G_1/1
B06_Clover_RC201_C09	T/G_1/1	A/G_1/1	G/A_1/1	G/A_1/1	G/T_0/1	G/T_1/1	A/G_1/1	G/A_1/1	T/C_1/1	A/G_0/1	0/0	C/T_1/1	G/C_1/1	0/0	C/G_1/1	A/C_1/1	C/T_1/1	A/G_1/1	A/G_1/1	A/C_1/1	T/C_1/1	T/G_1/1	0/0	0/0	G/A_1/1	G/A_1/1	G/T_1/1	0/0	0/0	C/T_1/1	C/T_1/1	A/G_1/1	0/0	A/G_1/1	T/G_1/1	C/T_0/1	T/C_1/1	0/0	A/G_1/1	T/A_1/1	G/A_1/1	G/C_1/1	G/T_1/1	T/C_1/1	A/G_1/1
H06_Clover_RC201_A10	T/G_0/1	0/0	G/A_1/1	G/A_1/1	0/0	G/T_1/1	A/G_1/1	G/A_1/1	T/C_1/1	A/G_1/1	T/C_0/1	C/T_1/1	G/C_1/1	0/0	C/G_1/1	A/C_1/1	C/T_1/1	A/G_1/1	A/G_1/1	A/C_1/1	T/C_1/1	0/0	0/0	A/G_1/1	G/A_1/1	G/A_1/1	G/T_1/1	T/G_1/1	T/A_1/1	C/T_1/1	C/T_1/1	A/G_1/1	A/C_1/1	A/G_1/1	T/G_1/1	C/T_1/1	T/C_1/1	T/C_0/1	A/G_1/1	T/A_1/1	G/A_1/1	G/C_1/1	G/T_1/1	T/C_1/1	A/G_0/1
H01_Clover_RC201_A02	T/G_1/1	0/0	G/A_1/1	G/A_1/1	0/0	G/T_1/1	A/G_1/1	G/A_1/1	T/C_1/1	A/G_1/1	T/C_0/1	C/T_1/1	G/C_1/1	0/0	C/G_1/1	A/C_1/1	C/T_1/1	A/G_1/1	A/G_1/1	A/C_1/1	T/C_1/1	T/G_1/1	G/C_1/1	A/G_1/1	G/A_1/1	G/A_1/1	G/T_1/1	T/G_1/1	T/A_1/1	C/T_1/1	C/T_1/1	A/G_1/1	A/C_1/1	A/G_1/1	T/G_1/1	C/T_0/1	T/C_1/1	T/C_0/1	A/G_1/1	T/A_1/1	G/A_1/1	G/C_1/1	G/T_1/1	T/C_1/1	A/G_0/1
E02_Clover_RC201_G02	0/0	A/G_1/1	G/A_1/1	G/A_1/1	G/T_0/1	G/T_1/1	A/G_1/1	G/A_0/1	T/C_1/1	A/G_1/1	T/C_0/1	C/T_1/1	G/C_1/1	G/T_1/1	C/G_1/1	0/0	C/T_1/1	A/G_1/1	A/G_1/1	A/C_1/1	T/C_0/1	T/G_1/1	G/C_0/1	A/G_1/1	G/A_1/1	0/0	G/T_1/1	0/0	0/0	C/T_1/1	C/T_1/1	A/G_1/1	A/C_0/1	A/G_1/1	T/G_1/1	C/T_1/1	T/C_1/1	T/C_0/1	A/G_1/1	T/A_1/1	G/A_1/1	G/C_1/1	G/T_1/1	T/C_1/1	A/G_1/1
G01_Clover_RC201_H01	T/G_1/1	A/G_1/1	G/A_1/1	G/A_1/1	G/T_0/1	G/T_1/1	A/G_1/1	G/A_0/1	T/C_1/1	A/G_1/1	T/C_0/1	C/T_1/1	G/C_1/1	G/T_0/1	C/G_1/1	A/C_1/1	C/T_0/1	A/G_1/1	A/G_0/1	A/C_1/1	T/C_1/1	T/G_1/1	0/0	A/G_1/1	G/A_1/1	0/0	G/T_1/1	0/0	0/0	C/T_1/1	C/T_1/1	A/G_1/1	A/C_0/1	A/G_1/1	T/G_1/1	C/T_1/1	T/C_1/1	0/0	A/G_1/1	T/A_1/1	G/A_1/1	G/C_1/1	G/T_1/1	T/C_1/1	A/G_1/1
D04_Clover_RC201_G04	T/G_1/1	A/G_1/1	G/A_1/1	G/A_1/1	G/T_0/1	G/T_1/1	A/G_1/1	G/A_1/1	T/C_1/1	A/G_0/1	T/C_0/1	C/T_1/1	0/0	0/0	C/G_1/1	0/0	C/T_1/1	A/G_1/1	A/G_1/1	A/C_1/1	T/C_1/1	T/G_1/1	G/C_0/1	A/G_1/1	G/A_1/1	0/0	G/T_1/1	T/G_1/1	T/A_1/1	C/T_1/1	C/T_1/1	A/G_1/1	A/C_0/1	A/G_1/1	T/G_1/1	C/T_0/1	T/C_1/1	T/C_0/1	A/G_1/1	T/A_1/1	G/A_1/1	0/0	G/T_1/1	T/C_1/1	A/G_0/1
G08_Clover_RC201_A12	T/G_1/1	A/G_1/1	G/A_1/1	G/A_1/1	G/T_0/1	G/T_1/1	A/G_1/1	G/A_0/1	T/C_1/1	A/G_1/1	T/C_0/1	C/T_1/1	G/C_1/1	G/T_0/1	C/G_1/1	A/C_1/1	C/T_1/1	A/G_1/1	A/G_1/1	A/C_1/1	T/C_1/1	T/G_1/1	G/C_0/1	A/G_1/1	G/A_1/1	0/0	G/T_1/1	T/G_1/1	T/A_1/1	C/T_1/1	C/T_1/1	A/G_1/1	A/C_1/1	A/G_1/1	T/G_1/1	C/T_1/1	T/C_1/1	T/C_0/1	A/G_1/1	T/A_1/1	G/A_1/1	G/C_1/1	G/T_1/1	T/C_1/1	A/G_0/1
D07_Clover_RC201_E10	T/G_0/1	A/G_1/1	G/A_1/1	G/A_1/1	0/0	G/T_1/1	A/G_1/1	G/A_1/1	T/C_1/1	A/G_1/1	T/C_0/1	C/T_1/1	G/C_1/1	G/T_0/1	C/G_1/1	A/C_1/1	C/T_1/1	A/G_1/1	A/G_1/1	A/C_1/1	T/C_1/1	T/G_1/1	G/C_1/1	A/G_1/1	G/A_1/1	0/0	G/T_1/1	0/0	0/0	C/T_1/1	C/T_1/1	A/G_1/1	A/C_0/1	A/G_1/1	T/G_1/1	C/T_1/1	T/C_1/1	0/0	A/G_1/1	T/A_1/1	G/A_1/1	G/C_1/1	G/T_1/1	T/C_1/1	A/G_1/1
C04_Clover_RC201_F04	T/G_0/1	A/G_1/1	G/A_1/1	G/A_1/1	0/0	G/T_1/1	A/G_1/1	G/A_0/1	T/C_1/1	A/G_1/1	T/C_0/1	C/T_1/1	G/C_1/1	G/T_0/1	C/G_1/1	0/0	C/T_1/1	A/G_1/1	A/G_1/1	A/C_1/1	T/C_1/1	T/G_1/1	0/0	A/G_0/1	G/A_1/1	0/0	G/T_1/1	0/0	0/0	C/T_1/1	C/T_1/1	A/G_1/1	A/C_0/1	A/G_1/1	T/G_1/1	0/0	T/C_1/1	0/0	A/G_1/1	T/A_1/1	G/A_1/1	G/C_1/1	G/T_1/1	T/C_1/1	A/G_1/1
G06_Clover_RC201_H09	T/G_0/1	0/0	G/A_1/1	G/A_1/1	G/T_0/1	G/T_1/1	A/G_1/1	G/A_1/1	T/C_1/1	A/G_1/1	T/C_0/1	C/T_1/1	G/C_1/1	0/0	C/G_1/1	A/C_1/1	C/T_1/1	A/G_1/1	A/G_1/1	A/C_1/1	T/C_1/1	0/0	0/0	0/0	G/A_1/1	0/0	G/T_1/1	T/G_1/1	T/A_1/1	C/T_1/1	C/T_1/1	A/G_1/1	0/0	A/G_1/1	T/G_1/1	C/T_1/1	T/C_1/1	0/0	A/G_1/1	T/A_1/1	G/A_1/1	G/C_1/1	G/T_1/1	T/C_1/1	A/G_0/1
E01_Clover_RC201_E01	T/G_0/1	A/G_1/1	G/A_1/1	G/A_1/1	G/T_0/1	G/T_1/1	A/G_1/1	G/A_0/1	T/C_1/1	A/G_0/1	T/C_0/1	C/T_1/1	G/C_0/1	G/T_0/1	C/G_1/1	A/C_1/1	C/T_1/1	A/G_1/1	A/G_1/1	A/C_1/1	T/C_1/1	T/G_1/1	G/C_1/1	A/G_0/1	G/A_1/1	0/0	G/T_1/1	0/0	0/0	C/T_1/1	C/T_1/1	A/G_1/1	A/C_0/1	A/G_1/1	T/G_1/1	C/T_0/1	T/C_1/1	T/C_1/1	A/G_1/1	T/A_1/1	G/A_1/1	G/C_1/1	G/T_1/1	T/C_1/1	A/G_1/1
H07_Clover_RC201_A11	T/G_1/1	0/0	G/A_1/1	G/A_1/1	G/T_0/1	G/T_1/1	A/G_1/1	G/A_1/1	T/C_1/1	A/G_1/1	T/C_0/1	C/T_0/1	G/C_1/1	0/0	C/G_1/1	A/C_1/1	C/T_0/1	A/G_1/1	A/G_0/1	A/C_1/1	T/C_1/1	T/G_1/1	0/0	0/0	G/A_1/1	0/0	G/T_1/1	T/G_1/1	T/A_1/1	C/T_1/1	C/T_1/1	0/0	A/C_1/1	A/G_1/1	T/G_1/1	C/T_1/1	T/C_1/1	T/C_0/1	A/G_1/1	T/A_1/1	G/A_1/1	G/C_1/1	G/T_1/1	T/C_1/1	A/G_1/1
E05_Clover_RC201_F08	T/G_1/1	A/G_1/1	G/A_1/1	G/A_1/1	G/T_0/1	G/T_1/1	A/G_1/1	G/A_1/1	T/C_1/1	A/G_1/1	T/C_0/1	C/T_1/1	G/C_1/1	G/T_0/1	C/G_1/1	A/C_1/1	C/T_1/1	A/G_1/1	A/G_1/1	A/C_1/1	T/C_0/1	T/G_1/1	G/C_1/1	0/0	G/A_1/1	0/0	G/T_1/1	T/G_1/1	T/A_1/1	C/T_1/1	C/T_1/1	A/G_1/1	A/C_0/1	A/G_1/1	T/G_1/1	C/T_0/1	T/C_1/1	T/C_0/1	A/G_1/1	T/A_1/1	G/A_1/1	G/C_1/1	G/T_1/1	T/C_1/1	A/G_1/1
H03_Clover_RC201_C04	T/G_0/1	0/0	G/A_1/1	0/0	0/0	0/0	A/G_1/1	G/A_1/1	T/C_1/1	A/G_0/1	T/C_1/1	C/T_1/1	G/C_0/1	0/0	C/G_1/1	A/C_1/1	0/0	0/0	0/0	A/C_1/1	T/C_1/1	T/G_1/1	0/0	A/G_1/1	G/A_1/1	0/0	G/T_1/1	T/G_1/1	T/A_1/1	C/T_1/1	C/T_1/1	A/G_1/1	0/0	A/G_1/1	T/G_1/1	C/T_1/1	T/C_1/1	T/C_0/1	A/G_0/1	T/A_1/1	G/A_0/1	0/0	G/T_1/1	T/C_1/1	A/G_1/1
B02_Clover_RC201_D02	T/G_1/1	A/G_1/1	G/A_1/1	G/A_1/1	G/T_0/1	G/T_1/1	A/G_1/1	G/A_1/1	T/C_1/1	A/G_1/1	T/C_0/1	C/T_1/1	G/C_1/1	G/T_0/1	C/G_1/1	A/C_1/1	C/T_1/1	A/G_1/1	A/G_1/1	A/C_1/1	T/C_1/1	T/G_1/1	G/C_1/1	A/G_0/1	G/A_1/1	0/0	G/T_1/1	T/G_1/1	T/A_1/1	C/T_1/1	C/T_1/1	A/G_1/1	0/0	A/G_1/1	T/G_1/1	C/T_1/1	T/C_1/1	0/0	A/G_1/1	T/A_1/1	G/A_0/1	G/C_1/1	G/T_1/1	T/C_1/1	A/G_1/1
A03_Clover_RC201_C03	T/G_0/1	A/G_1/1	G/A_1/1	G/A_1/1	0/0	G/T_1/1	A/G_0/1	G/A_0/1	T/C_1/1	A/G_0/1	T/C_0/1	C/T_1/1	G/C_1/1	G/T_0/1	C/G_1/1	A/C_1/1	C/T_1/1	A/G_1/1	A/G_1/1	A/C_1/1	T/C_0/1	T/G_1/1	G/C_1/1	A/G_0/1	G/A_1/1	0/0	G/T_1/1	T/G_1/1	T/A_1/1	C/T_1/1	C/T_1/1	A/G_1/1	A/C_0/1	A/G_1/1	T/G_1/1	C/T_0/1	T/C_1/1	T/C_0/1	A/G_1/1	T/A_1/1	G/A_1/1	G/C_1/1	G/T_1/1	T/C_1/1	A/G_1/1
F05_Clover_RC201_G08	T/G_0/1	A/G_1/1	G/A_1/1	G/A_1/1	0/0	0/0	A/G_1/1	0/0	T/C_1/1	A/G_1/1	T/C_0/1	C/T_1/1	G/C_1/1	G/T_1/1	C/G_1/1	A/C_1/1	C/T_1/1	A/G_1/1	A/G_1/1	A/C_1/1	T/C_0/1	T/G_1/1	G/C_1/1	A/G_0/1	G/A_1/1	0/0	G/T_1/1	T/G_1/1	T/A_1/1	C/T_1/1	C/T_1/1	A/G_1/1	0/0	A/G_1/1	T/G_1/1	C/T_0/1	T/C_1/1	0/0	A/G_1/1	T/A_1/1	G/A_0/1	G/C_1/1	G/T_1/1	T/C_1/1	A/G_1/1
C07_Clover_RC201_D10	T/G_0/1	A/G_1/1	G/A_1/1	G/A_1/1	G/T_0/1	G/T_1/1	A/G_1/1	G/A_0/1	T/C_1/1	A/G_1/1	T/C_0/1	C/T_1/1	G/C_1/1	0/0	C/G_1/1	0/0	C/T_1/1	A/G_1/1	A/G_1/1	A/C_1/1	0/0	T/G_1/1	0/0	A/G_0/1	G/A_1/1	0/0	G/T_1/1	T/G_1/1	T/A_1/1	C/T_1/1	C/T_0/1	A/G_1/1	0/0	A/G_1/1	T/G_1/1	C/T_1/1	T/C_1/1	0/0	0/0	0/0	0/0	0/0	G/T_1/1	T/C_1/1	A/G_1/1
F09_Clover_RC201_H12	T/G_1/1	A/G_1/1	G/A_0/1	G/A_1/1	G/T_0/1	0/0	A/G_0/1	0/0	T/C_1/1	A/G_0/1	0/0	C/T_1/1	0/0	G/T_1/1	C/G_1/1	A/C_1/1	C/T_0/1	A/G_1/1	A/G_0/1	A/C_1/1	T/C_0/1	T/G_1/1	G/C_0/1	A/G_0/1	G/A_1/1	0/0	G/T_1/1	T/G_1/1	T/A_1/1	C/T_1/1	C/T_1/1	A/G_1/1	0/0	A/G_1/1	T/G_1/1	C/T_0/1	T/C_1/1	0/0	0/0	0/0	0/0	0/0	G/T_0/1	T/C_1/1	A/G_1/1
G05_Clover_RC201_H08	T/G_0/1	0/0	G/A_1/1	G/A_1/1	0/0	G/T_1/1	A/G_0/1	G/A_1/1	T/C_1/1	A/G_0/1	T/C_0/1	C/T_1/1	0/0	G/T_0/1	C/G_1/1	0/0	C/T_1/1	A/G_1/1	A/G_1/1	A/C_1/1	0/0	T/G_1/1	0/0	A/G_0/1	G/A_1/1	0/0	G/T_1/1	T/G_1/1	T/A_1/1	C/T_1/1	C/T_0/1	A/G_1/1	0/0	A/G_1/1	0/0	C/T_1/1	T/C_1/1	T/C_0/1	0/0	T/A_1/1	G/A_0/1	0/0	G/T_1/1	T/C_1/1	A/G_1/1
C09_Clover_RC201_E12	T/G_0/1	A/G_1/1	G/A_0/1	G/A_1/1	0/0	0/0	A/G_0/1	G/A_0/1	T/C_1/1	A/G_0/1	0/0	C/T_1/1	G/C_1/1	G/T_0/1	C/G_1/1	A/C_1/1	C/T_1/1	A/G_1/1	A/G_1/1	A/C_1/1	T/C_0/1	T/G_1/1	G/C_0/1	A/G_0/1	G/A_1/1	0/0	G/T_1/1	T/G_1/1	T/A_1/1	C/T_0/1	C/T_1/1	A/G_1/1	A/C_0/1	A/G_1/1	T/G_1/1	C/T_0/1	T/C_1/1	T/C_0/1	A/G_1/1	T/A_1/1	G/A_1/1	G/C_1/1	G/T_1/1	T/C_1/1	A/G_0/1
C03_Clover_RC201_E03	T/G_0/1	0/0	G/A_1/1	G/A_1/1	0/0	G/T_1/1	A/G_1/1	G/A_0/1	T/C_1/1	A/G_0/1	T/C_0/1	C/T_1/1	0/0	G/T_0/1	C/G_1/1	0/0	C/T_1/1	A/G_1/1	A/G_1/1	A/C_1/1	T/C_1/1	T/G_1/1	G/C_1/1	A/G_0/1	G/A_1/1	0/0	G/T_1/1	T/G_1/1	T/A_1/1	C/T_1/1	C/T_1/1	A/G_1/1	0/0	A/G_1/1	T/G_1/1	C/T_0/1	T/C_1/1	T/C_1/1	0/0	0/0	0/0	0/0	G/T_1/1	T/C_1/1	A/G_0/1
A09_Clover_RC201_C12	T/G_0/1	A/G_1/1	G/A_1/1	G/A_1/1	G/T_0/1	G/T_1/1	A/G_1/1	G/A_0/1	T/C_1/1	A/G_1/1	T/C_0/1	C/T_1/1	G/C_1/1	G/T_0/1	C/G_1/1	A/C_1/1	C/T_1/1	A/G_1/1	A/G_1/1	A/C_1/1	T/C_1/1	T/G_1/1	G/C_1/1	A/G_1/1	G/A_1/1	0/0	G/T_1/1	0/0	0/0	C/T_1/1	C/T_1/1	A/G_1/1	A/C_0/1	A/G_1/1	T/G_1/1	C/T_0/1	T/C_1/1	T/C_0/1	A/G_1/1	T/A_1/1	G/A_1/1	G/C_1/1	G/T_1/1	T/C_1/1	A/G_1/1
D09_Clover_RC201_F12	T/G_0/1	A/G_1/1	G/A_1/1	G/A_1/1	0/0	G/T_1/1	A/G_1/1	G/A_0/1	T/C_1/1	A/G_0/1	T/C_0/1	C/T_1/1	G/C_1/1	G/T_0/1	C/G_1/1	0/0	C/T_1/1	A/G_1/1	A/G_1/1	A/C_1/1	T/C_0/1	T/G_1/1	G/C_1/1	A/G_0/1	G/A_1/1	0/0	G/T_1/1	0/0	0/0	C/T_1/1	C/T_1/1	A/G_1/1	A/C_0/1	A/G_1/1	T/G_1/1	C/T_1/1	T/C_1/1	T/C_1/1	A/G_1/1	T/A_1/1	G/A_1/1	G/C_1/1	G/T_1/1	T/C_1/1	A/G_0/1
G03_Clover_RC201_B04	T/G_1/1	0/0	G/A_1/1	G/A_1/1	G/T_1/1	0/0	A/G_1/1	0/0	T/C_1/1	A/G_1/1	T/C_0/1	C/T_1/1	0/0	G/T_0/1	C/G_1/1	0/0	C/T_1/1	A/G_1/1	A/G_1/1	A/C_1/1	T/C_0/1	0/0	0/0	A/G_0/1	0/0	G/A_0/1	G/T_1/1	T/G_1/1	T/A_1/1	C/T_1/1	C/T_0/1	A/G_1/1	0/0	A/G_1/1	T/G_1/1	0/0	T/C_1/1	T/C_1/1	A/G_1/1	T/A_1/1	G/A_0/1	G/C_1/1	G/T_1/1	T/C_1/1	A/G_1/1
A07_Clover_RC201_B10	T/G_1/1	A/G_1/1	G/A_1/1	G/A_1/1	G/T_0/1	0/0	A/G_1/1	G/A_1/1	T/C_1/1	A/G_0/1	T/C_0/1	0/0	G/C_0/1	G/T_0/1	C/G_1/1	A/C_1/1	C/T_1/1	A/G_1/1	A/G_1/1	A/C_1/1	T/C_0/1	T/G_1/1	G/C_1/1	A/G_0/1	0/0	G/A_0/1	G/T_1/1	T/G_1/1	T/A_1/1	C/T_1/1	C/T_1/1	A/G_1/1	0/0	A/G_1/1	T/G_1/1	C/T_0/1	T/C_1/1	T/C_1/1	A/G_1/1	T/A_1/1	G/A_1/1	0/0	G/T_1/1	T/C_1/1	A/G_1/1
D08_Clover_RC201_E11	T/G_1/1	0/0	G/A_1/1	G/A_1/1	G/T_1/1	0/0	A/G_0/1	G/A_0/1	T/C_1/1	0/0	T/C_0/1	C/T_1/1	G/C_1/1	G/T_0/1	C/G_1/1	A/C_1/1	C/T_1/1	A/G_1/1	A/G_1/1	A/C_1/1	0/0	0/0	0/0	A/G_0/1	0/0	G/A_0/1	G/T_1/1	T/G_1/1	T/A_1/1	C/T_1/1	C/T_1/1	A/G_1/1	A/C_1/1	A/G_1/1	T/G_1/1	C/T_0/1	T/C_1/1	0/0	A/G_1/1	0/0	0/0	G/C_1/1	G/T_1/1	T/C_1/1	A/G_1/1
A06_Clover_RC201_B09	T/G_1/1	A/G_1/1	G/A_1/1	G/A_1/1	G/T_1/1	G/T_1/1	A/G_1/1	0/0	T/C_1/1	A/G_0/1	T/C_0/1	0/0	G/C_1/1	0/0	C/G_1/1	A/C_1/1	C/T_0/1	A/G_1/1	A/G_0/1	A/C_1/1	T/C_1/1	0/0	0/0	A/G_1/1	0/0	G/A_1/1	G/T_1/1	T/G_1/1	T/A_1/1	C/T_1/1	C/T_0/1	A/G_1/1	A/C_1/1	A/G_1/1	T/G_1/1	0/0	T/C_1/1	T/C_0/1	A/G_1/1	T/A_1/1	G/A_1/1	G/C_1/1	G/T_1/1	T/C_1/1	A/G_1/1
D01_Clover_RC201_D01	0/0	A/G_1/1	G/A_1/1	G/A_1/1	0/0	G/T_1/1	A/G_1/1	0/0	T/C_1/1	A/G_1/1	T/C_0/1	C/T_1/1	G/C_1/1	0/0	C/G_1/1	A/C_1/1	C/T_1/1	A/G_1/1	A/G_1/1	A/C_1/1	T/C_1/1	T/G_1/1	0/0	A/G_0/1	0/0	G/A_1/1	G/T_1/1	T/G_1/1	T/A_1/1	C/T_1/1	C/T_1/1	A/G_1/1	A/C_1/1	A/G_1/1	T/G_1/1	C/T_0/1	T/C_1/1	T/C_1/1	A/G_1/1	T/A_1/1	G/A_1/1	G/C_1/1	G/T_1/1	T/C_1/1	A/G_1/1
E04_Clover_RC201_H04	T/G_0/1	A/G_1/1	G/A_1/1	G/A_1/1	G/T_0/1	0/0	A/G_1/1	0/0	T/C_1/1	0/0	T/C_0/1	C/T_1/1	G/C_0/1	G/T_0/1	C/G_1/1	A/C_1/1	C/T_0/1	A/G_1/1	A/G_0/1	A/C_1/1	T/C_1/1	T/G_1/1	G/C_1/1	0/0	0/0	G/A_1/1	G/T_1/1	T/G_1/1	T/A_1/1	C/T_1/1	C/T_1/1	0/0	A/C_1/1	A/G_1/1	T/G_1/1	C/T_0/1	T/C_1/1	T/C_1/1	A/G_1/1	T/A_1/1	G/A_0/1	G/C_1/1	G/T_1/1	T/C_1/1	A/G_0/1
A08_Clover_RC201_B11	T/G_1/1	0/0	G/A_1/1	G/A_1/1	G/T_0/1	0/0	A/G_1/1	G/A_0/1	T/C_1/1	A/G_0/1	T/C_0/1	C/T_1/1	G/C_1/1	G/T_0/1	C/G_1/1	A/C_1/1	C/T_0/1	A/G_1/1	A/G_0/1	A/C_1/1	T/C_0/1	T/G_1/1	G/C_0/1	A/G_0/1	0/0	0/0	G/T_1/1	T/G_1/1	T/A_1/1	C/T_0/1	C/T_1/1	A/G_1/1	A/C_0/1	A/G_1/1	T/G_1/1	C/T_0/1	T/C_1/1	T/C_0/1	A/G_1/1	T/A_1/1	G/A_1/1	G/C_1/1	G/T_1/1	T/C_1/1	A/G_1/1
F02_Clover_RC201_H02	T/G_0/1	0/0	G/A_0/1	G/A_1/1	G/T_0/1	0/0	A/G_0/1	0/0	T/C_1/1	A/G_1/1	T/C_0/1	0/0	0/0	G/T_0/1	C/G_1/1	A/C_1/1	C/T_1/1	A/G_1/1	A/G_1/1	A/C_1/1	0/0	0/0	0/0	0/0	0/0	0/0	G/T_1/1	0/0	0/0	C/T_0/1	C/T_1/1	A/G_1/1	0/0	A/G_1/1	T/G_1/1	C/T_0/1	0/0	T/C_0/1	0/0	0/0	0/0	0/0	G/T_1/1	T/C_1/1	A/G_1/1
G09_Clover_Genotype_04	T/G_1/1	0/0	0/0	0/0	0/0	0/0	0/0	0/0	T/C_1/1	A/G_1/1	0/0	C/T_1/1	0/0	0/0	0/0	0/0	0/0	0/0	0/0	0/0	0/0	T/G_1/1	0/0	0/0	0/0	0/0	0/0	0/0	0/0	C/T_1/1	C/T_1/1	0/0	0/0	0/0	0/0	0/0	T/C_1/1	0/0	0/0	0/0	0/0	0/0	G/T_1/1	T/C_1/1	A/G_1/1
C08_Clover_RC201_D11	T/G_0/1	0/0	G/A_1/1	G/A_1/1	G/T_1/1	0/0	0/0	0/0	T/C_1/1	0/0	0/0	0/0	0/0	G/T_0/1	C/G_1/1	0/0	C/T_1/1	A/G_1/1	A/G_1/1	A/C_1/1	0/0	0/0	0/0	A/G_0/1	0/0	0/0	G/T_1/1	0/0	0/0	C/T_0/1	C/T_0/1	A/G_1/1	0/0	A/G_1/1	T/G_1/1	0/0	0/0	0/0	0/0	0/0	0/0	0/0	0/0	T/C_1/1	A/G_1/1
D03_Clover_RC201_G03	T/G_1/1	0/0	G/A_1/1	0/0	0/0	0/0	A/G_1/1	0/0	T/C_1/1	A/G_1/1	T/C_0/1	C/T_1/1	0/0	0/0	C/G_1/1	0/0	0/0	0/0	0/0	A/C_1/1	T/C_0/1	0/0	0/0	0/0	0/0	0/0	G/T_1/1	0/0	0/0	C/T_1/1	C/T_1/1	A/G_1/1	0/0	A/G_1/1	0/0	0/0	0/0	T/C_0/1	0/0	0/0	0/0	0/0	G/T_1/1	T/C_1/1	A/G_1/1
F06_Clover_RC201_G09	T/G_0/1	A/G_1/1	G/A_1/1	G/A_1/1	G/T_1/1	0/0	A/G_0/1	G/A_0/1	T/C_1/1	A/G_0/1	0/0	0/0	G/C_1/1	G/T_0/1	C/G_1/1	A/C_1/1	C/T_0/1	A/G_1/1	A/G_0/1	A/C_1/1	T/C_0/1	T/G_1/1	G/C_0/1	A/G_0/1	0/0	0/0	G/T_1/1	T/G_1/1	T/A_1/1	C/T_1/1	C/T_0/1	0/0	A/C_0/1	A/G_1/1	T/G_1/1	0/0	T/C_1/1	T/C_0/1	A/G_1/1	0/0	0/0	G/C_1/1	G/T_1/1	T/C_1/1	A/G_1/1
D06_Clover_RC201_E09	T/G_1/1	0/0	G/A_1/1	0/0	0/0	G/T_1/1	A/G_1/1	G/A_0/1	T/C_1/1	A/G_1/1	T/C_0/1	C/T_0/1	0/0	0/0	C/G_1/1	0/0	0/0	0/0	0/0	A/C_1/1	T/C_1/1	T/G_1/1	0/0	A/G_1/1	0/0	0/0	0/0	0/0	0/0	C/T_1/1	C/T_1/1	A/G_1/1	0/0	A/G_1/1	0/0	C/T_1/1	T/C_1/1	0/0	0/0	0/0	0/0	0/0	G/T_1/1	T/C_1/1	A/G_1/1
G07_Clover_RC201_H10	T/G_0/1	0/0	G/A_1/1	G/A_1/1	G/T_1/1	0/0	A/G_1/1	G/A_1/1	T/C_1/1	A/G_1/1	0/0	C/T_1/1	G/C_1/1	0/0	C/G_1/1	A/C_1/1	C/T_0/1	A/G_1/1	A/G_0/1	A/C_1/1	0/0	0/0	0/0	A/G_0/1	0/0	0/0	G/T_1/1	T/G_1/1	T/A_1/1	C/T_1/1	C/T_1/1	A/G_1/1	0/0	A/G_1/1	T/G_1/1	0/0	T/C_1/1	T/C_0/1	A/G_1/1	T/A_1/1	G/A_1/1	0/0	G/T_1/1	T/C_1/1	A/G_1/1
A04_Clover_RC201_D04	T/G_1/1	0/0	G/A_1/1	G/A_1/1	0/0	G/T_1/1	A/G_1/1	G/A_1/1	T/C_1/1	A/G_1/1	T/C_0/1	C/T_0/1	G/C_1/1	0/0	C/G_1/1	A/C_1/1	C/T_1/1	A/G_1/1	A/G_1/1	A/C_1/1	T/C_1/1	T/G_1/1	0/0	A/G_0/1	0/0	0/0	G/T_1/1	T/G_1/1	T/A_1/1	C/T_1/1	C/T_1/1	0/0	A/C_0/1	A/G_1/1	T/G_1/1	C/T_0/1	T/C_1/1	T/C_0/1	A/G_1/1	T/A_1/1	G/A_1/1	G/C_1/1	G/T_1/1	T/C_1/1	A/G_1/1
H09_Clover_Genotype_21	T/G,A_1/1	0/0	0/0	0/0	0/0	G/C_1/1	0/0	0/0	T/C,G,A_1/1	A/G_1/1	0/0	C/T,A_1/1	0/0	0/0	C/T,G_1/1	0/0	0/0	0/0	0/0	0/0	0/0	T/G,C_1/1	0/0	0/0	0/0	0/0	0/0	0/0	0/0	C/T_1/1	C/T,G_1/1	0/0	0/0	0/0	0/0	0/0	T/C_1/1	0/0	0/0	0/0	0/0	0/0	G/T,C,A_1/1	T/C_1/1	A/G_1/1
*nucleotide bases before "/" indicate the base composiiton at reference genome
*nucleotide bases after "/" indicate the base composiiton identified for the genotypes investigated in this study
*detedted genotypes in our study is annotated as one of the following: 1/1: homozygous alternative allele; 0/1: 0/1erozygous alleles containing one reference allele; and one variant allele; 0/0: homozygous reference allele
