# Supplementary material for: Identification of Single Nucleotide Polymorphism in Red Clover (Trifolium pratense L.) Using Targeted Genomic Amplicon Sequencing and RNA-seq
Source: Front Plant Sci. 2019 Oct 23;10:1257. doi: 10.3389/fpls.2019.01257 (PMC6820467; doi:10.3389/fpls.2019.01257)
Supplement: Supplemental Table 3 — Plant materials used in targeted amplicon sequencing and confirmation of SNPs identified using RNAseq data. doi: 10.6084/m9.figshare.9971888 [file Table_3.xlsx]

## Sheet: Targeted_amplicon_analysis
Supplemental Table 3. Plant materials used in targeted amplicon sequencing and confirmation of SNPs identified using RNAseq data.
Red clover varieties used for Targeted
D05_Clover_RC201_E08
C02_Clover_RC201_E02
B09_Clover_RC201_D12
F03_Clover_RC201_A04
A01_Clover_RC201_A01
B07_Clover_RC201_C10
E06_Clover_RC201_F09
H08_Clover_RC201_B12
C06_Clover_RC201_D09
A02_Clover_RC201_B02
F08_Clover_RC201_H11
B03_Clover_RC201_D03
C05_Clover_RC201_D08
F07_Clover_RC201_G10
F04_Clover_RC201_A05
B04_Clover_RC201_E04
B05_Clover_RC201_E05
F01_Clover_RC201_G01
C01_Clover_RC201_C01
E08_Clover_RC201_G11
B08_Clover_RC201_C11
B01_Clover_RC201_B01
E09_Clover_RC201_G12
E07_Clover_RC201_F10
A05_Clover_RC201_D05
H02_Clover_RC201_B03
H05_Clover_RC201_A09
H04_Clover_RC201_C05
D02_Clover_RC201_F02
G04_Clover_RC201_B05
G02_Clover_RC201_A03
E03_Clover_RC201_H03
B06_Clover_RC201_C09
H06_Clover_RC201_A10
H01_Clover_RC201_A02
E02_Clover_RC201_G02
G01_Clover_RC201_H01
D04_Clover_RC201_G04
G08_Clover_RC201_A12
D07_Clover_RC201_E10
C04_Clover_RC201_F04
G06_Clover_RC201_H09
E01_Clover_RC201_E01
H07_Clover_RC201_A11
E05_Clover_RC201_F08
H03_Clover_RC201_C04
B02_Clover_RC201_D02
A03_Clover_RC201_C03
F05_Clover_RC201_G08
C07_Clover_RC201_D10
F09_Clover_RC201_H12
G05_Clover_RC201_H08
C09_Clover_RC201_E12
C03_Clover_RC201_E03
A09_Clover_RC201_C12
D09_Clover_RC201_F12
G03_Clover_RC201_B04
A07_Clover_RC201_B10
D08_Clover_RC201_E11
A06_Clover_RC201_B09
D01_Clover_RC201_D01
E04_Clover_RC201_H04
A08_Clover_RC201_B11
F02_Clover_RC201_H02
G09_Clover_Genotype_04
C08_Clover_RC201_D11
D03_Clover_RC201_G03
F06_Clover_RC201_G09
D06_Clover_RC201_E09
G07_Clover_RC201_H10
A04_Clover_RC201_D04
H09_Clover_Genotype_21
*nucleotide bases before "/" indicate the base composiiton at reference genome
*nucleotide bases after "/" indicate the base composiiton identified for the genotypes investigated in this study
*detedted genotypes in our study is annotated as one of the following: Homo_Alt: homozygous alternative allele; Het: heterozygous alleles containing one reference allele; and one variant allele;

## Sheet: RNA_seq
Bioproject	Source	Red clover variety	Tissue type
PRJNA287846	our laboratory	Kenland cultiar	leaf and flower
PRJNA219226	publicly avaialbe at NCBI	pseudo-testcross derived from a single genotype from each of two varieties, Milvus and Britta	leaf

## Sheet: Plant_material_used_for_confirm
Plant material	Variety	DNA	cDNA
young leaf	Kenland cultiar	yes	yes
