# Supplementary material for: Identification of Single Nucleotide Polymorphism in Red Clover (Trifolium pratense L.) Using Targeted Genomic Amplicon Sequencing and RNA-seq
Source: Front Plant Sci. 2019 Oct 23;10:1257. doi: 10.3389/fpls.2019.01257 (PMC6820467; doi:10.3389/fpls.2019.01257)
Supplement: Supplemental File 1 — Genomic sequences of initial set of 200 fragments containing SNPs identified by comparing the Cherokee genomic sequences to draft genome of red clover. The genomic sequences were from the Cherokee variety of red clover. doi: 10.6084/m9.figshare.9971891 [file DataSheet_1.fasta]

>1_RC_43146
ATTTTTTTGACAAAGTCATTATCACTATTTTAGTGGTAACATAATACTATAGTTCTAAAATTAAGTTTTGCGATAACTTTTGGTCTTGGTGAAACTTTTGATTGGTGAGAAGTGAGAACTGTGTGAACCCTGCAGGCTGCACTATTGTTTCATATTATTTCAATTTTTTGTTAAGGGAAGATATACACATTTATGTATGCAGAAATATTTGCAAGTTTAAGCAATTATGCAGAGGTTACA
>2_RC_1625332
TACATTTGATATTTTGTTTATATTTAAGACCTGAGGGAGTAATTAATTAACAACTCATTCATCTTGCCCTACAGGGTGTACTTTCCAACGGGGAAGAGGTAGCTGTGAAGAGGCTTTTGGAAAGCTCTAAGCAAGGTGCAAGAGAATTTAAGAATGAGGTTCTTGTTATAGCTCGACTTCAGCACAAAAATCTAGTGAAATTACAAGGATTTTGTCTTGATGAACAGGAAAAGATACTCA
>3_RC_3360493
AAAAATCATTATTAATCTAGTTATGTACAGAACTGTTTTGGTAAACACGACCAGGGGGCAATGGAACCCTTGTCTCATTTCTTTGACTAGTTTTTATCCCATTTGAAGTTGTTGTCAAGTTCTCGGTTGGTTCTACAACATATTTATCATACTCAGGAGCAGCATGAAACTTACTACTACTAGCTGCTTCTCCAGCAATGAATGTTGTTGAAGGACATATATAGCCATTTGCATCTGCAA
>4_RC_5107393
ACTATGTTAATTAAGCTAGAGAAATAGTAAATAAACACACTTTCCTTGTAGACCACAAAACACACACGTGGAGAGAATTCAACATTAGTTAACACCCCATCTTCCATTTCTTTTCTTTCTCCACTCATCCAAAACCAAACATTACCTTCTTCATCTCTAAACAATCAAATTCCATCTAATAATCTCTTTCTATTCTCTTGATCTTCTTGTTCTTCTTTAAGAAATTTCTACTTTCTTTCT
>5_RC_6021420
CATTTGTGCATATATCATTAGGGTGCTCAAATTCAAACCAATCCAAATAAAAACCGAAAATCGATCCAAAAAAACTGAAGTTTTTTTGATGTGTTTGGATGTTTTTTTGTGAAAACCACTGGATCAGATCAGATTTCGGATTGATTTCTTAAAACCGATCCAAACCGAACCAAACCGCATACATATATTTTAATATTTATTTATCTTTTTATTAGTATAAATATATATATTGCGTTAAAC
>6_RC_7188928
CACCAATATTCCGAGTACGTGAATGCGAGAAATATTGTCTGCAGGAGAGTCGGGTCTGTAGTACAGTGTAAATCTGTCAGAGTTGTTATGACTTATGACCATCCGTTTCCATGAATGGAGTTTTGTTGTAGATTGAGGTTCTATTAAGATTCTGATGGATAAAAATTGTCAAATGATGTGGCACTTCTATTCTATAGACTGAGACATGTGCTATATGGACAAGAAGAGACCCACCTGTAT
>7_RC_8659400
GGTGATGGAGAAACAAAATCATACCTTTGATCCTGAAGATGAACTTCCAAAGAAAATGGGGAGAAAGGAAAGGATGCTTGATTTGCGGAAGAAGATGGGGGAGAAATTGGAAGAGAAAAGACGGCATCTTGAAGAAAAGAGCAGGAACATTGTTGAGAAGATGCGAGGACCATGACAAATGTAAAAAAAGTAAATGGAGGAATGGATAAATGTTGTTCATGATATGTTGGTCTTGTGAAA
>8_RC_9685759
GGGCTAGTCTCAAAATATTGATGACAACTATTCGAGAAGTTGGATGTGATACGATCTTACTTGTGGGTTTAATGAAAGATGTCAAACATCAAACATGTAAAAAAAAATGAAAGATGGATTTATACGAACCTTGGAGAGCACAGTAAGAGCATTTTCTCGTAGATCGGGATTGTTCAGTTCAATTACAAGACGTTTTGCGTACATCATCCTAGTGGAATCAGTGTTGGAAGAACTTACACT
>9_RC_10460422
AAATAATACGTAAGAAAACTACATAGTGAGGTACATATAAAATTTCATATATAAATAATGATGAACATAACACTATTGAAAAAATACATCATTTGATCACTCTGTTGATTCATTCATTAAAAGAATACATCATTGATATTTCAAGTTGTATCCAACTCATAATTATTGATAAAGCAAGATAAGAAAAAAAGAGACTCCAAGTTTGATCTCAATTCAATCCATTTTGTCAAAATGTGATGC
>10_RC_11212984
TACAAGTCGGTTTTGTTTGGTTGAATTAGGATAACCAAAATTTTAAGATGGTATCATAGTCTGTCCAAGATCCATTGGTCTACCTTCTATCACACCACTCCGGTCAATCTCCATATGTCTTGTCCTAGACGTGAAGTGGGTGTTAAGAGTCTCACTTTGTAAATGAGCTTATAAGGGAGAAATGTCACTCGCTCTGCAATCCGGTTTTGTAGGGTTGAGTTAGCTCAAACCCAAATTTTA
>11_RC_12383615
AATTGATTATATTTTTTTTTGACAAAAGGTAAAGAATTAATTTTAGACTCAACTAATTAAGTTTTTAAGTTCTCGCTTCTTTGCCACATGATGCGAATAACTCTAGCATGTGTTAAACTTTAAATTCTCATATCATCCACCTTATGTGGACAAAATGATTCCACTTGACGAACGTTAAAATGATCGTTTATGAAAATTTACTTAGTGGTCATAAATAAAAACATGAAAATTTAACTTTAA
>12_RC_13440833
AAAGAATGGAAGAGTAACTAGGTAGGGGATGGAATTAAAGGAACCGATCACGTGTTGAGAGTGTTTTTTTCATCTTTCTTTAACTTATTGGCGGCCCAAAGCCGTCAATAAGCGTTCCGTTAGTCTGCTAGACAGCTTTCCAGCTTTTGCATTTTTCAGTGTGTATTATTGACGGTTCCCAGCCTTCAATAATGTTTATTTTATTTGTTTTATTTTTGTAAGACTGATTTTGTGCATTAC
>13_RC_14667114
TTTTACATCTCTTGTTGGTTAGGTATCAAGTGTGTAAGATTGCAAAAATTGGAAGGAAAAAAACCGTTCATTGGCTATAGTGTGGATGGAATTCGCATTTTATGCAGCGAACATGTCAACGATTAAGAAAACAGTCTTCCATGCAGTTAAACTTTGTTGACTTATGGCCAAATGTTATTGACCACATGGGTGGGTCTGACTGTCACATAGCTTCAACCAATCAAAATGTTTGGTGAATTC
>14_RC_15802107
GTGAGACTTAATCACTCACACTTATCACAACAAAACCTTAAAATATTAAGTTTATGGGTCTTCTCAATTATAAAGTATTCAACCTCCATTTTTCATTATAAAAGTTTCACCAAATCAACGGGACAATCAACAGAAAATGTGCACATAAATCATGCTAATTGCTTAGGAGTGAAAACGTGCTTTTAATTAAGCATCACTCATATTATAGTAGTTGGCACACAACTCTCTTTTAGTTCCTAG
>15_RC_16719640
AAAAAAATTAGAGAAAAACAAAGCCTTTTCGGCCGAAACTTTGAATTTTTGGATCAGGACAAACTTGGGCTTGTAAAGCTTATCTCCGCAAATCTATTTCCATGCCTAATGCAATTCTTAAAAAGTTGATTTGTAAGATGATGACGGTTCACCACTAAAACATTTTCAGATGTATCTCGTTTAATGTAAAACTCTTAACACATGTAACTAAAGATAGAACAATTGATATACTAGGTCAAT
>16_RC_17639055
ATCCACGAAATGCAATATTTCTAAGTCTTTGATTCTCCAATGATAGAAGCCCTATGATTAAGTTCAACGAGGGGAGATGGTCGGTGTTATAGGATCAAAGATCCTATAAAGTGAGCCGAATTTCTGATGATCATCAATCATCTGTTTTCGGACCATCATGGAATATTAGGCCTCATGCTCGGAGATTATGGATTGCCATGGATTGTTTAATGATATTAGAGGAAACTAAAAATCCATGGG
>17_RC_19104422
CATCTTAACTTTTGTATATAACCATCACTTGAGTACTTGTTGCATCATTTTATACTAATACCGGCGTAACTTCTGATGCAGAGGATACGAGAAGATTGGAGAAAATATAACTCAAGGTGCCCCTGATATGCAAGAAGCTATTGATGTCAGTCTTAATAGTTGCTTAACATAAAATTAAGTGTATATGCTTCTTGTGTGTTCTTATACAATAGATATGCTTTGTTATTACTGAAATTAGGA
>18_RC_19952752
TATAACCAATACCTTGAGCTTCATGAGCATGGGACACACAAATGCAAGGGTTTTTCCAGAGCCAGTTGGGGCACAGGCAAAACATTCACGATCCTATCCCATACCAGTGAAGGAAAATATTAGTAAAAATAATATTGTGATAATATATTGCACACAATATCAAGTTTGCATGAATCAAAACCAAGATCAAACTACAGCAACAATATTCTGAAGAACATAATGTCCAATGCAATTCATACC
>19_RC_20949149
GGTATTTCTCAACACACCACACTACCAATTCATCATGATATGTTTCTAAAGAGTTAAAGCAAGTGGTCCTTGATTATTTATTTTTTAAATTTCATTTTTCAGTTTTTAAATTTCCTTGGTTGAAGACAAGGAAACACAGAGGAGAGATGAACAATTAACAGTGCAAGATATGGAAAGGTTGTGCACAATAGACAAAGCTTGAAAAAGAAGAGGAAAAAATGACTTTTCTGCAAATAAAAT
>20_RC_21915353
ATGTAAAGCCAATTCACTTTCATCGAACTCATCTTCCCCTTCAGTTACTTCTGACCATACGTCATACTCAGCAGGCAGAATAGAAACTACATTCACCAGCACATCAAATTCAGGATCTGATTCAAGAAGATCCTCATCCTCTAAGTTTTCCTCTTCGATCTTGTCATCAACATTTTGATCAGCCAATGGTTGAGACAATCTTTCTTTCAGAGGCCTTCTGGTCGCTTCGACCACCTGTTT
>21_RC_23045844
TGGAGGAGATGGGGGGTGATGGTTTCTTCCACGCGAAGCTAGGCAGTTGACCATTTGGAAGAAAAAGATATTTTGGGCGCGATTCATAGTTCAAAGACAATTGGCGCCACATCGCTTCATTCTGCCACGTCATGTATGTTTGCCATCTCGCCTACTGGGTCTTCATGGATCACTTTGATTGTGCTTTGTTACTTTTGGACTTATTGGGCCTAACTAATTTATCCTTTAGCCCATTGCCCG
>22_RC_24231141
ATGGTTTTTCAACTTGTTTCCTTTGATTATTCAGATTTCAGAAGTTTTGTTAGGACTTTCTTAGAATGATCTGTTTCATATTCAGCTACTTTAACTTCTCTTCCGTTTAGGATTTTTGTAAGAAGGAAAGATGATTGTATCTAGACTTAGGTGGTTTGAGTGTATGTAGTCAATGACAGACATACTCTCCGGGATTTCGCTACAACTCCTCCACGATTTCCCCGCCACTCGTTTTGCGCT
>23_RC_25413401
AGCCGATCTTGATTCGACAAATTTGAGCCGTCGACTATATAAATGTGAGGAATCACTGATCACATGGTATTTGAATTCAGTTCATTTTAAAAAAATATAATGCAGAAGCAGGCAAGAGTTGACTCTAACACATCAAACTCAGGTCATCAATTCATACAGCCCATAATCTAATGCGAAATTAAAAGAGAAAGGGAATAAAAGTTGCACCAGAATTTCAAAAAACCATGTCTCCGAAAATGC
>24_RC_26300938
AAAATAGAAAAGTAAATACCGTAACAAATAAAGAATTTCAAGGCACTGCCATCCCCCAAAAATACAAGTGGTTAAACCAATTCAAAGAGTAAATCAAACAAATCCTCATACTCTTACCTTTATATAAGGGTGGAATACATCAGGAGAATGCGAAGATAATACCAATCTTGTAAATATCAGCGCTTCGATCTTCAAATTTGAGGTAGACAATTTGTCCTGAAAAGAAAAATAATAACAAAA
>25_RC_27140353
AACAACATTCGTCTAGGTATGAATGCATGCACTTCAGAAGATTCATGTAGATATGCAAGAGTTATCGAGCTTTATGTATATGAAAAATTCTTTAGGGTCCTTGCAGATAGGGTTGGAGGCCGGTGATATATGTGCAGTATGTGGAATTTCTGATATTCAGGTAAAGGTTTAGGGTTTTAGATGAAGTGCATAATCTTGTCTTTAAGCAACCTTATATAGCCATTACAACTCAGATTGGGG
>26_RC_35982
AATACGTTACTTATGTGTTGTAATTTAACACGCACCACTCAACCAACTCACTGAAACCATTATACCAGGAAAATAGTAGATAATATTCTGGAACTTTTGGTATATTTTATGAAATTTTTGAAGACCTGAAACTATTTTTAGTTAATTAAATGAGATAAGACGGTAATTAAAAACTAATGTTTGCTTCTGAAACCATTTTACTGGTAGAATTGTTGCACATAGTTGTATTCTGAAACCATT
>27_RC_763261
TGTCTCATTATAATTTGGTTAAGAAAAGCAAAGAAGCTCTACCAAAATGTAAAATGAGACCAAATTAGGCACAACTATTAAGATTGTCTATGATGTTATCGATCATTAGCTTGCAATCTATTTCTATAACAACATTAGTTTATCATGAATTCCACAACTAAATAATATCCTCTTCAATTTCCATGTTTCAGCTTCATATGCGAAAGAACTTCCATAACGCAACAAGGTTTGAGTTCAAAT
>28_RC_1018383
GGTTAATCCACACACCTATTTTAATATGCTTTTATCAATCTATATTCATTCAATATGAATTTCTATGAGTATCTTTCTCATAAATACTCTTATGCTCTCTATCTTGCTGAGTATAATTTTTATCCCTATAATTTCATGATTATCAACCGTAATCAACCATACCGTTATCCATTTTTAAGCCGTTATCATGATATTGTAATTTATTTTCTTCTATTTTTTCCAAAATTTTAGCCACAAAAC
>29_RC_1421727
ATGAGTCCGAATATTTGACGAATCCTTTCCTGTTTTCATTGTTTGCAGGTTTCGTTAGAAAACTTTGAATAGAAAACATGAGTTGAGATACCAGCGACCATTGTCCACTCCTTGGTCCAAAACAACTTTTTTGCTTTATTTATTTTTTTAACATTGGAAAAGACAAGAGAGATTAATCATATGATTTTTTTCGCGGTTTTGAAATCAGTCGTTTAAATCTAAAATTAATTTAGTATAAAA
>30_RC_1856322
TATCACTTCCCTACATGTATACACCAAATTCAACAGTGCATTTCACAAATCCTTCCTTTTGCGAAAAGTCATCAATTCTTTTATTACAAGCTCTTGGAGCTTGTTTGAGACCATATAATGTTTTGTCAAGCTTATATACTTTGTTCTTCTCTGATTCAATCTCAAATCCAGGTGGTTCCAGCACATAAACCTCTTCTTCCAATGGACCATTGAGAAAAGCAGATTTTACATCCATATGGT
>31_RC_2267219
CTATTTCTCTGTTCTTCAATTTTGGCCTCACTCTGGCGGCGGCACCTCTCTCCACGGGAAAACTACCGCCGAAATAATGTTTTTAGGGTTTTCTAGTCTCTCTTCTCTGTTCTTTAATCTCCTATTTTTAGGGTTTTTCAACCTTTGGAGAAATTGATCCTCTTCTCTCTTCTCTGTTTTTTGTATTTTGTTGTGTGAATTTGTGGGAGTGATGCCATGATTATATATAGAAGAGTATTA
>32_RC_2933727
GATGGATTTTTTGAACCTGGTACCAAGAACAGTATTGACATCCTCATAGGCATATACAGCCATGTTATAGATGGGAGAGTATTGTAAAACAATGTAATAGTTATGAAAGTGGAAGACTATATATAGATAGAGTTTTGTGTTAGTAATTGCCATTGAGAATTAGTTGTAGGTTGTTACATGATATTAAATGGAGGAACTCTAAAATATGAACCTGTCATGAGGTAGATAATTAATGTGATA
>33_RC_3333943
ATGATTAGAAAATTGTGTATCTAATGAAATCATTAATGCATGATAGAATTGCAATATCATAACAGCGACAGTGAGTTTTTCACAAACCTTTACAGAAGGTGTAAGGAGTCTGTATGCCTCCCCAATTGAATTGGCTGGTAGGCGAGATTCCTCTGGAGCTTCCTCACTATCATCATAATCTTGGTCATTGTCTTCATCTACCTTATCATCCGAAGTAATTAATAATGGTTGTTTTAGGCC
>34_RC_3864917
AAAACAACGTTTATGATGACAGTTCACGCCTTGATACAAAGAACACTCAGGTGATTGCTCGAGAAAGCGCAAAAGTTCGAGAGACAACAAGACGAGTAAGGAAGATAGTGTCCACGAGATGAATGTTCGACTTTCCAGATACCGAAGCCAAGTGAGAATTTGAGCCAAATATTTCCACGGTATTATCAATTTCTTTCTATACACTTATGAGAGTATCCGTGTACTTGCTTATTTTCTAGA
>35_RC_4319990
TGCATATTTTAGCACTAAACTCATACTTAAATAAAAACAATATACAATTTTATTTTATACTAACCCGCATTTTAAAAGAAACTAGTAACCGACCCGTGCGTTGCACGGGTTTGGCGGAACTCCAAATATATTTCAAGCATGGATGCTGTTAATCAAATGGGTTAAGCATCGCCATATATATGTCAATCATAGATGTTGTTAATCAAGCGGGTTAAGCATAAGCACAACGAAATTAGGATA
>36_RC_4948815
TTAATGATTATATAGTTAACAACAAGCGACGAATTCAATCTGTTTGTTGACCTTCTAACAATATCACACCATAGAACTATGGAGGTAAGTTCCATTCATTATTATTCTGAAATTCCAAAATAGAGAGAAACAAATAAATAAAAACAAATATGAATTTTGTATCACTGAAACTCGTTGTATTTGGAATTTTATCATCTCTTGCTTCACACCACCTTACTTCTATCTTCTACTCAACCTCAT
>37_RC_5413476
TATGAGCCATTTGGGGCATTTGTGAGTGGAAAAGTGTTTTATCAAACTAGATTTTACATTGTAACTAAGTCATTGAGTCATTTATGTCTTTTTCAGTTTGATGAAACTAAGTCATCTAAGACACAAATACATGTGACATCTTTTTTGCTTCTTCCAATGTCTCACCAAATCTCAAATTTAAATTTTTCCCCCTCATCACTTATTCAAAATTCTATATACACTGGATAAATTTTAACTGAT
>38_RC_6264725
AATTCTATAAAAATTTACTATTTAAGGTCTTAAAGTGTGTCCCGGGAGCACTCGATAGCATTTGCCTTAGAAAATATGACTGTAAAAGTTAAATAGTGACATGGCCAGACTTTGAATCTGCATTATGCCCTGAGTAAGTATTGTATCTTCGGTTGAATTTCCTTACCATTTGTATTTTGTTGCAGTGATTGGTATTTGTTTTAGTGCATTCAATTTATAAGACGCCGCCAAATGCAGCTT
>39_RC_6839807
GCTGTTTTCATTTAGGTGGTTGAAGTCGACGTGCATTACGTTAGCTTTAAACTACCATAGTTGGTGGTCTAATCCTCTACTTTGTTTGGGCCTTGTTTGACTTGTGTATTTGTTTTATTGCATGATGATCTTGTAAACTCTTGTAGTCTATCCCGGTACGCCTTGTGCTAGGAAGACTGATTTAGTTAATATATCTCATTTTGGCTTGTTAAAAAAAAAAAGGACTATTTTACTAA
>40_RC_7282767
ACATATATTCAATTTAGGGACATCGAGGGACATATATTCAATTTCAAAGACATCGAGGGACATATGTACTATTTCGCATCAATGGCACAAAGGGTCATCTCCACTTACATTTCAAGTTATCAATCAGCATTCACATTGAAATTCCATTCAGACCATCACAATTTAGGGACATCGAGGGACATATACATTATTTCGCATCAATGGCACATAGGGTCATCTCCACTTACATTTGAAGTTATG
>41_RC_7988778
ATGCAACAAATTATATCATGAAATATGATTGATAGATATTACAGCGTTTGAATATAAACTCAGATTTCATACCTCCTACAGCTAATCCAGTGATACAACCAAGATGGCCTTGCAGATCTTCAAGCTCAGTCATTCCAGTCATTCCATTAGATAAGCTAGCAACAAGGTCTTCATCGGATTTGTTTTCCGCACCTTGAAGAAAATCAGGTTGACTACCATTTTCTTTCACCTCATGTTCTC
>42_RC_8527543
AAAAAAGTGTTATGTGAGCCTTACCACTCAAACCGTTGTATGAGTCGGCCGCCAACACGAATTGATTCACGAACCAAGAACCCCCTGCGATAAATCATGCCAGGCATGAAAGACTCTTTCAAGTCAAACAGTCCAAATAGAGCAAACCACAAACACCGGGAATAGCTTGAAGGATAACAAGAAACCGACAAAACCAACTGATCGAGAACAAAGCAGCATGTCAAATCAGGAACAAGCGAA
>43_RC_9430390
AGTTGGATGGAGGTTTTCAAAGCAAAGCAATTTTAATATGAAAGTTTATTCAAAATGTGGATGGTGTCTATTGTCTTTTTATGACCCTAATTGTGAAACTGTCACTAGTGGTATGGTATATATGAGATGACTAACTACAAATTCGATGGATATACTTTGTTCCTTGATTTTTGTAAGAGATTGTCTTGGTGGCTCAAAATGTTGGATGATGCCTTAATGTGAAAGCTAGTTGTTGTCTTA
>44_RC_9990030
AATTGAAAAGGGCCCCACTGCCTCAACACCTTCCTTCTTTACAAAAATTGGTGATAAGTGATTGCAACAAGTTGGAGGAATGTTTATGTCTTGAAGGATCTCCTTTACTTGAAAATGTTTTTATAAAAAATTGTTCCAAATTGAAAAGGGTCCCCTTGCCTCAACACCTTCCTTCTTTACAAAAATTGCACATTTGTGATTGTGAAATGCTGGAAGCATCAATTCCTAAGGGTGATAGTA
>45_RC_10765806
AGTATCGTAACCGAAGAGGAGTCCACCAATGCCAGCAGCAGCAGTGACTCCGAGAATGTAGGGATTCTTGAAATACGATACTTTTCTTTCTGGATATAATTCCAAGTAATCGGAGCTTCCAGGCGTCGCCATCTTCTTCTCAACGAACTCGCGGTGCTACCTCAAATGGAGAACAATTCTGATACGGAACCTTGTGACTGATAGCTAGTGGCACAAATCCAATGGAGACACTTGTTTTAT
>46_RC_11273200
AGTTTTTAAAGTCAAAAGCCAAATTGGAAAAAAGTTTGAGTGAGTTTTTGTATTTTTTAGTCTTTTGAAAATGTTTGGATATATGCTTAAGTGTGTTAAAGCATTTATTGAAAAAGAGTTAAAAATCTCTTGACGAAAGTCAAGGTATCTTAAAAAAGATTCTTTTTAAAAATTAGTTTTTTTGAATGTTTAGAATTTTGTGTTTTGAAAGTAAAGAACAAAGATAAACAAGTAAACATG
>47_RC_12167188
TTATTGCATGATTTGTTCCTTATGGTTTAGGGAATGGTTATTTATTTAGATAGATTATGTGGTAATGGTGATTGAGTATGGAATATTGCTCTCAAGTCTCCTTTGTTGCTTATCAATATGATGTGATTTTGAATTGCCCAGTTAACAAGGCTACAAGAGTGGCTACACTAATTATTTTTCTCTCAGTTTAGTTGTAAATTGTGCTTCTAGTTAGTTCCTTTCAGCTTATTCATGAAGCTA
>48_RC_13027885
TAATATGTATATTTGTTTAGAAGATTTTCTACATCAAAAGGTGATTTTTCATCATCAAGGTTGCAAATCATGAAACAACTCTTTGAATATCTGTGGCATCGCAGGAGACACCATGTTACATGAGAAAACTCTGTGGTTCAAAGGTTGAGTCTTTGTGGCTGAATGGTCAGAAGAGTGTTGTTAAGCTTATTAAGCCTGTTGATGTGTTGCAGAATATGACTTCTTTAACTGAGGTTTGGT
>49_RC_13492678
ATTATATAGAGTCGTTCAAGACTTATGTATTTAAATTGAAAAATGTATCTTTTATAAGAGAATTTATCTTGTATAAACACGGTTTTACTAAATTAAATACAATAGTATTATTTTTGTAAATAAGAGTGTAATACCTAGAACCAATGTTTATAAATAACTTTCAATTTTTCCGTTGCATATTTTGAAAAAGATTTAATAAAGGTAGAATCACTAAAATAATGAGTTTGGGTGTTACATTGA
>50_RC_13999187
ATTTCCACATCAATATCCTCCAAATAAAATAAATATAGAACATTGTATAAATTATAGAAAAAAAATATGTCTTTGTGTTAATATATGAATAAAAATAACGTATTTATTGTAATACATGTGAAAAAATATATGCCCATGTAAATTATAAATACAAAAGTCTCACGTAAATTATAAAATAAAAATAGATTTCTGTCTTAATATATGAATATAAATATATAATCTTCATATAAATCAACAAAA
>51_RC_14521119
GCTTTTATTCAGCTGAAGCAAATAAAATATGTACCTCAACAAAATTTCATATGAAAACTAAATTTGTAGAGCATATCTGTCTAAGCTACAGCACCAAAGGAATTGCTCCCTTGATTGAAATTATTCGCACTGGATTGGAAGTGAGAAACTGCGGCCCAAATCACACGCAGTATCAGAATTGCAGCAAATACAGTGCCTCCAATGTTGCAGATAACCTGCAATTCATAATCAATATTCACT
>52_RC_14987067
TATGGGATACTATGATAGTGGGTTATAGTCATGGTAAATTGTGGTGTGAATCTACTCAATTTTTGTGAGATGATTTGTTTGAGTTGGTGCTTTGTTCGTTATATTGAAAAGATGATGGTGGTGAATATATGAATGAAACTAAATTAATGTGTTAGTTAATGTATTTAATTGATAAACTTTATTTTTGAGTTTGTTGATGAAGTTTAATTGACGTGGATTATTGATGAATTTTATTCGTAT
>53_RC_15303144
GCATTGTCAATGAGTGAGTCCATGAAAGATACAAAAGAACTTATCTCATAGCAAGTATCAAAATCAGGACACATCTCATACGCTATTAGATTGAGGAATGTAGAGGCTGTGATGTCATCCCCAATCATTTCAGGGAGAGTCAGTTTTGCAGCGAACCAACCCTCGAAAAAATCTATGTCGATTGGCCCTTGTATCTCACGTGGCTCAAGTTTTATTCCTACTTTTCTTAGATCTTGTACG
>54_RC_15759466
GTTTGGTAGAAGTCCTACTACAAATCACTTGGCTCAAGAAGGTTTCAGTAAGTGTTTTAAAAATCGGACCGGACCGGTTGAACCAAGAATCGGAGGTCAATTGATCTGGTCTGATAGTTGAACCGGGCATGCTGTTGAACCGGCCTGAACCGGTCAAAACCGGGAAAATAGGTGGTTTTTTCAAACCGGCCGATTTAATTGCAAGCTTTTTTTTTTTAAACAATTTTTTTTATTGAAACA
>55_RC_16351703
CTTAAAGAGTTAAACCACCAGTAGAAACAACAACACAACAATCAAACAACAGAAAAATACCCAAAAAAATAAAAATAAAATTAAACACAACATTAAGCACTAAAATAATAACCTTTAATTCAGCTTAATTTCATATTATAATAAATAAAGGTTTCAAAAAATTATACAATGGAGATTGAAGTTTTGCTCAATTTGACACAAAATCAGAATTGAGACCAAATCAAAATAAAACTAATAATA
>56_RC_16715268
TATCATCAAGATTTTAGTCTCACAAATTTAACAAACTTTATATAAAAAAATAGTTGGATGTATGGTCTTTTTGGTTGGTAAGTAGATAAATGGTTGGCAAGTAGATAAAAAAATAACGCTACAGTATCAAGTCGTGCGTTTAGACGACAGAATGCGTCGTGCAATCAAGCATTTCCCAAAATTATTACATCAATATAATTTAATCTTTCTTATTTATTTCTTTTTAAAAATAATTTAATC
>57_RC_17393243
TGAGATGGGAAAAGTGACGACAGTAACAGAAACCACAAGCAGTGTCCCAATCTATAGTCCCAGGCAGCTTGATGACATTAGGACCAGTCGCTGTAGTGCAGAAGGAATGGTTCTCAACTCGATTCCCGTAAAGGATGCTGGTACGAGTTCAACTGCCAATACATGTTATTGACGTATAAAATCAATTCAAGTTTGATTTTAAATAATATTGATGATCTGAACTGAAATGATAAGAGAATG
>58_RC_17586560
TCGAATCCATCTTAGACCAGTTTGCTACCACTGTGCAGAATTTAAAACGCAACTCTCAAAAGCTTACTGGTCAGCAGGCTGCTTATGATGCATTGTTCGAGAAAGCAATGGCCGCTCAGTTGAAAGTTGATCAGATGAAAGCACAAGTTCAACAACCAGGTCTTGGGGTTCAAGAATGCAACAACAATATTTCCAAGTGGGAAGCAGAAATACAATCTTTTCGAGCTGAGATTGCTGATC
>59_RC_17992487
ATCCATATACTGACGAAAATACGTGTTAGTCCTTGCAATAAATTAAGACCATCTCCAATAATGATTCTTATTTTTTTTAAGTACTAGCACCTAATAGGTACTCCCATTGGATTAGTGTAAGTAGTCAATTTTAGTTTGCTTAACCTAAAAGACAAACCACTTGCTCACTTTATTTTGAATTAAAAGATAAAATACATATTTTAGTCCGGTAAAGTTAGTTTAGTTAGTAGAAACATCGTA
>60_RC_18303817
ATTTGGTACAAGCATAAAATTTAGAGAACAAAATATAAACACCTCGACCTTAATAGTATTAAAAATTTCTACATTGTCACAAGAACTGTTTCAGGAACCTACAATTATAAGGTCACACAAACTGTATATTAGAATTATCTAGAAATGTTGAAATTATTGTATCATCATCAGCAGCACTATTGGCCTCACTAAATTTAACGTTGACCGTTGACTTCAATAGCATTGATCAATACAATATGT
>61_RC_18990217
GATTTTCGTCTTCAGCTTGTTGAAAACAAAAGACGCATGATAATTCATGATGATTAGTCAAAATACCACGATGATGAAGAGCTGTTCTAGTTGGTAATCTATTTAATAATAACCTCCAACTGAAAACATTTACTTTCGAAGGAACATTCGACTTCCAAAGGCGCTGAATGGCCTCGAGCACAAGAGCATCTTGAAGTTGTACCTGCCGCAGGTCTAATAAATACGTGTAACAGGATTTAA
>62_RC_19364633
TGACATAGCTTCAATTCCAAATTCACGCATGTCCCGCCATTTTGAAAATGGGTCCTACCACATGAATATGATATACATAAATCAGTACGACTCGCATGAATTTCAACCAATAATTGAACGAAGTGTCAATGATGTGTTGCTAGCATTTCTAAGTAGATAAACCATAAATCATTTTATCACAATAAGCTAACCTGTAACAATTACGCAACCTACTCTTTAAGTTCAACTTTGCTTGCATTC
>63_RC_19894074
ATTTTGTTTTCTTTTGTACCAATGAACATCAATTGTATTGCCTCCTTTGTCTGAGACAAAGCCACAGTGTAGAGGCTGTGTATATATTATTAAACAAGTTGTGAATTTAATTAGTTGGAACCATGTTATTATGTTTATATGGGTGATAATCAAAATTGATTGTGCTTGTGTAAATGCAAACCTGATGAATGTCTCCCATAAAATGTGAAAGGAATAGAAGAGCTTGAGTGAGGTTAACTG
>64_RC_20388135
GCGGTGCGCATCCGCAATTGTAACTGCAGTATTGCTGAAGTGGTAGTCTTCGTAATTGTATCGTCCCGTAATTGCGGTTTGATTTTCATTCATGTGTATGGCCGTATCACAACCACATCAAACAATTTCGGTTATGTTCGTTTAAGTTTCATCACCAAAAAATAAAATTTATGAACCTCAAATCTTAATTTGCGTCAAACCTAATGAAAAATCTAATTTTTAACAATCTCGCAACCGTGT
>65_RC_20900706
CAAAGAGTTCATTTCCACTTGTGATAGCACTGTGCACATGTTTTTTAGTCCCTTCATCTAGCATGACACATTGTCACGTGAATTGCTAGAAATTCGTTCAGTTCAATATGTGATAGAGAATGTCAAGTTCTAATGCTAATACATCTTTAAATGTATAGTGCGAAGAAAATTGCATTAGATTAGACAAAATTAAAATCATATATTAAACTATATACTATTAATCTCAACTTGTAGGACATG
>66_RC_21532882
TGTAATGATGAAAACCGGAACGATTTGGTTTCAAACAACCCATAATACTTCCTATGACATCCTATCCTTCCTACACTACAAACTACATATGTATAGTGGGAGCCTCCTACGAACCAGTTGTTGTTGTTTTATCATTCGCTGGGGTTGAAGTTTCTCATCAGCAAAAGAACCACAAGAACCAATTTGGAGCATCCGTAAAAAAAGGTCGTAATGTTTTTCTTAAAGGGCTAGAAGACATTA
>67_RC_22304708
ATTTGGGCATAAAGGATGAAACAAGCCAACAACTATTCAACCATAGATAGCTTAACGTATCAAATGCCCATTCAACTGTACATTCATACCTAAAAAAATACAGCGTTTGCAAAATAAAAATCATTTACATATATTTACAAATTTCAATTAACCCTGCCAATATGCCTATATACTTTCTACAGGACACCTTCCTTGAAAGGACCAGAATCACGCAAGAGTTTCATAACGACCTTCACCTGT
>68_RC_23124748
GCAACAAACCAGCTATGTTTCTTTTTGTGTCAATTCCTTTGTGGTTTATGAAAACTTCACATGTTGGTTGAAGAATTTTGCGGGAGAAACGTTGCATGGACATGGCTTAAGCTTATTGAATAAGCTTCTTGGCTAAATTGAAAATTTGTTGTTAATTTGTTGTGTACTTTAAGCTTCTTCAATAAGCTTATGCTTCTTATATATATTTTTTGAAATTTGTTGGCCTAAGTTTGTGTATAG
>69_RC_23823961
AAATCACGTGACTTGAATTGGTTTCATGCAGGCACACCTTTACTCCATCCATATTAAACTGATTTTTTTTTTACATCTACTATCTTGTTAGGTAGAATTCCTGTTCGTTTATATTTGTGGGCTGTCAACGAAGATTTTGATGATTTTGAAGATGCTCCAGTGATTGATAATTGGGACAAAGTCTCATATATCAATCGACCCGTAGAGATTCATAAGGAAGATGGTAAGTCATGTCTTATA
>70_RC_24561979
ATCAAAAATTAAAACAAAAGAAATAATTATCACACTTTCATGTCCACCCAATTTTGGTATACTGATTGATATATACACAAAATTGAAATTTGACCAATAAGCTTAAATTGAAATTTGGAAACAAATCCTTTTGTTCCTAAGCTGAAAATAATAAATGGTGCATCACAAAATTATAGAAGAAAACCCATCACATGCACTGAATACTGAAAAGTGTGAGTGACCAAAACACATGATTACAGT
>71_RC_24911925
GAAGATATCCAGATTATTAATCTGAAATCCGTACAGGATCTGCAAACTGAGCTTGATAATTTTCTTTGATTTGTATGTAAAGGTCTTGGAATAACCCGATATTCATTTTTTTTTGCTCCAATTGAGAATATTTGAACAAATACATACAGACATATGTTATATCATTTTGTAGAATTAATAGCCAGAGATGACATAATTGTGGTTTTGCCGCTGATGATCTGTCCTGTCTTTTATTTTTTA
>72_RC_25517040
ATATAGCAAAATATTTAAACAATATATTTAGAAAATCAAAAGACATACTTTGTTTTTTGAGAAGCCCTTTGAACATTCATTTATGAAGATAGCTGCAAAGAAAATACATAACTCATTAAAGAGAACAATGGTGAAACCCATGACATTCAAAGCCAAGAAAAACAATACCTCTTGAACTGGTTCCAGCGGTGTGTCCTTGTCAATGGCGGTTCCGACAAAGTCGTTGTGTATGAAGGGTTC
>73_RC_25899781
TATACTTCATAGCGATTAAGAATGATTTGCACATCTAAACTATACTCTAGAATTTCAACTTGTTATGCAGTAGGACTTAAGATATAAAACAAAATATTGATCATGTTTTGTGAAACAAATGAAGAAGAGTCTCAACTTTAGCTTCCTCTCCGTTGTCAACATTATTGTAATGTGAATTAATATGTACGGATTCTGACAAATCGGTTGAATCATCGAGGTTGTTTGAAGTCAGAAAATTCA
>74_RC_26477629
TATCTACCTGTCTGCGAGAAGAGATAACAACAGAAGCACCTTCCAAGCCAAGTCTCTCGGCTATGGCAAACCCAATTCCTTGTGTTGAAGCTGTCACGATCGCAATTTTCCCTTTCAATCGCTTTCCTATTTCCATTTCTACTTTCAACAAACACGCGCTTAGGTTCGGTTGTCTGAAAAAGAAGGAATTAGGAAGTACTCTGGTACTGATGAATTCAATTGATGATGATTATTATTACA
>75_RC_27185106
TTTGGTTTTTTTGGTGTTCTCGTTGAAACATGTGGGCGTTCTCCTTGCTTCTGGGGACATTGATCTGAAGCTCGAGTACGGTTCGTGAGCTGGGGAGCTGGGCAGAAGGAAAAGAGGCTCTTAGCGTGAAGGTAGTTTTTCTCGCCCAGGAGGTGGGAACAATTGAAAACAAAGTGGCGAACGGGTGCGTAATGCGTGGGAATCTGCCATGTTCTTCATTATGCATACGTTAGTTAGTTA
>76_RC_13886
TTGACTGTTTGTTATGTCCTGAATAGAATCCCCAAGGCTAATAATATGGTCTCACCTTAAGAGATATTAAAGAAAAGACAACCTAACTTGTCTTATTTGAGAACCTGGGGATGTCTAGCTGATGTCAGGATACCGGATCCAAAGCGGGTTAAACTCGCTAGTCGTGCCTATGAGTGTGTCTTCATTGGCTATGCGGCAAACAGTAAGGCTTATAGGTTTTTTGACCTAAATG
>77_RC_1268155
ATAGTCTATGTTAGATATATGTCAAATTTAAACCCTAATATCTCTCACATTCGAGATTCAGCGCATTTACTTGATTGTCGGAGTGTGTGCAGATAACACTTCTTTTTGGGCACCATTCAATGGTCCAGATTCATTGACCCGATACAACCTTACCTTTATATACTCCAGAAATTTAATTTTTATACATTTTCATTTGCACTAAAATAATATTATACTACCACCAAGTATCAATAAATCATA
>78_RC_2952294
ATCCAATACATTACAGGATGAAATTTCTGATGAGAAAAAGATTAAAACAATTTCCAACTTGACTAAACCTCCCAAACAACAAAAAATGTACAAGTTTGTAGGTTAATGCAACCAACCATGGTTTAATAACAAATAAAAGAATAAAACAACTACTAATCAAACTCAAAGTTCCCTTGAAGAACTCTGCCAGACTTCAACACATTGCAAATCCTTTCTAGTCAAGAACATTCTACTTCCACC
>79_RC_4732562
CAAATGTGTTACAAAACTTAGCCAAATTTTCAGCATCTGCAAGTTTCTTCTTTTCCATCTCTAACATCTTCAACGCCTCTTCATATTGTTTATTGTACTCTTCGTAGTTCTGAGAATTTCTTGCTAACTTTGAACTCTCGAACTCGGTGGTTCCTCTTATGTAGCTATTGAGGATTGCATCGGTATTTGGTTCACCAAAACAATATAGTTTGTCAGCGGGAGAAAACACGACGATGGCTG
>80_RC_5924205
TATCGCTTAGGTCATTTAAGTCTCCTATGACATTAATTTCCATGTCTGCAATAGGATGTTAGGTTTTGCTGCAGTTGGTGCATTGTATTCAATTGTTTTACCCATATCCATGCTCGTATCTAAAATATGGATTTTTTACTTATCTATTGTGAGTATTTTTTGCGGGTATCCAATTGTGAGTACATGAGTCCAATTGTCATATCTATATTCTTATATTTTATGCTTCATATGTGCAAATCA
>81_RC_6986739
AATTTTTGAACCACTAAGCTACTTGACAAAAAAAAATTAATAGTGTCTATAGGGTGTACATCAAACATTTCCGATCCAAATATTACATCGGTGTCATAATTTGGGGTCATGTGTGTTGGGAAGTCTAGGAGAGTCCCTCGAGAAACAAAGAGTCAAATCTTCCGGGACTATAAGAGAATGAGACACCACATCTACACACAAAATGCAACAATGTGCGGCGGTATATATATTGTACGGAGA
>82_RC_7782280
ATCCATAGGCTTTTTGATAATTATGCATATGAAGGACGGAAAGGAGTAAAATCAAATCTTAAACTGAATCACAGTGTTTAGATATGCTATAACATTCAAATCAAAGACTTTTCGACAAATTACATTTTTAATTTCAATTTCAAACGTGAAGAAAATTTGTCAAGATTTACTTAGATTTGCATTTCATCAACAACAACAATCAAGCCTCATCCAACTAAGTACAGATTTGCATTGCATCAC
>83_RC_9102603
ATGGTAAGCATTTAAATGTGTGCAATGTTTCAGTGCATATATGTATATACACAAGATTTAATTCAGATTGGGTTTGAGTGCAGCCATGCAGTCGCGAGTTCATACTCATAGCCGTCTGATTAAGATTAGACGGTCCATATTTCAAACTAAAATTTTTATATTAAACAAAAAATAAAATACTGTCTTAAGATCTCAACTGCTAAGGTGCTGACTGCACGTGACTGCACCTTATCCATTTCC
>84_RC_10176408
AGAAAAGGTTCTATTGTTTTGTCTCCCTTACTAACCATCCAAGATGTGTTACATGTCCCAAATTTGTCTTGCAACTTATTGTCTGTCAGTAAGCTAACCGCAAATAAAAACTGTCAAGCTAATTTCTTTGATACTCATTGTGTTTTTCAGGATTTGATCTCGGGGAGGATGATTGGCACTGCTGAGGAAAGTGGTGGACTCTACTACTTGGAAGATGAACCAAAAACCAGACATCAATTT
>85_RC_11441218
ATTTACTCTAGACTGGAAGTAACTCAATTCTAGGAATCTCTGAATTGTGAATTGACATAGCATTGCTCTCGATCCATTTCTGAATTGTAAATTGATAAAGCTCTTTTCGAATTTTATAGCTCATGGAAGCAAACGTTAAGAACCAAAAGGCCAAATGAATCAAAGCAATTGTAGGTGAAATAATGATCAGAACTAAGAATGAAGCAGCAATTCCAATTAAGACTACTACCATCCTAAATA
>86_RC_12545451
AAGAAACTGGATCATGGAAATCATGCCTTTTTGTTTTAGGTGATTATTTAGCTGTTAAATGTGTTGAGCTTATGTCATGTAATGTAACCAACATTTTTTTTTTCTTTCTGTTTGACATGTAAAATATCTACATGATATCTAATACAGGTACTCTCTTTTGTGAACGTTTGGCGTATTATGGGATTGCTACGAATCTTGTGACTTATCTCACTACAAAACTACATCAAGGACTTGTTTCTG
>87_RC_13240397
ATTTTCACTAGAGAGCCCAGAGAAAATCCTCACCGTTCAATTTCTTCTTAATGACTTTGACCACAAGCTATAGAACTAAATGAGCGGTTAAGATTCAACTGCAGAAAATTTTCACAAGAGGTATCTTCCCAATACAGAAAAAGTATGAAAGATAAGGTGTTTTAGAAAATGTACTGTTATGATCTTACATACCTAATCTAGCAAGTCGATTCACCCAACCTGGGACCCGTTTTCCGGTCA
>88_RC_14381883
AAAATAGTCTTTATAATATTTATTTTAATTCTTAGTTTGAGGGACTAAAATCATTGCAGGTGACGACGTTGTCGAATCGGGAGAAAGACTCGGCATTCAGGCGAGCCGCCCGGTGATGTAATACGTTGTGGGTTTAGTACGCCGGCGGAACTTCGCGCATTGCGCGAAGAATATCCACACAAAAAATAGCAGATATCTGAATAGTATTGAATAAAACTAGCAATTGAAATAGCATATTAA
>89_RC_15427788
TGCCGTTGAAGGTGAAGTAAAGGTGCACAAGGGATATGAATCTCTTAGCAATACTTTCAGGCTATGTGAGTTTGTAACGGATGTGTGCTTGAATCCCCATATGCGATTGTAAGTGAATTGAAGTCTCTAGAGTGGTGCTAATAAATTAAGAAAGTTTTTTTTTTTAATAGACTAATAAATTAAGAAAGATTACACGAATAAATTAGGAAAAATTATATATAGCTAGGAAGATTTTTCAAT
>90_RC_16136337
CCGAAATTGGCACCAATGGAAATCGAACCAGAGACATTGAGAGGAGCATACTCCAAAGGCCCAAGCCAACACCATTCGACCAACACCAAGTGGGTTCGTCATTACTTAAATATAGTCATTATGTGTATATCGTACATAAATATCGTACATAAATAGTGGTAATGGGTTTGTGTAGTATGTAATAAATTTTGGATTTGTTTCATAAATATGTGTATTTCAGTCATAACAATTATTTTGTTT
>91_RC_17267677
CTGAGTTGTCATGATCCATTTCAGTCTCAAATACATCTCTGACTTGTGCAGATGTGTATGCACCAGAGAAGGCCGGCAACTGTGGTCCCTGGCGAGGTTCAAAAGTCTTATCACCAATCAAATGGACTTCATTGTCTTCAGTCCCAACCAATCTATCCAAACCATCTACAGAATCACTCAAATACACTGGAAACTCAGGGGTAATCTTCACCATTCCTGAACCGGTGCTCCCAGACTGAT
>92_RC_18439961
ATAAAATCCAAGGACCTAGTGGATATCGCATATGAAACGAAGCTAGTAATCCCGAACGAAGGAAGGTGTGCTATGGCCAAGATGAGACCATTAAATTCAATATCTGAGGTCTTAGTATAGAATTAGAACGAACGATAATTTCTACCTGAGGCAGAGTTAGACTAGTTAGAGGCACACGTGACAGCTTGTGACATATGAAGCCTTAAACGTAATGATACCAACGTTTGTAACAAAAAAGTG
>93_RC_19499602
AAGTATGATCCCTTTTAATTCATTAGGCTAAGTAGAAGTATGATCTCTTTGGTTTCAAGCAATCCCTTCTAAACAATATAAGTAATGAAGAATGATCCCTTTTAATTCATTTAGTATTGAGAGAATATATTTCAAGCAAGAGAGACACACGTTTTTTTTATTATTAAATTTAGTTCTTTAAGGGATTGATCAAAGAGGTTTGGAATATCAAAGTGACTCACTTGCTTGAAATATAATGAT
>94_RC_20575665
TAATGGAGCTTAGTAAAGAATGTAATTATTTTTACTAGAACATAGTCATGTTTATAGGTATTTGTTAATCTCAATGTATTTGTTGTAAATCTGGTTTCACATCCTCATACTCTTTTTCCGCGAGTTTTAGCATTCTATTTCTCTTTTTACAATGGCTGACGAGTGTAAATTGAATATAAGCTCATGATGATTTTAAATGATTTAGGGAGGGCTACCAATGTATGTAGGAACCCGTGGTTT
>95_RC_21661980
TGTCGAGATCAATCAAACATCTCATATGTTAATATTTGTTTGTGTATATTAGTAGAAAAATATGGTCAAATCAGATTATATGAATAGTACACTAAGTCAAAATTATGTCATTTATTTTGAAACGGATGGAGTAATTTATTGCGGCAATATAATGAATGTGAAAAAGAATCTAAGCATCTCATTAGGATCACAATTGAACTCTTATCTAAGTGGATATCCCTGAAAAATATTCAAAATAAG
>96_RC_23018702
CTCACTAGCTCTCCAGAGACTTTTCTTTGGCATGGAATCTCTCTATTGCTTTCCCTTCATGCAGCTGTCACACTTTTGTTCAGGTTCCTTCACATATGGTAGGCCTTGTACCATCTTCTTATGAGCCAAGATGTTGATCCCTTTGAAGCTTAAGTGTCCATATCTTTGATGCCAGAGCTGAGCATCATTACTTTGAGCTGCTTTGTAACAATGTGGAATCAACACTGTTGCTTTGATTAT
>97_RC_24173842
CCCTCTGCAGATTTATCATCATCAAATAACTAATCAGCATATATTTTTATTATTAAAAATAAATAAACAAATAAATTAACCAATCAGCATATAAAAATGAATTCATGCTCAAACAAATATTAATACCTCTTCTTCTCTTGAACTTGACTTGGTACCTCTTGAAGTAAGCCTTAGATTTCTGAGCCTTAACGTAAACCTAGGTTAAAATAGACACACAAAAAATGCAATTAATCATAGTTG
>98_RC_24952946
TCATCCTTCTCTCCAAAAAAAATCAAAAACAACATAAACCTGTCATCTTGAACAAACCAACATAAACCTTCATCGTCACCTTTGATTTTTGTTTTCAGATCTGGAAAATATTCATTAAACGTAAAGTTCCGGAAAATATTCCTTGTTAACACAAAAAAGTTCATCAAACTGTAGATCTGAAAAATATTCATTAAACTTAAATTAATAACTCAAACCTTCATCCAAGAATCGAAGAGTTTT
>99_RC_26259148
AACGAAGCTCAGCAGCTTACCGAATTACAAGGTCTGTTCGATGGTTTTTCCCTTCACAACAATAATCACGATCAGTGGCGTTGGATTCCGGATTCGAATGGGTTGTTCACGGTTAAATCCCGTTACACGTATTTATTAGACCTGCGGCAGGTTGAGCTTCAAGATGCTCATGTGCTCGAGGCCATTCAGCGCCTTTGGAAGTCGGATGTTCATTCGAAAGTAAATGTTTTCGGTTGGAGG
>100_RC_26997327
TGTACAAAACAATTGTACAAAACCAATCATTTTTCTAAATGAATCCTTGTAAAACTAGTATTTGCTTCATAAAGTAATTGGACATGTCCGGTAAGTAGAGTTATGTTGTTGCAAAAAGACACTGATATACATTAACCTAAGTTCGAACCCTAAATTTCATACTTTTCTACATTTAAAATGCGAGTTTAATTAAGACATTTGACTCAAGTAGTTAATAAATTAACTCAGAAACAAATCGTT
>101_RC_6430
ATTTCCTTAATCAGTTATATAGATTTTAGTCATCTACCAATATTATCACGTATCGCTCGTCGTATATTTCCGTGTCCAGATAACGCCGAGATATCTATTATACCTATTAACCTCCGATGTTTCGGATGATCAATCAATACAATAGCATTAAGATCCGATACTTTGAGTGAATATTAAACCTAAATCTATCTCTAGAATTTAAAGTTCAATAGATATCATCCTAGTTCATAGATTCAAAAA
>102_RC_589100
TGAAAACAACATTACAATGACCATCACTATATAAACCATCTTCTATTCTCACCATTCTATTACAATTTATACGTTAAAACTTCTTCATAAATCTTCAAGTACTAACCATTGAAATGACATAATTGGCAATAAGAAAAGTTGCAAAAAGAACAATCCTCGGAGGATTCCAAACGCTCAACATCTCAACCTTAGTAAGTTCTTTATCATAAACTTCTTCACAAATCAAATTTCAAGATGAAT
>103_RC_1051416
CATTCTAAAAAAGTTCCTTCTCATATTGTACCTTATTTAAATTATGTTTGGCCTGAATTTTACTTTAAATTAATACATTTTATCAAGAGTAGTGCTATTTCAAGCGAACAAAATCATCACAAATTCATAGCGAAACATTCAGAAGTGTCAGATTCTTATTTAGTTGAAAACATGGGTGGATGGATGAAAAGTTGAAAAAGCCAACTTGAGTTACACCACTACATCGTGTTGTTTCACGAC
>104_RC_1610597
GGTTGCCAGCAGAAGGCGTCCTAAGGCAAAATGGCATCCTTCATGTATTTGCACAGCCATGGGTATAAATTTCCTAGCAATTTGGAGAGATCGAGAGCAAAATACATAATGGGATAGCCAAAGAGTGAGAAAAGCCACATGTTCCTCATCTGAGACTTCTTCATTCTCAGGTCCTGAATGTTTGAGGATAAAAGCAGAAAAAGCGTTTTCTTTGTAGTTCAAAGTAATGTTATCACTAAC
>105_RC_2190066
TTATTGGTTTCTATAAATTGTTGTTAAAAAGAGTTTCTTGCATCGATTTTATTTTATTACTTTTTATGGCGGAGTATTTTATTTTTAGTTTATACCATTTACCTTCCGTTCGGCATGATTTAATTTGGATAAGGAAATTGACCCTTACATTAAATATGGTTGTAGGTACCAAAGGTGAAATATGAAGTGATGTGTTGCTTGTACGTGCGCGGGGCTAAACAAATCTGTGTTTTATAAATT
>106_RC_2673774
GCAAAATTAGATTTGCATCATGTTTTGTTCCTAATTGTTTATAGAAAAATAATTTTTATTCCATGTATTATATGTGATACTAATAATATTATTATTAGTGTTAATTGGTTTGAGAGTGATTAAAGTATCACTAGTTCCTTCAAATAAAGAATGGTTTTATTACCATTATCCCTTTGATTTGAGAATGGTCTTAGTACCATATTGGAATGACCTCAGTGTCATTATATTGATTGATATTGT
>107_RC_3325832
ATTCAGCTTCCATCAATTGAAGCTGTTGTGAAGTCTCCACCAAGTGATCGTAATCAAATGCGTAAACCAATTCTTGTTCTTATCATATGCCCAACACGAGAGCTTGCATGTCAAGCTGCTTCAGAAGCCAGTAAACTGCTCAAATATCATCCTACCATTGGTGCTCAAGTTGTGATTGGAGGAACAAATCTTAGTGTAGAACAGAAACGAATTCAAAAAAATCCTTGCCAGGTGAATTTT
>108_RC_3835741
AATATTGCTCCAATAGGCAACTGGAATCACAACATAGATAAACAACACAAATCCAACCAATGTGTTGATGATGGCAAAACCAGGATAAGCCATAGGACTTCCTAAGAAACCAGCAACAGTATTCCAATCGAGGGTAAATGAACCAATACCAAGACCCCTCATTCCTGAACCAATTTGTTGAGCAGTGACAGATTTTTTCCATATTAAGCAAACAACAGAGATGGTTGATATTGCTTGGAA
>109_RC_4330167
TTCCTTATTTTCATTGTTTCTATTATCATCAGAAACTTCCCTTGAATTTATTGTAGAAGTTTCTAATGAATTAAATATATGTCCTTTAGAAATAGATCGAGTGTGGGATCTAATTGAAGTTGTGTCATCTTTACGCCTTTTTGCCCATGCAAATCCACTTGATTTTGAAACTTGTAATGGTCCATGAAAGGGAACATCTGCTTGAGATGCATTCTTCATATGAGAATCATCTTCTGCTTT
>110_RC_4949960
CCCGAGCTCCTCCGGACTTCCCAACAAAGAGAAAGGTAAATGAGTTAAGTGATAAAGAAGATGGTTTGATACCCACTATGAATAAAACATTTGTAATATCGATGGATTAGTCGGTCCTAAAATCAGATATCGAGTTTTGAAAAGAAAAAAAAATCGGTGGATATATTTGAGGTGACACAAATTATTTTAAATAAATTAATTCTGTGTCTCCGAGAATATAGCTCAGTTGGTAAGAATATC
>111_RC_5266796
AGCGGTTGCTACTTTGTGGAATGTAATTTAGCTGAAACAAGTTCACAAGCAGGTGATCAAGAGCTTGCAAGGAAACTATGGGAGTATAGCTCAAATTTGATTAAAACTTGATATTATCACAACTAAGTTGTAAGCACTATTTTTTTTTTTTTTGAATAGGCAAAATTTATTAAAGCTTCCTCCATAACAAGAAGTACATGAGGAGCCAAAGCAGTACAAAAACAAAAGAATCCACTAGCA
>112_RC_5768183
AACTTGTTAGAGGACACAACTGTGTTACAACTAACATTTTTATTGAAAGCAGGAAATTGATTAAAGCTAGAATTAACAGACTCTTTGAAAGCAGGAAATTGAGTAAGACTAGAGTGAACAAACTTATTGAAAGTAGAAGTACTAGGAGACTGAACTTTGGAGTTGGCATCTGTGGTAGCAATGAAGTTGAATGGCTTGAATTGGTATAAGCCATCTGCTCCAACTGTGCCTTCAAGCAGA
>113_RC_6107415
CTACTTATAACATTTAATAAAAATCAAAGACTGAGAATGAACAAGGAAAGATATTCTCTAACTTTAGAGTGCGAAAGTCACATGACTTTCAACCATTTTTTACCATTAGATTAATCTAAAACTTTAAATGGTGCCACTTCAACCTGTTCTTTATTCTAAAAAAATGAGATGATAAATTGAACACCCATCAACTTCATACCTCCGCTGCTCCATTGTTAAGCCAACAATCAGATCTGATGA
>114_RC_6492485
AGTCATCAATGATCTTGTTGAACTCCGAAAGTTGCTCCACCACAGGCTTGTTCTCCACCATTCGAAAGAAAAGCAATCGTTCTTTCAAACACTGCTTATGTGCCAAAGACTTGGTCATGTCCAATGCATCAAGTTTGGTCCACATACCCGCAGCAGTCCTCTCCTTAGCTACTTCTCTCAACACATTATCCGCGAGGCACAAGATAATGGCACTCAATGTCTTATCATTCATCTCGATCT
>115_RC_6852238
AAGTCTGCTGATGAAGAGATTGCTGCTGATAAGGATGTTAATGAAAATCCTGATGTTATAATTGTGAATGAAACAACTGTTAGTGATAAGTCTGTTCCTACAAATTCTGAGGCTAGTGTGACTAGGAGGACTTGAAGTAGGGCTGGTAAAAGTGTAGAAACTGCTAACACACCTGTCCAAACACCCAAACCATCTAGGGCTGGAAAAGGTACTGGTAAAAAGCCCCTATATGGACCTCCA
>116_RC_7770111
CTGCGGATGTTATTGAAGCTTCCCATCCATTCTCTAATATCTGCTGCTGTCACTTCATCATTAGAAGCAAATAACCAAACAGAATTGGACCGCAGTTGACTAGCAGAGAAAGCAAGAAACCCAAATCTTTTTGATCCAATTACAATACCATCTTGAAGAATAGACAGTACCCTCTTATATATTTCAGTTCTCAAAGGCCTTGCCTTGATTCCCTTTTGCAAACTGGTTGATAATGCATTG
>117_RC_8369248
GACACTGTTTCAACAAGGATATATGTTCATTCAACCTTTCATTATCTAAGCCTCTTTCAGTTTTTCTATTCCAAATATGTTTTATGATTATGCCATTTTGTGTATCTTAGTTCCTTCTTTTCTGGTTGTTTATTTTAAAATTTGATAATGAGTTTTGTTGGCGGGAAAACTTATTTTTATTGCCTCTCTTCAGATTGTCGAAGACTTGAAAAGGGTAGTACACCTCGATGCACAAGAGGC
>118_RC_9117931
TATCTTGATAATGCAAAATGCATACTAGCAGCAAGACAAGATTCATAATCCCAGAGGGGAAAAAAAAACCCAGAAGTAGCGAGTGTGCAAGGTTTCTATATTATTAATTAGCTTAAGACAAAGGGGTACGTCTAGGGTGAGCTACCATAACAGGTGTCTCCCCCGTGAAGCAACATTATCAGCCTCCGGATAAATTATTAAATAGTTAAACGGTTGTGATTTTACAAAAGAAGTAGTCAC
>119_RC_9839997
TTAACCAAAATCAATTATGCTCAAACTCAATTCTACCAAAATCAATTATTTCTACCTCATAACCAAACACACACATAATGGGATAAAAATAACACGTGGCAGAAACGACCACAGAACCACACAAACAAGCACGGATAAAGGACCTACACTCCTCACATCCAAACGTGCTCAGTAAAAAAGGACAATCCAAGTGTTATATATGGCTGATCCTCTACACATGGGGACCCACTATACTGTAAA
>120_RC_10594451
CAAGGAAACGGATTTGACGAAGTTACCGCGTCAACACAGTAATTGTTTTTGGCCGTTTGATAAAAAAAGAATGGCTATGATTAAATTCTGTACCAAATTGATTAAATAAATCAAAACCGTTCGATCAGTTTTGTATGGCCGATATCGTCTACTACATGTAACTGCGTCGTGAAGCAGTTACATCAGGTGATCCATATCCGGCACACGCTAAGAGGTAGGGAAAATGACAAAGTCCAATTG
>121_RC_11370328
AGTTTAATTTACTTCTGATTCAAGAAGGTCTAAACAGTACTTTCGTTGAGAAATAGTGATGCCAGCTTTAGAATGTGCTACCTCCAATCCTAAGAAGTATTTGAGGATGCCCAAATCCTTGATTTTGAATTGTGTGTCAAGTATAGTTTTGATCCTTGTGAATTCTGTAAGTGAAGTTCCAGATAGAATCACATCATCCACATAAACAAGTAAAGCTGTGAAATCATTATCTTGTGTGAG
>122_RC_12053320
TTTATGCATGTTGTTTGCTTGTTATTACCACTATAACATGGGAATTGGATCCTGTGCAGTCAGGCTGCCGTTAGAAGCTTCTAGCCGTAAGATCAACATTGGATGGTACAGATCTTGATGTAGTTTTAATTTTTTAAAACAATAAAAATTCTGACTTTAAAATCTAAACCGTTCGATCTCAATTGGATCAGACGATCTAAATCTCGCCGACTGCATGCAGTCATGGTTTCTCCATAAAAT
>123_RC_12579307
ATGTTTAATTCAATTATGTGATTAGTAAAAAAAAGAAACTCAATTATATGATCGCTCTTAATTCAATGCAGTGATCTTGAGACACTTTCATGACCCATCAACATCCCACGAGTCAATAACGCAATAAAAGCTCAATCTTTTTTAAGTCTAAAGTCATGGTCTAATTAACAATTGCTAATGCTATTTTGAGATTTACTTTTGTCATCTTTTCAGTTACTCGCGGCCCTTCGCCTTTTCATT
>124_RC_13416208
TTAATCCACGCCTTTTAATTTGTGTGCCAACACACAGGTGTTTCCAGAATCTTTAGTAAGCGATTTATGTGTTATTTGTTCCACAATATTAAGAGATAAAAGATTTGATTCTAAAATATAGTTTGTGAAGATTGTTGTAGAAAATATAAAAGATTTATTTCAAATAAATCTTTATGGTTCAAGGAGATTATTATTGAAAATATATTCAAGGAGATTGCTACTGAAAATATATTTATGGAC
>125_RC_14342546
TAATGTGTTGGGAGAAAAATGAAGATGAATGAGTATTATTAGGGAAATATCTTAAGAGATAAACTTACATATTATGGAAATTAGATGACCATTCAACAAGATTGGATAATGGTACTAGTCGGAAGGGTCCACATTCAAGCCACAGTCACATTAGAGATGTAGATTTCAAGTAGGCTATTTACACATACACATTGAAAGCAATTTCACTATATAGATATCATAATGTCAACTTATTCACAC
>126_RC_15594
GATGCGATTATGAATTCTTGCAAGGAAATCTGCAAGAACAACTAATACATGTAATTAACAATCAAATAATTTTAAATAGTGTTTATGTGATAAATTATTTCTCTCTAATTTTGTTGTAATCATAATCTCAGAAATTCCGACGTGTATCACATTCTAATCTTATTTATAAAAATATGTCTTGGTAATCTTATTTATAAAAGTGTTGTAGTCATTTTCACTTTATATATAGCTTGGATTGTT
>127_RC_1289469
AATATTAACCGGGGTAATAGTTGATGAGCTCCCCTTATAGGAGAGGCATGAGGTTGGCTTGATCCTATAACAAGGGAAGCATGAGATCGGCTTGGCCGTGTAAAAAGGAAAACATATAATTGGCCTGACCCCGTAAAAATGAAAGTTCTCGTTTTGACAGTGAGTTTATTTTCCCTGTTTCGATACATTTCCTGCATTGTGGGATTGAAAAAGCACAAAACAGAATATAGCGAATGAATG
>128_RC_2060157
TAACCAACACAGACAAATTGCTTTAATTAATAACTTTTTTCTTTCTCACCACTGGTATCTGGCCCACTGGACCATCTAATCTGGTTCGGGAGTCAGTTGCGGCATCAAGTGGTTACAGCCTCCTCCCGATCGCAGTTGACGTGGATCGAACCATGGTCATCCCTCCCTACCAAATCCAGCGTCAATCACCACTGGACCAACTAAATAAATTTAAATTTGTAAAGATTCATTCCCCTAAAA
>129_RC_3217230
GATTTGCTTAAAAACATTGGACCGGATAACTTTTGTTGTACCTGTTTAATTTGAAACTGGTTATGAGACTGACAAATTAGATAGGAAGGGACAGAACAAAAACAAGATTTTTTTGTCTCTTACTGAACCACATGACAACTTTTTGTCCACAGTACAACTATAAAAAATACGAAAATACCAATTTTATTTTCGAATATAAAAACATTATCGTCTTATATCTCTGTCCTGTATTATCTTGTA
>130_RC_4309991
TCTTTGGATAAAAGGGAACAACGTTGGATTGGATCCATTGGTTTGCAAGTGTTTGGTTAGAAGATACATTGGTTACAAGTTCATTGGGGAGCATGATGGATACTTGGATTCCGGTGTTTTGGAGTGCTTTGAGGATTTTTGGGTTTGCGTCGTAGATTTTTACGCGTTTGGCATTTAGGTTTTTGATGAGAGGCACTGAGGTTGTTGGTGTTGGAAGGTTGTTACCTAGTTCTCCATAGT
>131_RC_5488408
GATGATGGCTTTTTCAAATTGAACTCTTTCTGCTGAGAAAGCTGAGATGCAACACTGTGATCAAAGTAATAAAGCACAGCAATCATAGTTGCTGGTATAAATGCTCCAATTATGAAGACGGCCGGAACATTACCCATATCCTGTTCAAAACAAATGAGTACAATTATTAATTTTTTGTTCACAAGCCATCTTGTTAATAAACAATGTTACGATGGAAAAACATAGAATGTGTAAGTTACA
>132_RC_6536449
CGGATTCTAACGCGTGTCCGACACCAGGACACGCCTAATCCGAGGAGTGTTTGTGTTTCACAGTTATGACACACAGTTCTGATAGATATCTGAGTCATTAACCTAATATGTAGTATGTGTCTTTAATGACTTTGTTGCCCCTTACTAATATTGGTACTACTACTATTTATGGTTTAATCTTAATGCTGAATGATGTATTGTATGATCTCACGGTGTTAGTTTGTATATACTTGTTTTTTT
>133_RC_7461034
AAAAACGATGTGGTCTTCTCTCAATCTTACTCTTAGTCTTCCCTCGCTTCTCCTCTCATGCACGATGGCGTCACCCTTTCCAATTCTAGGTAGAAATTAGTAACTGCATCTTTGTTCGTCATTCGCCATCGACGTCAAATATAATTTCACTAGTTTACTCTGCAATTAATAATGATTCCTTGTAGAATTATGTGGTTTTTTATTTTGTAACATTGAAATATTTTTGGGAAGACTGATAAT
>134_RC_8462738
AATATTTACGGTTATAATTTGTTTTTACTTTTAAGTTCTCTTTTGAATCCTTCCTCATGTGAGGACACGTGTGTTTTACAATTTTGTTTTGAATTGATGAGTTGGCCAATTAGGGCACTCCTGTAACCAATTTTGCTATATTAGCTCTGCTGTGAGCAAAGAAAAAGGGAGCTTCTATGGTACATTCCAGCTTTGGAATGTATGGGTGCATTCCAAACTTTTAACCAATAGAATTCAATT
>135_RC_9463455
TTCACTCGATAAACACATTATTTCATATAATTGCATTTTCGGGTTCCAACAATGGTCCGAGCTACCGGATCCGACAGAGAGCCAGTGATGTCGACGAAGGTGGTTCCTAGATTCGACGGAGCGGAAGATGGTTACTGGTGGCTGATCCAGTTAGATCGGTATTTTGAGGCCAACAGCTTTGAGAAGGAAGAAAGGTGGGATGGATGACTGCATTTGGGTTGAGTGGGGATGCTTTTACCT
>136_RC_10164204
AAGTGTCGCGCGTTGGCACCGGCATCATGGGCTACCTCGGAAATAAGGTCAGTTATCCACGTGATTTTATAAGTAGTTATGATTAAACTTAAAAAAAAATCGTTGGATTTTATAATATTTTTAGTAACAGCACGGTATGATTAATTAAGGGTCTAAAAGAATTCACATTCAAAATGTTTATATGGGGGGTTTTAAAATGGTTCTGATTAATTAGTTGTTGCTTCAGATTTTGCTATGGAA
>137_RC_10901811
GAACATCTAACTTTTAAGCATATAGAAAATAAAATGAAAATGAATAACAGAAATAGAATACGTATGGAATTGTGAGGAAGAATTACACTTGACCTAGCCAGCCATGTGAGCAGATCTCGAACTTGTGGGTTCACCATGAACACCTTTTGAGAGGGATTCATGAAGTCGGTTCACATAATAACGGCGATGCCGTGCGGTGGCAAGAGCAAGGTCAAAAACCCCTGTTTTGGGGGAATTTCC
>138_RC_11883047
TGCAACGGTTATTTTTCTAACGGTAATAAATATTAAATGTGATGCTACAATTTTATTTTGAATATTTAATTTGGCTTTGAAAAAGAAAAGGAACACAAAGCACCGTGTCCATTCCTGGAAATGGTGGTATCCTATTACCACTCTAAGCCTTTCAAATATCCCAACCCCTCTGACAAAGGTTGCAACATGTTGGCAAAAGTTTGTAAAGCCACCCGCGATGTTGCTGCTCTTAGATCTCAT
>139_RC_12511105
TAAAACGACTGGGAACAGTTTCTAAAGAACAAAAAAATTATAGGGAGTTAATGTAATGTATGGTAAATGAATCATTTATACAAACAGCAGCTAAATGCAAAAGCAATTGTGAATAGCACATTGTTTGACTCCTTTCTAGTGAATCACGCCAGCAACAACCAGCATAGCAATTTGCTGAAGTTTATAGTGATGCTCATCAAGAACAAGAAATTACTAGATAAGGCCTGAACATGGGCTTAT
>140_RC_13501319
TGTAATCTAGTTTTTCACCTGAACATCTCAATAAACACCCAAGGAGAATGCACATGAACATTGGTGTCTGCGGTCTAGGAATATCGCAGAGTCCTCTTTCAGTCATTCAACGGGGGAATGTATCATTAGCAATCTGTAGTTGTGTATGTCATCAAGAAATGAGCAACGGAGAATCACATGGTTTTTAAACACAATGTGGAAAACATCCCTTCTATTCCCATATATTAAGTTCCCTTCCGG
>141_RC_14409368
ATAATCATTGTGCCCAAGTGGACTAGATAGAATTGTTTATATAAATGTTCTCTTGTTTCATCGAAGGAGTGTGTATCCTTCATAAAACCTCTTTCCCTTCGTATTTTCTAGCCACTGTAGTCGAAAAAACATTCACATTCAGCCACTTTCTTCCTCAATCCAACAGGGATGCCTCCCTTGATTTTGTACTTTTCGTCTTTCTTTTGTCTTTGAACCCCTACAAAGAAGTCATATTTTGTG
>142_RC_15506311
ATTGGTTTTCAAAGGTACTTATATAGGTAAGTGAGCGCGTGAGAGCTGAGCATTTATTTTATCTAAGTATAACGCTAGTCAAGATTTGCGAGAGCTGAGATTAGTGTTTTTAAATCAAATGTAATTCTTGAAAACTGGCGACTGTTTTATTTTCTTAAGCAGTTTTTAATTAAACGTTGACTATAATTCGTCACGAGAGTGAGAATTAATTAAAGTAAAAATCAATAGAGCGAGAGCGTG
>143_RC_16371108
TCCATATAATATAGCCCTTTTTGCTTTCTTTCATCCTTTGTTCAAAATCTTGCAGGAAACTGTTTTCACCGTCATCTCTACCATTTTTCCTTACAACCCAGATAAAATTATGACCTGAATCTTCAAGCCCGTGAGCAATTTCTACAAGCTGAGCATGAGCTAGCCTAGTAAGACTTCCAAAACTTACATACAAAACTGACTCATTTTCCTTTGAGTTAAGCCAATTTAGCCATGCTGCCT
>144_RC_16945758
GCTAATCTCATATGTTCTAATCTTGAAAATAAGACTAATAGCAGAACAACGGTATTTTACTTTCCCTCGTTTGCATTCCCGGTAGTATATAGATATTTGTTTTCCAAATCTTATTATCTGTTTTTGTTTATGTTTTGTCTCTACTCAGCTCTCAAGGTCTTCACTTCTTGCTGAACTGGTAAGATATTCTCATTATTTGAAGCACAAAGCACTATATATTTTTTTTATACTGTCATTGTA
>145_RC_17294752
TCCCTCTGATGTGGATATGGAGGTGTCACTAATCAAGGCTAGAATCTGCAAAGCTCTGGATGCAATGGGTAATGAGATCAAGACTGTGATTGGTCAACGGGATTTGGATTTGGTGTATCTCCTAAAGGACAGCTTAGCAAGAGCTGATGTGAAGAGATTGACTTCTTATAATCATGAAGAGCATGAGCGTGCTAAGCTTGCTGCTATATCTGCTGCTGTGAGGCGTCTGTCTGCCTTCAA
>146_RC_17728497
TCTATTGAACGCGAGGTTGCTCTCATGATACTCATAATGTGAAGGACGTTCTTCACAGATAAAGTTGTTCTGAAGTCAGAGTCCCTATATGGGATGCACACCAGGTTTCTTGTAAGCATCACGAGGTGATGATATTTACAATCTCGTTCATGTTATGGTTTGTTCATGTTTATATTGTCTTACTATAATTTTTTTTATGGGTATGATTTGTTTCCATTTGCATCTGTTTTACAATCACCC
>147_RC_18546489
CTTGCTGACTTTGCCTCCCAAAAGTTGCGCTGTTACTCAAACTTTGATCCCTACCGCTCCCCGCCACCTGTGCCACTCTTCCACGCTTTGCCGCAGCAAGGAGTCCACCTTCCTCGGCCATGACAGCGCTACATGACCCTACAGGTGTAGGACCACCAACCATGCATGATCCAATCCCTCCTCTGGGGATTGGATCCATTGCCTGACTTCTCTGCTCCTTTGTGATATTGGAGCAGGGAA
>148_RC_19439439
TAAAATTTGCAGCAATAGAAAAACCCTATACTAGGAATGAGTGAGCATATGAACCTTCTTTGTCAGGCCAAAACTTGATACGTGTTCCTTGACGATTTTTATTTTCAAAAGGAAGCATGGTGCAATTCAGAGTTGTCACAGGCTTCCCGCGAGAATATGTTTGTGTGTATTCTAACCCTTCACGCCAAACTGTTACTTCTAGTGCCTGTGGAGTTAAACAGCAAAAAGGATCTTTAGAAA
>149_RC_20541505
AATGATAGAGAATGTTCATAACACGTTTAATATACTTTTAAAATGTAGCATGAACGAATTTGTGGGTTAAATTGGGTATTTGTTATGTTTTGATTTGAGTTGTTGTGTTCTTGAGCTTTTAAGCTAAAAATGGCAAATCTCTACTTTTTCGTAGGAAAAATGGTAGATCGGTGAAATGAACCGTCCTTTGTGTTTACATATGTTTGTTGCACTTGAATATAAACTTATTTGGGGTTTATA
>150_RC_21633120
TAAAACTATAAATGGCATTTGATAGCCAGTTTTCAACAGGAAGGGCAGGGAGGTTACTCAGGGTGAAATGACCATCAAGGACAAAATAAGGGCATAAAATAGTTTCTTTAGTCAGATATGCATATGTACTGATCATACCAGTTCACTGGACTCCAATTTTTTGAAAGGGCTATCTCTTGAGCCTTCAGTACAAAGTATTCATAGGCATCTTTAGTAGTCATGTTGTGTTTCTGAAGCCTG
>151_RC_1073
TAGCATGCGCAAGGAAAATGAAAAGTTGGCAGATACAATCATGTTTATCCTACATTGTTGCAACCTAAAACACTTATTACCTTTTACACAAAGATTAAAGGGTACAACAAAATAAGACTTCGAAACATGTCAGATAGAATTCCAACACAAAAATAATCAATGAAAAAATGACGGACTAGAAGTTTTAACTCCATCTCACAGAGATATATCTGTGCTAAAAATAACAAAAACTACATTTTT
>152_RC_863316
TACCAATTTCGTGCACGTTTGGAAGTGCCACAACTCAGCACAGCATAAAGATTTCAGACTCATTTTATGGGAATGTCTTCTGCAAAACTTGGTTCCCAGGTGTTGAAAAATACGTTTAAGGTACAATTGTATGTCACAAGAGCAACCTACATTTGTATGTGAGATCTATTCTAGACAGTTTTCTAGTTGCTTTGAAATCAATCATCACATGACGTGTAACACAAGGGGTAATGGGGTGAA
>153_RC_2730000
AGAAAAAATTCTTAAAAATATACAAACACATAACCTAACCCTAACAAACAAAGGGACAATAACCAAAAATTAAAATAAGCAAAACAACAAAAAGAACTCACCAACCAAAACATGGTACCCAACTCCATAACCAAGTACTTCAGCAGAAGACACAAAGTCCAGACCAAAATTACGAATAATCTCACAATGTGAAGGAACCACAACAGTAACTGAATCCAAAACCATCATATTTGGATAATC
>154_RC_4013581
AAACAAAGAAAGAATCAACCAAGAAAATACCAGCCACTTTGTTCTATATATAGTAATCAACAAAACCTCTTGATATGATAATATCCTCTGGTGGGACTATGGCAAACACAAAAATATTTGAATATTATGTTATTGCTCTCCTCTTTCTTTATACATCAACCCAGTACGTAGTAAGTAGCCTTAATGTTAGCACACTTTGCATTAAGGAAGAGAGAGTGGCACTCCTTAAAGTAAAAAAAG
>155_RC_5696904
ACATCAAATGCTGGAAGTGGTTCTTCACATAATGCCTATATATATAAATTGAGTCAACCACTGAAATTTAATATATAGGAAGATACAATGCATGCTTGTAGTTTTTCATTTTCCTCAATATAGGGCGGTTAATAACAAGGAATGTGTATCAACAAAGCAAAACTATGTAACTAGTTTCAACTGACAACCTACAACAATGATAAAATTTGGAAAGTATGTAAACAATGCATAAATCCATTG
>156_RC_7232898
TCCACACACAAATTTGCCTCCTAGGATGTATGACGAATAGAAACCTCCCAATTTGATTGCAAATGTCTCCAATTTTTTTTCCATGCTCCACCCTTCTGGAGACCCTTCTTTCTTCTTCACTAACATGTCCATTATCATCGTAGAATCCAAATGAAGCTCTACATGACGATATCCCAACTTCCATGCATACCTTAATCCTTCCCGAGCACCCCAAAGCTCCGCCATCATAACACTACAAGT
>157_RC_8593048
CTCCAGGGTGCTGCACTATGCTCTACGGCTGAATCGCGACCAATAACCATCAACAGATCTTCCGGCTCACGAGAAATTAAGGTCTCAGTCTTCTTGTGCGAATCTTCTTGTGTGCCGTTTCTGAATTCAGTAGCGCCGACAATGTCTGAAACCAAACTTATATCAGCAGCTGATTGAGAATTAAATTGACCTTGTGACGGCCGAGCTTGAACCATAAAAGAGTCATCAGCCAAAACATCT
>158_RC_9767724
TTTATGAAGGAAAAGGTGAAAACAAGATTTATAAAGAAAAAATCGCACTGTCAAACAACGTCAACTATATATTTTTGAGAAAAAGGAAGTTTCAAGTAAAACATGTCACTGTAACAAAGGGCAGATGCAACTACTTCATTACCTAGAAAAGATTGCAAATACCTAAAAACAAGGTGAAAATTTAGTCATATATAATCATTAAAATAAAAACTATAGAAATTAGGAGTATTTGACGGCAAA
>159_RC_11277403
CAAAACATACCAAAACACCATAGTGTATTAGTGTTACCAACGTGAACAATCCAATATCCCTAGCTTATGATATGATTCATCCCACATCAGTACTAAGCACAAAATTTAAAACTTTATGAACCTACACACTGCTCAAATCATGATTCTTCTCTTGTGTCTTGTGCAAAAGTGTAAACCTTCTGAAACCTAACATATATAATAAGGTTCATAAATACCTTTATCACCTGCCCCCTTCGGCAT
>160_RC_12321034
CAAATCGATGCATCAGTATTTGCAACATCGAAAGACAGAGGTACCATTGTTGATTCTGGAACAACTTTGGCATACCTTGCAGAAGAGGCGTATGATCCTTTTGTTGATGCGGTGAGTTTCGTTCCATTATCAAACATATGCTTGATGTATTTTGCTTGCTTAGAACTTTATCAAACGTTAATAGAAAAATAATTTTTTACTACTGCAGATTACCACTGCAATACCACAATCTGTACACAC
>161_RC_13487522
TGCCCTTAACCTCATCATCCTGCTCCGATAAGAAAAACAGTTAATCCTGAACTGTCTAGCTTTTTCAATGGGAAAATGGAAAGGAATACAAGAATAAAGTTTGTCAGTCGAATGCATGCATAAGTCTACCTGTGTTAAGTGCAAATAAATGTAGTTCTTTGCAGTAGTTGGATTGTGATTTTCTGCACCTTTGTTCCAATCATAACAAACCTGTACACACGCATAAAAGTTGTTTCAGAG
>162_RC_14583435
AGAAGGACTATATTCTCAAGGTGCAATTACCCCACAATCAAGTCTTCCCAATCAAAGCCATACTACAGCACAAATGCAAAATCAACAAAACTCAAATTCATAGCTGAATTGAAGTCTATACATGGCTCCTTTCGTATTGCTAAAGCGAATGTATAGGTGATTAAACTCTAGCAGGATTTTAGTACTGTGAATGTACACCATAGTACATTGTGCAGCATATATTGCAGCAATTAGAGAACA
>163_RC_15719514
AAAAAAATTGGTTTTCAGATAAAACCAAACTCAACCCAAAAAATCCATTAATGGTGGGTCACATGGTGTTGTCGTGGCAATGTTGTTGCCAGGAGTACATAAATTCAAGAAATAAAGCAGGATTTTTATGCAATATTGCTTGTCAATGTTGCATATTTTATGTAGAACTAATTCATATTTGTCTATTCGTTGTAATCAATTCAAGAACAAAAACACAGCGGTGGTGATTTGAGCCGAAGA
>164_RC_17201518
GAAGTTCTTGAAATGAGGGAAGATGAAACTGTGGCTGAATACTTTGCAAGAACTATGGCAATTGCAAACAAGATGACATCACAAGGTGAAAGAATGGAACAAGTGACAATTGTTGAGAAGGTCTTGCGCTCAATGACAGAAAGATTCAACTATGTCACCTGCTCCATAGAGGAATCAAATGATGTAACCAACCTTTCCATTGATGCACTTCAGAGCAGTCTAATTGTTCATGAACAA
>165_RC_18545564
TCCAACACTTTTTGTAGAGGTAAATTTGGATTTAATGGATTTTCGAATGAAAAGATAAAGAGTTTGAGTATGAGTTGCTGGCAAAATGACGACAAAGCGACAGAAAAAGTGACGCAAGCTATCAGAAAATGTAGAAAATCAAGTTGTTGTCAGTCTCGCTTAGCGAGCTCCCAACGAGAAAATGGCAAAATGTTCAAGTCAGTCGGTCGCTAAGCGAGCTATGGCGGCTAAAATACTTCT
>166_RC_19923686
GCACACTGAACTCCAAGCCAACTCCTCACACCACACCACACTTTATAAGAGAACCCGCAAACAAAAAAAAACTGTGATAATGATTCGACACTACCTAAGACTACAAAGTTGGGTGTAAATATTCAAAATGCTACTCCTGAAAAGATTATCTTTAGTTGGTAGCCGATCTGCCAAAAAACGTCAAGCAAAAACTGAAACTTTCGACGGATCATTCCAAAATAAGGAATCCTCCTTATTACC
>167_RC_20621660
AACAAACTTTCCCTAAAGTGTATTCATCTTCTTCCTCTCTCTTCCAAATCAATTCCTCCATTGTTGATCAATTTTGAGTTTCATATTTTGCTTTTCTGGTTTTACACCAGTTTGTGTGTGCGTGATTCATAGTGTGGATTGTGTTCCAACAAGGCTGCTCTTTTGATGTGTGCAAAATTGGTTCTGGTCACATATTGTAACTATTCTTGCATTTAAAAACAAGTGAAAAGTATCCTCATC
>168_RC_21489245
TGAAGAGGGATCGATGGTGAAGATAACTCTTATGATGATGAGATTTTCCAATTTTGGGGGTTGAACCGTCAATTGATGGATTTCCGGTTCTAGTAAGATCTTGAAAGCATGATTTTGAGATGATAAATAACTTTCTGCCCATTAATTGTATTATGAAGATGATGAAGAACATCAAGAACAAATAAATGAAGAAGATGAAGGAAAGGAAAACAAAATTAGGTGTTGATGATTCATCATTGA
>169_RC_22270133
TTTATGAATAGTGATCTATTAATGTTTGTATTTGAGTTTTTTCATGAATGAACAAGCTTGAAGCCACCTACATCAAAAGTGCGGTGTATCTAGTCACCAATGAAAGAATCAGAGTAGCATAAAAAAGTTACAACGATAGTATCACGAGCTTCATGAAGATATCAAAAGAATATTGTTTAAATCATAAGATGATTGTGAAAAGATTCAAGAAAGAAGGAGAATGCTAAAAGGAAATACACA
>170_RC_22784912
GCGCAGAAATTGGACACAGTTTCAGTTACGTATGCGGAGATCTTTGCCATCATTTTGGTCGTGTAGCTGGCGCATAGTAAAGGTTGGGTACTACTCTAACTACTCCAGGATAGTATAACCAATGATATGATGTTCTTTTCGCTCTTGGAGTAAGATAAGAAAAGTATGTTTGAAAGGTGCGTAGCTATGAGTATAATGTTTGGATTGAGAGTGTTCACAGGTGGCTCTTTGCGCTTTTAC
>171_RC_23935474
ACAAGGAAAAGCTGTCAAAAAGTGTTGTTAAAGGCCTAAACAGGGAAAAGCTGTCAAAAAAATTGTTGTTGAAAGGGTTGCGCCTAGCGCAGCATGGCCTGCGCCTAGTGCAATTAGGCTATTGTTTTTCACCTTATCTTGTTGTAAGCTCACTACAAAAATACATTGATTTTCGACGGATTCAATATTCATTTACCGGTCATTTTGTCCGCTAGTAAGTTTGCAACAGTCTAAGCCACC
>172_RC_25147487
CAATGATTGTCGGTATAGACAATGAAAGCAGAAGATAATGATTGTCGGTGTAGACAATGAAGATTGAAGACCATTACAATCAAGGTGGAGATTGTTGGGATTTATTGCAATGTAAGTCCCGCATTGCTAATGAAGAAGAAAAAAAAGGTCAAAGAAATTATATTGAAGAAGTCCCACATCGCTTAGAATGGTGAAGCAATGAGGGAATCAAGGCTATATAATGCACCTAAGTTCTTTGTT
>173_RC_26455497
ATTGACACCAACATTGATTGCACCCTAACACCAACCTGTTGGATCTTAAACACAAAGTGCTTCTGACAAAGAGAGTCGATAAGATTTGCCGCAACAAACGTCATAGCCAAAATATAGCCTGCATTTTTTACCTTGTTTTCATCATTGAGGTATTGAACAAAATTGTCTATAAGGTAGGGTCCAACATAAGAAGCACATACGAACAAGAATGCAAAAAAGCCAGATAGAAGAATCCCTTGC
>174_RC_27773912
CGCTAAAAAGCTAAAAGTGTCAAACGCAAATGATATAAAAACATGTTGATTGTGATTTGTGAGAACACGGTTTCTTATGTTTGGTCATTTTACTTGAAGTAGTTTTAAGGGTCGTCTATCACACAATAAAATCCACAGTAAATTTAAATGTTTTCTTTAAGATTCGGGATAACACATTTAAAATGCCATGAGGTGGGAATCTTTCCAATGGAAAAAGATCATCTCCTGTGCATTATTTCT
>175_RC_29205763
CACAACTAGCTTATAGAACCTTCGGGTCCGGAAATACAATGCCAGACTGACCAAAAATGCTAGAAAAGTCACCCCAGCCAGGATCAGAAACGACAACATGAAACAGTGGATGCCGAAGCACGAGTTATCTTCTTTATTGGCTTCCTTGTCATATATATATCCAACAACTCTCACAGAAAGTATATAAGACCCAAGTGGACTTGATGCAGCAATAGTGTTGAAAATGGTACCCATGTGCTT
>176_RC_2358
TGGAGAGATGGCAGGGGGTAGTGGTTCCCCTTTTTTTTGAAAAGAAAGTTTGCTTCTTTTTGGAAAGATTCGATGCTGATTTTTCTAAGTAAATCAGGCCACATGCGGGGCCACTGAACTAGTTGCTCATAAATGATGTGAGCTGGCAACGTCGACTTCTGAACGGCGACGTCTCAGCTAGCGGTAGAGTGCCGATGTTGGTGGTGAGCTTGACGATTCCGACCTTTGTGTTGGAGGGGA
>177_RC_864891
AATACAAGTGCCTAAACATTATTTGTGCTGCGCCACAGTTCTATTGTATTAATAAAGTGCTCAAGAAAATGTAGAACCACTCTGTTGTAACTGTCTCATGCAGTAGAAAAACTACATTCATCTCTCCCTTGAGTCTTAGTTAAATCCAATATACCTCCCTTCTAATTTTTAATTGATCAATGGCCTCTCTTAGTCGCTTAACCCCCACCGTTAACGCAGTCTGTGACTTTGTTAACAAAA
>178_RC_1836935
CTTCACAGAAAAACCAAACGGATCAAATTCAACAGAAACATTGTTATCGGTAGTGAATTTACGAACAGAGATTAAATTTTTAATCAATTTTGGTGCATGAAGGACATTGGATAAAGCTAAAGGAGGGTGAGGGGAGGGTAAGTTAGCATTTCCAAAACCATGAATAGGAACTGAATGACCATTTCCTACGATAATACTATTATTTTTGCTCAAATTAAAATAAGAAGAGAGATTACCATG
>179_RC_2849283
AACCATTAATTATTGAAGCATATGTTTAACCGAAATAATTTGGAAATCAGTAAGTACAATTGCCCTAAACTGAAAATATAATTTGAAGAATTGAAAGGAAACGAGAAATTGAAGGTTATTATAAATAAGAAGAATGTGAAATTGAAGATGAAATTAACTAACTCACCTTTTAAAATCAGATTTTCTATGAATTGAAGATGAAACTCTAAAAGCAAGATGTCAAGAAAAATAAATCCACAA
>180_RC_3867467
AACAACCTTCATGCTCTTGTTATCATTTGTCTTGCACTATGATGAACACCCCAATGGGTTCTTTTTTCATAGAGGTAGATAATAGGATCATACATTCTGAACTTGGAGCCAGAGTTCTAAGTATTTGACTCATAATCTTTATGCTAATCTAGATCCTGGCTTATCTATGCGAGAAAACTGCATCTAAATGCTAATGCTAGGTAGAACTTATTAAGATTTCCGGTGTCGGTTTCAATATTT
>181_RC_5006223
TGTACAAACATGTTGAACCAATGTACATAAATATATGGATAGCAGTGGCTCAGGGTCTGAATTCCTGTGTATATGATGCAAACTGCAAGTCGCTAAAGGAATCTTTGTCTGACAGCATTGTATATTCCTCCATATCCAGCTTTTTAATTTACCCCATCGTGGCGCATTCTGAAATTCCAAGATTAACCTCGTCAAATGCTAGTGACTCTATGGAGAAGCATCCTTTATCACCAGAAAGAA
>182_RC_6048695
AATAGTTGCATTTAATTTTAAATTTTTTTTTATTTGAAATCATAGTAGCATTTAGAATTAAAATCAATAAATTGATTTAAATAAGTAACCGAATAATTAAAATCAGTTTATATTTGCAAAATGTAACCGAATTATAATTATAAGTAAAAAAAAACTATTCAAAAGCTTAAGGAAAAATAATCAACATAAAATAAACTCAAAACTTAATGTATTCAAAGAAAAATAGCAAAATGTAACGTG
>183_RC_6849414
CTTCCTGCAAATGTAGCCCAAGGCAAGAAGCCGACACGCTGTATCTTTCGCTTCCTCATTATTTCATAGAATGTTGTCCTCATAACTGAAACGCTGGTTTTTCCGCAGAGGCTATAACGCAGAGTAACGGTTCTAATCTTTTCAGCAGATGCAGCTGCCTTCATGAAACCCGATGTTTTGGCTTCGGAAGTTGCAAATCCAAGTGCCACAACTTTAGATGGACCAAGGGCAACAGACAGT
>184_RC_8028001
AAAGTCGAATAAAGAAAAACATACCACCAAATCCACCCCGTCCCTCTTTGCTTCAACTATAGGCTTGCATAACCTATCTTGATATCCATATTGAACCTATAACATTTAAAGATTCGGAAATGGAGGAAGATGATATAATGAATTTGAGTACAAGAAATTGAAACGCATAAGAAACATAGCTACTATCATATGACTTACCGCTGCAACAGCAGCATCAGCCAGATAAGATAAGAAGTCTCC
>185_RC_9028967
TCAAAGACTGATTCAAGAACGTTCCTGCACACAGTTTTGCGAAACCATCTCCAACTGTCATGAGTCCTTTTACTGAGGTTCCAAACGGCTATATCTGACCTCTGACATTGGAAGGATGCATGAAACAACTCATTTGTACTTGCTTACAGCTCACACATATTTGGCTCTTGTGGATCAAAGCAAAATGAAGTTCAAGACTGTTCCAAGACTGAACAGAGAACCTGTCAAATATGCAGAAGT
>186_RC_10269230
TTGATAGGCATGATAGATGGAAGGAACATTTAAGTTTACAGGGGAGTTTTGTTGAATAAACTTTAATGTTAGTGGGTTTCTATCAATAAGTTAGTGGAAAGACAAAGAGTCTGTTGTAGTGGGAAGGCCAAGAGATAGTGGGCTATTAATAGTATTTACTTGTTTTATGAGAATAGCAGAAAAGGGTCTATATAAAGATCAGAGTTGTAATTTCATTTCAACAGAACATAATAAAAAGTA
>187_RC_11632792
GATAATGTGCCACTTGCAAGTGTCGCCCCGAGCAACTGAGCGAAAATGTACAACGGAGCCTATATATAAGAAAACATCCAAGGTAGTGAGTGAGAATGTTTCATGTAAAACACACTAAAAATTTACACCGTAGATGTATACAAATTAAATCTTTCACGAAAATGAAACTACCTCTTTAATTGAGATTCGGCGAAAGAGGGTCCAAGTAATGGTAACAGCTGGATTGAAATGGCCGCCGGA
>188_RC_12530467
ATCATTGGAGGAGATTAACCTTGAAAACAACCAGTTTAGTAAACTAGATGAATTCTTCAATGTCTCTTCCTCTGTATTAAACAGTCTTGATTTAAGTAACAATTATCTATTAGGGCCTTTTCCAATATCTATTTTCCAACTAAGATCGCTCACTTTCCTCGATCTTTCCTTTAACAAGTTCAATGGGTCACTTCACCTGGATAAGTTATTTCTTAAAGGGAATCCAATAAATGTTGAACC
>189_RC_13903745
ATCTTGCATAATTTCATCTATGATGCTTTCCATATCGTTTTTCATGATTTCTTCACCATCTTGGTTTCAAAGAAAATCACTCTTCTTTCTTCAATTCTTCAAATTTGTTCAGAAATTTCATAGCAAAAGATTTTCATTAACCTGCATTTTAATCTTCTTTGACATGAAGTTTCTATCGTGACTGACACCCCTTGATTTTTGTTTCTTTATGAAACTTTCATGTGTTATTAAATTACTATT
>190_RC_14872094
GACAATTACTGATGAAGTAGCAGATTCCATGGTTTGGTACTTTGATACAGGGTGCTCAAATCATATGACAGGGAATAGAAGCATCTTAACTAATTTTGACAAGTGTTTCAACACAAAGATAAGGCTAGCAGATAGCAATTCCATTGCAGCTGAAGGCATTGGAAATGTAGTGATTCGGAGAAATAATGGAAGGAAAGCAGTGATTGAGAAAGTTCTATATGTGCCTGGTATGAAGTGTAA
>191_RC_15903691
ATAGGTATTATGCTATATTAGGATGAAAGTAATATTCTTGAATTAACTTTGAAAATGTTTTTACAAATTAAAGAGCACTTGGAACCACTTTTCAGTTCTGTTATAACTCCAAGATCCGGTTTGCATAATTTTTAACCACATAATCATGTGGCTGCAACTATAATAAGCATGTATGTATGTTTCTTGATTAAACATTTTAACTTTTAACTTTAATAAACATTTTAACTTTCAATGGTGTGG
>192_RC_16787690
TTATAATATATACAGAGGCACACCACATGACGTTACACATTCTAGAAAGATTAATTACTCTTGGTTGAAGTGCCCTTAACCTTGCCAAATAAAAATAAAATTGAAGTTATAAACCTAAACAGGAAAATGCAGCAGTACACTAAGTGCAATTCACAAATGGCAAATAATATAAAATTTAGCACCAAAATCATAGTTATATAAAGTTCTTAATGCCCGAATGAATGACTATATGTATCATGG
>193_RC_17766859
ATTGGTTAGACTGATATGAATATCAATAAAGAGAATAATGTATAAAAAATATTGCATTAAGCGTCGAAACTTTACATTGAAGGTGTGTTTGGTGTCTGACATTGACACCCGACACATGTGATTACATTTAATATTCCATTTTTTCTAAATTATCACTAGTGTCAATGTGTCGGTGTGTAGCACTGCCGCTGTGTTTGGTTACATTCAATTATTTGTTTTGTTTCAAATTATCACTGGTGT
>194_RC_18625679
ATCCCATTAGAATAAAATACACAAAAATGCTAGTACTTGAAGTATTCCTCAACCAGAAGTGGCATTTGAAGAGTCACTTGCTAATAAATAGCATTCTATTTTTATCATTTTCCTCTATTTGTTTAACCATGCCATATAGAAATCCAAGAAAAAGTTTACCAGGTTCCGTAGACAGTGCAATTCGGTCCTTCAATATCACAAGTTCTGTCGAAAGTTCTTCAGAACCCAAAAGTTTTAGAT
>195_RC_19536866
GTTGCTCTCTTCCATTATCCCACTTGACCTTTCAATCAATTGAAAAAGCCACGCAAATTCTTTAATTTCTCTACCATTCCATCCAAACAAACAAATGTCGAAAGTAAAAGCAAATATGCCGAAACATGCTAAACAAACATGACCAATGTCATTATTACCATGTGATAATAAAATAGAGAATTGCATTTATTCTTATCAAGGAAGCACTGTTTTTACAAGTTGTTTTTTGTGGATGTCATG
>196_RC_20611320
TATCAATAAGGAGCCTTAATTGATTAAGTGATCAAATAAAGTAAAATGGCTAATTAGATTTCTATTTAGAATTAATTAATTAATTAATTAATTGGATATGAGCTCAATATGAGTGGATGTGAGGATGACCCATTTCGGAATAATGGGAACCCTAATTGGCCATCACACTATATATAGGCTATGGTCCCCAATATACCGAACATAAGCAAATAATCTCTTCTCCCCATCTGAAGAGAACTC
>197_RC_21496429
AAACCTATACCAACGGACATATATCCGTGGGTATAGCCCTCAGGCTAGACCAACGCCGAAAAATACTGTAGCTATAGGCTATAGCGACGGAAACTGCCATTGGTATAGCGAGATAAAGTATACGGAACAAAACGCCCGTGGGTATAGGTTTTACGGCTTATACCAACGGATTTTGGACCTTTAGCAACAGAATTTACCGTAGCTATATGTCAAGTTTCTTGTAGTGACAACAACCTAGTA
>198_RC_22534519
GTTAGTTCATCTCATTGATTCGTCATCCAGGTATCATAATACTGATCTTTGATAAATCAACATGTCGCTCATGGATTCGTCATCCAGGTATCCTAATACTGATCTTTGATAAATCAACATATCGTAGATCCTGTTTTATATACATGCTCATGTTATTAGGCTTCCGCACTAAAGTAAAATTATGGATTTATAATCTTTATTATTGAGCATAATTTATATGATTAAATTATTAAGGTAATT
>199_RC_23695805
ATCATTTTGCCATAGTATTTATAGTAGTTTTTCACTAGGAATCGGGGTCACAAAATATTATACAAAACTTTCTCTGAAAATTCTAAGTACTCAGCGATCGAACGAACGGAATTCAGAAGACAAGATGCATGTTTTGTGAACCATTTACTGTGTAATTGCTTTTAATTCAATGCAATTTACTTTTCAGCAATGTTATTTAGTTTTACTTGATATTTTTCCATGAAACTGCTGCTTCGAGGC
>200_RC_24834362
GAACATGCTCAAATCCACAATGAATAACCTTTTTCATTGCATGTAATAGAGTTCATGCTTCACCTTCCAATACAGAGTAAACAGGTTGCTGCCATTGAGTCAAATCAGCCACAAATTGCTTATTGGTATTGCGAAAACAAAGGCTCGTAGAAGTCACACCGGATCCACCTACAAATGTTGCATCAACATTACATTTTATCCATCTCACTCCTGATTTCTGCCACCGAACGGGCATAGGAT
