# Supplementary material for: Identification of Single Nucleotide Polymorphism in Red Clover (Trifolium pratense L.) Using Targeted Genomic Amplicon Sequencing and RNA-seq
Source: Front Plant Sci. 2019 Oct 23;10:1257. doi: 10.3389/fpls.2019.01257 (PMC6820467; doi:10.3389/fpls.2019.01257)
Supplement: Supplemental File 2 — The vcf file of 69,975 confident SNPs identified using RNAseq data. doi: 10.6084/m9.figshare.9971876 [file DataSheet_2.xlsx]

## Sheet: Supplemental_file_combined_SNPe
Supplemental File 2. The vcf file of 69,975 confident SNPs identified using RNAseq data.
Tp57577_TGAC_v2_LG7	7609437	.	C	T	142	.	DP=87;VDB=0.0114331;SGB=-0.693145;RPB=0.905372;MQB=1;BQB=0.875734;MQ0F=0;ICB=1;HOB=0.5;AC=1;AN=2;DP4=46,0,40,0;MQ=50;ANN=T|synonymous_variant|LOW|Tp57577_TGAC_v2_gene3570|Tp57577_TGAC_v2_gene3570|transcript|Tp57577_TGAC_v2_mRNA3673|protein_coding|1/1|c.306G>A|p.Leu102Leu|424/856|306/432|102/143||,T|downstream_gene_variant|MODIFIER|Tp57577_TGAC_v2_gene3536|Tp57577_TGAC_v2_gene3536|transcript|Tp575…	GT:PL	0/1:175,0,182
Tp57577_TGAC_v2_LG3	24626938	.	A	G	228	.	DP=79;VDB=2.58683e-13;SGB=-0.693147;MQSB=1;MQ0F=0;AC=2;AN=2;DP4=0,0,69,9;MQ=50;ANN=G|synonymous_variant|LOW|Tp57577_TGAC_v2_gene5056|Tp57577_TGAC_v2_gene5056|transcript|Tp57577_TGAC_v2_mRNA5231|protein_coding|5/5|c.831T>C|p.Tyr277Tyr|1256/1824|831/999|277/332||,G|upstream_gene_variant|MODIFIER|Tp57577_TGAC_v2_gene5128|Tp57577_TGAC_v2_gene5128|transcript|Tp57577_TGAC_v2_mRNA5305|protein_coding||c.…	GT:PL	1/1:255,235,0
Tp57577_TGAC_v2_LG1	3949459	.	C	G	203	.	DP=93;VDB=7.94205e-07;SGB=-0.693147;RPB=0.0712277;MQB=1;MQSB=1;BQB=0.884318;MQ0F=0;ICB=1;HOB=0.5;AC=1;AN=2;DP4=0,48,2,43;MQ=50;ANN=G|synonymous_variant|LOW|Tp57577_TGAC_v2_gene30549|Tp57577_TGAC_v2_gene30549|transcript|Tp57577_TGAC_v2_mRNA31584|protein_coding|5/5|c.963C>G|p.Ser321Ser|1146/1708|963/1077|321/358||,G|downstream_gene_variant|MODIFIER|Tp57577_TGAC_v2_gene30558|Tp57577_TGAC_v2_gene3055…	GT:PL	0/1:236,0,182
Tp57577_TGAC_v2_LG4	22005580	.	A	T	140	.	DP=91;VDB=1.15904e-06;SGB=-0.693145;RPB=0.651759;MQB=1;MQSB=1;BQB=0.622812;MQ0F=0;ICB=1;HOB=0.5;AC=1;AN=2;DP4=1,49,0,41;MQ=50;ANN=T|synonymous_variant|LOW|Tp57577_TGAC_v2_gene23876|Tp57577_TGAC_v2_gene23876|transcript|Tp57577_TGAC_v2_mRNA24697|protein_coding|3/3|c.234A>T|p.Pro78Pro|406/649|234/237|78/78||,T|downstream_gene_variant|MODIFIER|Tp57577_TGAC_v2_gene23877|Tp57577_TGAC_v2_gene23877|trans…	GT:PL	0/1:173,0,218
Tp57577_TGAC_v2_scaf_616	48825	.	A	G	144	.	DP=46;VDB=4.09906e-06;SGB=-0.692976;RPB=0.887966;MQB=1;BQB=0.962367;MQ0F=0;ICB=1;HOB=0.5;AC=1;AN=2;DP4=0,20,0,26;MQ=50;ANN=G|missense_variant|MODERATE|Tp57577_TGAC_v2_gene34520|Tp57577_TGAC_v2_gene34520|transcript|Tp57577_TGAC_v2_mRNA35693|protein_coding|1/1|c.643A>G|p.Ile215Val|730/1904|643/909|215/302||,G|downstream_gene_variant|MODIFIER|Tp57577_TGAC_v2_gene34508|Tp57577_TGAC_v2_gene34508|trans…	GT:PL	0/1:177,0,166
Tp57577_TGAC_v2_scaf_171	47398	.	G	A	228	.	DP=106;VDB=0.999957;SGB=-0.693147;MQ0F=0;AC=2;AN=2;DP4=0,0,0,106;MQ=50;ANN=A|synonymous_variant|LOW|Tp57577_TGAC_v2_gene24877|Tp57577_TGAC_v2_gene24877|transcript|Tp57577_TGAC_v2_mRNA25731|protein_coding|1/10|c.66G>A|p.Pro22Pro|523/1586|66/1020|22/339||,A|downstream_gene_variant|MODIFIER|Tp57577_TGAC_v2_gene24843|Tp57577_TGAC_v2_gene24843|transcript|Tp57577_TGAC_v2_mRNA25696|protein_coding||c.*26…	GT:PL	1/1:255,255,0
Tp57577_TGAC_v2_LG4	20384298	.	T	C	228	.	DP=135;VDB=3.45709e-10;SGB=-0.693147;MQSB=1;MQ0F=0;AC=2;AN=2;DP4=0,0,17,115;MQ=50;ANN=C|synonymous_variant|LOW|Tp57577_TGAC_v2_gene20247|Tp57577_TGAC_v2_gene20247|transcript|Tp57577_TGAC_v2_mRNA20947|protein_coding|2/3|c.510T>C|p.Phe170Phe|908/2338|510/1563|170/520||	GT:PL	1/1:255,255,0
Tp57577_TGAC_v2_LG6	6065574	.	G	A	228	.	DP=265;VDB=3.87949e-09;SGB=-0.693147;RPB=1;MQB=1;MQSB=1;BQB=1;MQ0F=0;AC=2;AN=2;DP4=1,0,250,14;MQ=50;ANN=A|synonymous_variant|LOW|Tp57577_TGAC_v2_gene33200|Tp57577_TGAC_v2_gene33200|transcript|Tp57577_TGAC_v2_mRNA34318|protein_coding|3/4|c.360C>T|p.Pro120Pro|458/1044|360/495|120/164||	GT:PL	1/1:255,255,0
Tp57577_TGAC_v2_LG3	12254392	.	T	C	228	.	DP=109;VDB=1.0592e-26;SGB=-0.693147;MQSB=1;MQ0F=0;AC=2;AN=2;DP4=0,0,3,104;MQ=50;ANN=C|synonymous_variant|LOW|Tp57577_TGAC_v2_gene11800|Tp57577_TGAC_v2_gene11800|transcript|Tp57577_TGAC_v2_mRNA12182|protein_coding|1/2|c.156T>C|p.Asp52Asp|521/1228|156/564|52/187||	GT:PL	1/1:255,255,0
Tp57577_TGAC_v2_LG3	4779319	.	A	G	211	.	DP=144;VDB=0.446715;SGB=-0.693147;RPB=0.667143;MQB=1;MQSB=1;BQB=0.97568;MQ0F=0;ICB=1;HOB=0.5;AC=1;AN=2;DP4=58,4,80,2;MQ=50;ANN=G|synonymous_variant|LOW|Tp57577_TGAC_v2_gene24401|Tp57577_TGAC_v2_gene24401|transcript|Tp57577_TGAC_v2_mRNA25239|protein_coding|1/6|c.102T>C|p.Val34Val|365/1466|102/906|34/301||,G|downstream_gene_variant|MODIFIER|Tp57577_TGAC_v2_gene24381|Tp57577_TGAC_v2_gene24381|transc…	GT:PL	0/1:244,0,255
Tp57577_TGAC_v2_LG7	16684773	.	C	T	180	.	DP=48;VDB=0.539654;SGB=-0.693079;RPB=0.925347;MQB=1;MQSB=1;BQB=0.662049;MQ0F=0;ICB=1;HOB=0.5;AC=1;AN=2;DP4=18,0,28,1;MQ=50;ANN=T|missense_variant|MODERATE|Tp57577_TGAC_v2_gene35202|Tp57577_TGAC_v2_gene35202|transcript|Tp57577_TGAC_v2_mRNA36397|protein_coding|1/1|c.884G>A|p.Gly295Asp|1073/1379|884/1071|295/356||,T|upstream_gene_variant|MODIFIER|Tp57577_TGAC_v2_gene35208|Tp57577_TGAC_v2_gene35208|t…	GT:PL	0/1:213,0,155
Tp57577_TGAC_v2_scaf_400	112106	.	A	G	134	.	DP=46;VDB=0.127021;SGB=-0.692717;RPB=0.982716;MQB=1;MQSB=1;BQB=2.77901e-05;MQ0F=0;ICB=1;HOB=0.5;AC=1;AN=2;DP4=22,1,23,0;MQ=50;ANN=G|synonymous_variant|LOW|Tp57577_TGAC_v2_gene13417|Tp57577_TGAC_v2_gene13417|transcript|Tp57577_TGAC_v2_mRNA13867|protein_coding|10/10|c.867T>C|p.Ala289Ala|1122/1478|867/1035|289/344||,G|upstream_gene_variant|MODIFIER|Tp57577_TGAC_v2_gene13421|Tp57577_TGAC_v2_gene13421…	GT:PL	0/1:167,0,204
Tp57577_TGAC_v2_LG7	86041	.	T	C	107	.	DP=42;VDB=0.0015521;SGB=-0.686358;RPB=0.71972;MQB=1;BQB=0.0367378;MQ0F=0;ICB=1;HOB=0.5;AC=1;AN=2;DP4=0,27,0,14;MQ=50;ANN=C|synonymous_variant|LOW|Tp57577_TGAC_v2_gene34269|Tp57577_TGAC_v2_gene34269|transcript|Tp57577_TGAC_v2_mRNA35430|protein_coding|3/4|c.243T>C|p.Thr81Thr|533/949|243/465|81/154||,C|downstream_gene_variant|MODIFIER|Tp57577_TGAC_v2_gene34264|Tp57577_TGAC_v2_gene34264|transcript|Tp…	GT:PL	0/1:140,0,175
Tp57577_TGAC_v2_LG5	14882005	.	G	A	228	.	DP=44;VDB=0.0674578;SGB=-0.693146;MQSB=1;MQ0F=0;AC=2;AN=2;DP4=0,0,1,42;MQ=50;ANN=A|synonymous_variant|LOW|Tp57577_TGAC_v2_gene1496|Tp57577_TGAC_v2_gene1496|transcript|Tp57577_TGAC_v2_mRNA1518|protein_coding|3/3|c.996G>A|p.Ser332Ser|1149/1301|996/1125|332/374||,A|downstream_gene_variant|MODIFIER|Tp57577_TGAC_v2_gene1505|Tp57577_TGAC_v2_gene1505|transcript|Tp57577_TGAC_v2_mRNA1528|protein_coding||c…	GT:PL	1/1:255,129,0
Tp57577_TGAC_v2_LG4	23029028	.	T	A	208	.	DP=73;VDB=9.25001e-13;SGB=-0.693147;MQ0F=0;AC=2;AN=2;DP4=0,0,0,73;MQ=50;ANN=A|synonymous_variant|LOW|Tp57577_TGAC_v2_gene1452|Tp57577_TGAC_v2_gene1452|transcript|Tp57577_TGAC_v2_mRNA1473|protein_coding|3/4|c.294T>A|p.Gly98Gly|456/864|294/432|98/143||,A|upstream_gene_variant|MODIFIER|Tp57577_TGAC_v2_gene1444|Tp57577_TGAC_v2_gene1444|transcript|Tp57577_TGAC_v2_mRNA1465|protein_coding||c.-9154A>T|||…	GT:PL	1/1:235,220,0
Tp57577_TGAC_v2_LG7	16684908	.	T	A	134	.	DP=37;VDB=0.532753;SGB=-0.680642;RPB=0.380533;MQB=1;MQSB=1;BQB=0.794836;MQ0F=0;ICB=1;HOB=0.5;AC=1;AN=2;DP4=23,0,11,1;MQ=50;ANN=A|missense_variant|MODERATE|Tp57577_TGAC_v2_gene35202|Tp57577_TGAC_v2_gene35202|transcript|Tp57577_TGAC_v2_mRNA36397|protein_coding|1/1|c.749A>T|p.Gln250Leu|938/1379|749/1071|250/356||,A|upstream_gene_variant|MODIFIER|Tp57577_TGAC_v2_gene35208|Tp57577_TGAC_v2_gene35208|tr…	GT:PL	0/1:167,0,177
Tp57577_TGAC_v2_LG4	6188023	.	C	A	91	.	DP=44;VDB=0.0551502;SGB=-0.670168;RPB=0.975214;MQB=1;MQSB=1;BQB=0.995208;MQ0F=0;ICB=1;HOB=0.5;AC=1;AN=2;DP4=34,0,9,1;MQ=50;ANN=A|3_prime_UTR_variant|MODIFIER|Tp57577_TGAC_v2_gene6172|Tp57577_TGAC_v2_gene6172|transcript|Tp57577_TGAC_v2_mRNA6390|protein_coding|5/6|c.*1G>T|||||1|	GT:PL	0/1:125,0,162
Tp57577_TGAC_v2_scaf_547	152760	.	A	C	228	.	DP=51;VDB=2.27315e-05;SGB=-0.693147;MQSB=1;MQ0F=0;AC=2;AN=2;DP4=0,0,49,2;MQ=50;ANN=C|downstream_gene_variant|MODIFIER|Tp57577_TGAC_v2_gene7621|Tp57577_TGAC_v2_gene7621|transcript|Tp57577_TGAC_v2_mRNA7883|protein_coding||c.*4762A>C|||||4676|,C|intron_variant|MODIFIER|Tp57577_TGAC_v2_gene7625|Tp57577_TGAC_v2_gene7625|transcript|Tp57577_TGAC_v2_mRNA7887|protein_coding|10/17|c.1422+70T>G||||||	GT:PL	1/1:255,154,0
Tp57577_TGAC_v2_LG1	16611387	.	C	A	185	.	DP=36;VDB=0.991666;SGB=-0.693132;MQ0F=0;AC=2;AN=2;DP4=0,0,0,34;MQ=50;ANN=A|missense_variant|MODERATE|Tp57577_TGAC_v2_gene13070|Tp57577_TGAC_v2_gene13070|transcript|Tp57577_TGAC_v2_mRNA13502|protein_coding|2/2|c.344C>A|p.Ala115Glu|689/1348|344/486|115/161||,A|downstream_gene_variant|MODIFIER|Tp57577_TGAC_v2_gene13022|Tp57577_TGAC_v2_gene13022|transcript|Tp57577_TGAC_v2_mRNA13453|protein_coding||c.…	GT:PL	1/1:212,102,0
Tp57577_TGAC_v2_LG1	16611215	.	A	G	225	.	DP=31;VDB=0.741231;SGB=-0.693097;MQSB=1;MQ0F=0;AC=2;AN=2;DP4=0,0,1,29;MQ=50;ANN=G|missense_variant|MODERATE|Tp57577_TGAC_v2_gene13070|Tp57577_TGAC_v2_gene13070|transcript|Tp57577_TGAC_v2_mRNA13502|protein_coding|2/2|c.172A>G|p.Lys58Glu|517/1348|172/486|58/161||,G|downstream_gene_variant|MODIFIER|Tp57577_TGAC_v2_gene13022|Tp57577_TGAC_v2_gene13022|transcript|Tp57577_TGAC_v2_mRNA13453|protein_codin…	GT:PL	1/1:252,90,0
Tp57577_TGAC_v2_scaf_153	339311	.	G	T	145	.	DP=75;VDB=0.0323856;SGB=-0.693141;RPB=0.88567;MQB=1;BQB=0.510045;MQ0F=0;ICB=1;HOB=0.5;AC=1;AN=2;DP4=0,38,0,37;MQ=50;ANN=T|synonymous_variant|LOW|Tp57577_TGAC_v2_gene26095|Tp57577_TGAC_v2_gene26095|transcript|Tp57577_TGAC_v2_mRNA26985|protein_coding|1/5|c.408G>T|p.Pro136Pro|687/1924|408/1401|136/466||,T|downstream_gene_variant|MODIFIER|Tp57577_TGAC_v2_gene26100|Tp57577_TGAC_v2_gene26100|transcript…	GT:PL	0/1:178,0,177
Tp57577_TGAC_v2_LG4	15487068	.	T	C	222	.	DP=172;VDB=3.22839e-09;SGB=-0.693147;RPB=0.742612;MQB=1;MQSB=1;BQB=0.480094;MQ0F=0;ICB=1;HOB=0.5;AC=1;AN=2;DP4=88,4,75,4;MQ=50;ANN=C|synonymous_variant|LOW|Tp57577_TGAC_v2_gene25435|Tp57577_TGAC_v2_gene25435|transcript|Tp57577_TGAC_v2_mRNA26300|protein_coding|4/4|c.1341A>G|p.Lys447Lys|1809/2408|1341/1755|447/584||	GT:PL	0/1:255,0,255
Tp57577_TGAC_v2_LG7	3948589	.	G	T	228	.	DP=146;VDB=1.04776e-07;SGB=-0.693147;RPB=0;MQB=1;MQSB=1;BQB=0.0694444;MQ0F=0;AC=2;AN=2;DP4=0,2,1,143;MQ=50;ANN=T|synonymous_variant|LOW|Tp57577_TGAC_v2_gene4575|Tp57577_TGAC_v2_gene4575|transcript|Tp57577_TGAC_v2_mRNA4723|protein_coding|1/1|c.708G>T|p.Pro236Pro|870/1242|708/936|236/311||,T|upstream_gene_variant|MODIFIER|Tp57577_TGAC_v2_gene4477|Tp57577_TGAC_v2_gene4477|transcript|Tp57577_TGAC_v2_…	GT:PL	1/1:255,255,0
Tp57577_TGAC_v2_LG3	14742664	.	C	T	222	.	DP=132;VDB=0.000305456;SGB=-0.693147;RPB=0.123736;MQB=1;MQSB=1;BQB=0.845115;MQ0F=0;ICB=1;HOB=0.5;AC=1;AN=2;DP4=5,51,12,64;MQ=50;ANN=T|synonymous_variant|LOW|Tp57577_TGAC_v2_gene28167|Tp57577_TGAC_v2_gene28167|transcript|Tp57577_TGAC_v2_mRNA29120|protein_coding|2/4|c.201C>T|p.Val67Val|223/1193|201/627|67/208||,T|upstream_gene_variant|MODIFIER|Tp57577_TGAC_v2_gene28164|Tp57577_TGAC_v2_gene28164|tra…	GT:PL	0/1:255,0,255
Tp57577_TGAC_v2_LG4	2043937	.	T	C	181	.	DP=40;VDB=0.618544;SGB=-0.693054;MQ0F=0;AC=2;AN=2;DP4=0,0,28,0;MQ=50;ANN=C|synonymous_variant|LOW|Tp57577_TGAC_v2_gene12660|Tp57577_TGAC_v2_gene12660|transcript|Tp57577_TGAC_v2_mRNA13073|protein_coding|2/2|c.363A>G|p.Lys121Lys|550/1317|363/939|121/312||	GT:PL	1/1:208,84,0
Tp57577_TGAC_v2_scaf_383	174522	.	T	C	182	.	DP=46;VDB=0.985452;SGB=-0.693147;MQ0F=0;AC=2;AN=2;DP4=0,0,0,46;MQ=50;ANN=C|synonymous_variant|LOW|Tp57577_TGAC_v2_gene21097|Tp57577_TGAC_v2_gene21097|transcript|Tp57577_TGAC_v2_mRNA21819|protein_coding|3/3|c.303T>C|p.Ala101Ala|680/1248|303/414|101/137||	GT:PL	1/1:209,138,0
Tp57577_TGAC_v2_scaf_366	176091	.	T	C	86	.	DP=61;VDB=2.13965e-09;SGB=-0.689466;RPB=0.00107578;MQB=1;MQSB=1;BQB=0.928461;MQ0F=0;ICB=1;HOB=0.5;AC=1;AN=2;DP4=2,43,0,16;MQ=50;ANN=C|synonymous_variant|LOW|Tp57577_TGAC_v2_gene17874|Tp57577_TGAC_v2_gene17874|transcript|Tp57577_TGAC_v2_mRNA18497|protein_coding|10/12|c.1632T>C|p.Val544Val|1770/2619|1632/2304|544/767||,C|downstream_gene_variant|MODIFIER|Tp57577_TGAC_v2_gene17857|Tp57577_TGAC_v2_gen…	GT:PL	0/1:120,0,234
Tp57577_TGAC_v2_LG3	3141280	.	C	T	228	.	DP=65;VDB=0.145038;SGB=-0.693147;MQSB=1;MQ0F=0;AC=2;AN=2;DP4=0,0,63,2;MQ=50;ANN=T|synonymous_variant|LOW|Tp57577_TGAC_v2_gene12911|Tp57577_TGAC_v2_gene12911|transcript|Tp57577_TGAC_v2_mRNA13334|protein_coding|3/5|c.273G>A|p.Leu91Leu|387/754|273/540|91/179||,T|upstream_gene_variant|MODIFIER|Tp57577_TGAC_v2_gene12933|Tp57577_TGAC_v2_gene12933|transcript|Tp57577_TGAC_v2_mRNA13362|protein_coding||c.-…	GT:PL	1/1:255,196,0
Tp57577_TGAC_v2_scaf_153	341502	.	C	G	192	.	DP=100;VDB=0.131575;SGB=-0.693147;RPB=0.394934;MQB=1;MQSB=1;BQB=0.946098;MQ0F=0;ICB=1;HOB=0.5;AC=1;AN=2;DP4=4,37,2,57;MQ=50;ANN=G|synonymous_variant|LOW|Tp57577_TGAC_v2_gene26095|Tp57577_TGAC_v2_gene26095|transcript|Tp57577_TGAC_v2_mRNA26985|protein_coding|3/5|c.1149C>G|p.Leu383Leu|1428/1924|1149/1401|383/466||,G|downstream_gene_variant|MODIFIER|Tp57577_TGAC_v2_gene26100|Tp57577_TGAC_v2_gene26100…	GT:PL	0/1:225,0,251
Tp57577_TGAC_v2_scaf_720	12231	.	T	G	228	.	DP=144;VDB=0;SGB=-0.693147;MQ0F=0;AC=2;AN=2;DP4=0,0,0,139;MQ=50;ANN=G|3_prime_UTR_variant|MODIFIER|Tp57577_TGAC_v2_gene31444|Tp57577_TGAC_v2_gene31444|transcript|Tp57577_TGAC_v2_mRNA32503|protein_coding|2/3|c.*38T>G|||||3223|	GT:PL	1/1:255,255,0
Tp57577_TGAC_v2_scaf_456	93752	.	A	T	178	.	DP=79;VDB=0.998782;SGB=-0.693139;RPB=0.483341;MQB=1;MQSB=1;BQB=0.282611;MQ0F=0;ICB=1;HOB=0.5;AC=1;AN=2;DP4=0,38,1,35;MQ=50;ANN=T|missense_variant|MODERATE|Tp57577_TGAC_v2_gene11269|Tp57577_TGAC_v2_gene11269|transcript|Tp57577_TGAC_v2_mRNA11632|protein_coding|5/5|c.797A>T|p.His266Leu|1019/1677|797/990|266/329||	GT:PL	0/1:211,0,175
Tp57577_TGAC_v2_LG5	10918407	.	G	A	161	.	DP=180;VDB=4.94673e-07;SGB=-0.693147;RPB=0.267394;MQB=1;BQB=0.00136148;MQ0F=0;ICB=1;HOB=0.5;AC=1;AN=2;DP4=97,0,83,0;MQ=50;ANN=A|3_prime_UTR_variant|MODIFIER|Tp57577_TGAC_v2_gene30018|Tp57577_TGAC_v2_gene30018|transcript|Tp57577_TGAC_v2_mRNA31042|protein_coding|12/12|c.*104C>T|||||104|,A|upstream_gene_variant|MODIFIER|Tp57577_TGAC_v2_gene30024|Tp57577_TGAC_v2_gene30024|transcript|Tp57577_TGAC_v2_m…	GT:PL	0/1:194,0,205
Tp57577_TGAC_v2_LG5	10584630	.	G	A	228	.	DP=201;VDB=2.08356e-06;SGB=-0.693147;MQSB=1;MQ0F=0;AC=2;AN=2;DP4=0,0,12,173;MQ=50;ANN=A|synonymous_variant|LOW|Tp57577_TGAC_v2_gene24249|Tp57577_TGAC_v2_gene24249|transcript|Tp57577_TGAC_v2_mRNA25083|protein_coding|5/5|c.285G>A|p.Glu95Glu|418/934|285/411|95/136||,A|downstream_gene_variant|MODIFIER|Tp57577_TGAC_v2_gene24221|Tp57577_TGAC_v2_gene24221|transcript|Tp57577_TGAC_v2_mRNA25055|protein_cod…	GT:PL	1/1:255,255,0
Tp57577_TGAC_v2_LG3	20070302	.	G	A	158	.	DP=68;VDB=0.926011;SGB=-0.693147;RPB=0.773944;MQB=1;MQSB=1;BQB=0.86657;MQ0F=0;ICB=1;HOB=0.5;AC=1;AN=2;DP4=18,0,49,1;MQ=50;ANN=A|synonymous_variant|LOW|Tp57577_TGAC_v2_gene33403|Tp57577_TGAC_v2_gene33403|transcript|Tp57577_TGAC_v2_mRNA34529|protein_coding|4/4|c.838C>T|p.Leu280Leu|1097/1590|838/1098|280/365||,A|downstream_gene_variant|MODIFIER|Tp57577_TGAC_v2_gene33388|Tp57577_TGAC_v2_gene33388|tra…	GT:PL	0/1:192,0,119
Tp57577_TGAC_v2_LG3	14743048	.	C	T	151	.	DP=32;VDB=0.958132;SGB=-0.683931;RPB=0.999199;MQB=1;MQSB=1;BQB=0.0810393;MQ0F=0;ICB=1;HOB=0.5;AC=1;AN=2;DP4=0,18,1,12;MQ=50;ANN=T|synonymous_variant|LOW|Tp57577_TGAC_v2_gene28167|Tp57577_TGAC_v2_gene28167|transcript|Tp57577_TGAC_v2_mRNA29120|protein_coding|3/4|c.333C>T|p.Tyr111Tyr|355/1193|333/627|111/208||,T|upstream_gene_variant|MODIFIER|Tp57577_TGAC_v2_gene28164|Tp57577_TGAC_v2_gene28164|trans…	GT:PL	0/1:184,0,166
Tp57577_TGAC_v2_LG7	302183	.	C	A	222	.	DP=314;VDB=4.09004e-08;SGB=-0.693147;RPB=0.368758;MQB=1;MQSB=1;BQB=0.107679;MQ0F=0;ICB=1;HOB=0.5;AC=1;AN=2;DP4=0,129,2,183;MQ=50;ANN=A|missense_variant|MODERATE|Tp57577_TGAC_v2_gene34260|Tp57577_TGAC_v2_gene34260|transcript|Tp57577_TGAC_v2_mRNA35421|protein_coding|9/9|c.779C>A|p.Pro260His|848/1063|779/864|260/287||	GT:PL	0/1:255,0,186
Tp57577_TGAC_v2_LG6	21435372	.	C	T	192	.	DP=51;VDB=1.21425e-09;SGB=-0.693147;MQ0F=0;AC=2;AN=2;DP4=0,0,0,51;MQ=50;ANN=T|3_prime_UTR_variant|MODIFIER|Tp57577_TGAC_v2_gene15483|Tp57577_TGAC_v2_gene15483|transcript|Tp57577_TGAC_v2_mRNA16002|protein_coding|3/3|c.*11C>T|||||11|,T|downstream_gene_variant|MODIFIER|Tp57577_TGAC_v2_gene15525|Tp57577_TGAC_v2_gene15525|transcript|Tp57577_TGAC_v2_mRNA16044|protein_coding||c.*1654G>A|||||1325|	GT:PL	1/1:219,154,0
Tp57577_TGAC_v2_LG5	10584696	.	C	T	222	.	DP=377;VDB=1.57801e-22;SGB=-0.693147;RPB=0.339633;MQB=1;MQSB=1;BQB=5.82942e-32;MQ0F=0;ICB=1;HOB=0.5;AC=1;AN=2;DP4=3,189,11,172;MQ=50;ANN=T|synonymous_variant|LOW|Tp57577_TGAC_v2_gene24249|Tp57577_TGAC_v2_gene24249|transcript|Tp57577_TGAC_v2_mRNA25083|protein_coding|5/5|c.351C>T|p.Arg117Arg|484/934|351/411|117/136||,T|downstream_gene_variant|MODIFIER|Tp57577_TGAC_v2_gene24221|Tp57577_TGAC_v2_gene2…	GT:PL	0/1:255,0,255
Tp57577_TGAC_v2_scaf_1988	6260	.	T	C	130	.	DP=58;VDB=0.39844;SGB=-0.692831;RPB=0.320901;MQB=1;MQSB=1;BQB=0.406397;MQ0F=0;ICB=1;HOB=0.5;AC=1;AN=2;DP4=5,29,0,24;MQ=50;ANN=C|synonymous_variant|LOW|Tp57577_TGAC_v2_gene7028|Tp57577_TGAC_v2_gene7028|transcript|Tp57577_TGAC_v2_mRNA7277|protein_coding|1/1|c.681T>C|p.Asn227Asn|1195/2275|681/1740|227/579||,C|upstream_gene_variant|MODIFIER|Tp57577_TGAC_v2_gene7029|Tp57577_TGAC_v2_gene7029|transcript…	GT:PL	0/1:163,0,255
Tp57577_TGAC_v2_LG3	17438614	.	G	A	228	.	DP=210;VDB=1.75031e-07;SGB=-0.693147;RPB=1;MQB=1;MQSB=1;BQB=1;MQ0F=0;AC=2;AN=2;DP4=0,1,6,194;MQ=50;ANN=A|synonymous_variant|LOW|Tp57577_TGAC_v2_gene39185|Tp57577_TGAC_v2_gene39185|transcript|Tp57577_TGAC_v2_mRNA40519|protein_coding|2/2|c.1116G>A|p.Ala372Ala|1534/2277|1116/1401|372/466||,A|downstream_gene_variant|MODIFIER|Tp57577_TGAC_v2_gene39216|Tp57577_TGAC_v2_gene39216|transcript|Tp57577_TGAC_…	GT:PL	1/1:255,255,0
Tp57577_TGAC_v2_LG3	20070290	.	G	A	133	.	DP=69;VDB=0.67082;SGB=-0.693147;RPB=0.730272;MQB=1;BQB=0.792712;MQ0F=0;ICB=1;HOB=0.5;AC=1;AN=2;DP4=19,0,48,0;MQ=50;ANN=A|missense_variant|MODERATE|Tp57577_TGAC_v2_gene33403|Tp57577_TGAC_v2_gene33403|transcript|Tp57577_TGAC_v2_mRNA34529|protein_coding|4/4|c.850C>T|p.His284Tyr|1109/1590|850/1098|284/365||,A|downstream_gene_variant|MODIFIER|Tp57577_TGAC_v2_gene33388|Tp57577_TGAC_v2_gene33388|transcr…	GT:PL	0/1:167,0,126
Tp57577_TGAC_v2_LG7	2261915	.	A	T	144	.	DP=44;VDB=0.0267383;SGB=-0.692717;RPB=0.841531;MQB=1;BQB=0.909847;MQ0F=0;ICB=1;HOB=0.5;AC=1;AN=2;DP4=0,21,0,23;MQ=50;ANN=T|downstream_gene_variant|MODIFIER|Tp57577_TGAC_v2_gene33844|Tp57577_TGAC_v2_gene33844|transcript|Tp57577_TGAC_v2_mRNA34987|protein_coding||c.*175A>T|||||89|,T|intergenic_region|MODIFIER|Tp57577_TGAC_v2_gene33844-Tp57577_TGAC_v2_gene33805|Tp57577_TGAC_v2_gene33844-Tp57577_TGAC_…	GT:PL	0/1:177,0,172
Tp57577_TGAC_v2_LG7	2069123	.	C	T	228	.	DP=49;VDB=1.67039e-06;SGB=-0.693147;MQSB=1;MQ0F=0;AC=2;AN=2;DP4=0,0,46,3;MQ=50;ANN=T|3_prime_UTR_variant|MODIFIER|Tp57577_TGAC_v2_gene33827|Tp57577_TGAC_v2_gene33827|transcript|Tp57577_TGAC_v2_mRNA34970|protein_coding|9/9|c.*6G>A|||||6|,T|downstream_gene_variant|MODIFIER|Tp57577_TGAC_v2_gene33812|Tp57577_TGAC_v2_gene33812|transcript|Tp57577_TGAC_v2_mRNA34953|protein_coding||c.*2910C>T|||||532|	GT:PL	1/1:255,148,0
Tp57577_TGAC_v2_LG1	23283773	.	C	T	137	.	DP=46;VDB=0.39107;SGB=-0.692352;RPB=0.122914;MQB=1;BQB=0.0367137;MQ0F=0;ICB=1;HOB=0.5;AC=1;AN=2;DP4=0,24,0,21;MQ=50;ANN=T|synonymous_variant|LOW|Tp57577_TGAC_v2_gene15667|Tp57577_TGAC_v2_gene15667|transcript|Tp57577_TGAC_v2_mRNA16195|protein_coding|4/4|c.471C>T|p.Phe157Phe|629/1021|471/549|157/182||,T|upstream_gene_variant|MODIFIER|Tp57577_TGAC_v2_gene15673|Tp57577_TGAC_v2_gene15673|transcript|Tp…	GT:PL	0/1:170,0,171
Tp57577_TGAC_v2_LG5	12052087	.	C	T	125	.	DP=43;VDB=0.980939;SGB=-0.690438;RPB=0.966558;MQB=1;BQB=0.587817;MQ0F=0;ICB=1;HOB=0.5;AC=1;AN=2;DP4=0,26,0,17;MQ=50;ANN=T|downstream_gene_variant|MODIFIER|Tp57577_TGAC_v2_gene38392|Tp57577_TGAC_v2_gene38392|transcript|Tp57577_TGAC_v2_mRNA39689|protein_coding||c.*4029G>A|||||3636|,T|downstream_gene_variant|MODIFIER|Tp57577_TGAC_v2_gene38444|Tp57577_TGAC_v2_gene38444|transcript|Tp57577_TGAC_v2_mRNA…	GT:PL	0/1:158,0,173
Tp57577_TGAC_v2_scaf_171	346286	.	G	A	222	.	DP=40;VDB=0.00155486;SGB=-0.692914;RPB=0.157377;MQB=1;MQSB=1;BQB=0.477792;MQ0F=0;ICB=1;HOB=0.5;AC=1;AN=2;DP4=13,0,11,14;MQ=50;ANN=A|synonymous_variant|LOW|Tp57577_TGAC_v2_gene24862|Tp57577_TGAC_v2_gene24862|transcript|Tp57577_TGAC_v2_mRNA25715|protein_coding|4/10|c.996C>T|p.Thr332Thr|1105/2059|996/1716|332/571||	GT:PL	0/1:255,0,139
Tp57577_TGAC_v2_scaf_153	238486	.	G	A	228	.	DP=86;VDB=1.46783e-19;SGB=-0.693147;MQSB=1;MQ0F=0;AC=2;AN=2;DP4=0,0,3,83;MQ=50;ANN=A|synonymous_variant|LOW|Tp57577_TGAC_v2_gene26087|Tp57577_TGAC_v2_gene26087|transcript|Tp57577_TGAC_v2_mRNA26977|protein_coding|2/7|c.102G>A|p.Lys34Lys|155/841|102/603|34/200||,A|upstream_gene_variant|MODIFIER|Tp57577_TGAC_v2_gene26120|Tp57577_TGAC_v2_gene26120|transcript|Tp57577_TGAC_v2_mRNA27011|protein_coding||…	GT:PL	1/1:255,255,0
Tp57577_TGAC_v2_scaf_186	143949	.	T	C	228	.	DP=201;VDB=8.91876e-33;SGB=-0.693147;MQSB=1;MQ0F=0;AC=2;AN=2;DP4=0,0,199,2;MQ=50;ANN=C|synonymous_variant|LOW|Tp57577_TGAC_v2_gene32799|Tp57577_TGAC_v2_gene32799|transcript|Tp57577_TGAC_v2_mRNA33903|protein_coding|8/9|c.828A>G|p.Lys276Lys|1008/1319|828/930|276/309||,C|downstream_gene_variant|MODIFIER|Tp57577_TGAC_v2_gene32821|Tp57577_TGAC_v2_gene32821|transcript|Tp57577_TGAC_v2_mRNA33925|protein_…	GT:PL	1/1:255,255,0
Tp57577_TGAC_v2_LG3	20073626	.	C	T	193	.	DP=71;VDB=0.0191019;SGB=-0.693147;RPB=0.903649;MQB=1;MQSB=1;BQB=0.989715;MQ0F=0;ICB=1;HOB=0.5;AC=1;AN=2;DP4=23,0,45,2;MQ=50;ANN=T|synonymous_variant|LOW|Tp57577_TGAC_v2_gene33403|Tp57577_TGAC_v2_gene33403|transcript|Tp57577_TGAC_v2_mRNA34529|protein_coding|1/4|c.195G>A|p.Gln65Gln|454/1590|195/1098|65/365||	GT:PL	0/1:226,0,142
Tp57577_TGAC_v2_LG2	25130276	.	A	G	222	.	DP=123;VDB=0.160962;SGB=-0.693147;RPB=0.783459;MQB=1;MQSB=1;BQB=0.815918;MQ0F=0;ICB=1;HOB=0.5;AC=1;AN=2;DP4=0,64,3,56;MQ=50;ANN=G|missense_variant|MODERATE|Tp57577_TGAC_v2_gene12617|Tp57577_TGAC_v2_gene12617|transcript|Tp57577_TGAC_v2_mRNA13027|protein_coding|1/2|c.559A>G|p.Asn187Asp|880/1550|559/738|187/245||,G|downstream_gene_variant|MODIFIER|Tp57577_TGAC_v2_gene12587|Tp57577_TGAC_v2_gene12587|…	GT:PL	0/1:255,0,192
Tp57577_TGAC_v2_LG2	18620698	.	T	C	121	.	DP=117;VDB=0.238602;SGB=-0.693146;RPB=0.648524;MQB=1;MQSB=1;BQB=0.81396;MQ0F=0;ICB=1;HOB=0.5;AC=1;AN=2;DP4=69,3,43,0;MQ=50;ANN=C|synonymous_variant|LOW|Tp57577_TGAC_v2_gene13219|Tp57577_TGAC_v2_gene13219|transcript|Tp57577_TGAC_v2_mRNA13658|protein_coding|1/1|c.885A>G|p.Thr295Thr|1283/2260|885/1356|295/451||	GT:PL	0/1:154,0,254
Tp57577_TGAC_v2_scaf_566	118300	.	T	C	190	.	DP=40;VDB=0.242626;SGB=-0.69168;RPB=0.710925;MQB=1;MQSB=1;BQB=0.844053;MQ0F=0;ICB=1;HOB=0.5;AC=1;AN=2;DP4=21,0,17,2;MQ=50;ANN=C|splice_region_variant&synonymous_variant|LOW|Tp57577_TGAC_v2_gene10298|Tp57577_TGAC_v2_gene10298|transcript|Tp57577_TGAC_v2_mRNA10641|protein_coding|6/8|c.390A>G|p.Glu130Glu|717/1446|390/603|130/200||,C|upstream_gene_variant|MODIFIER|Tp57577_TGAC_v2_gene10302|Tp57577_TGA…	GT:PL	0/1:223,0,174
Tp57577_TGAC_v2_LG2	22948364	.	A	G	222	.	DP=192;VDB=5.18575e-05;SGB=-0.693147;RPB=0.955454;MQB=1;MQSB=1;BQB=0.999915;MQ0F=0;ICB=1;HOB=0.5;AC=1;AN=2;DP4=84,6,94,8;MQ=50;ANN=G|synonymous_variant|LOW|Tp57577_TGAC_v2_gene36839|Tp57577_TGAC_v2_gene36839|transcript|Tp57577_TGAC_v2_mRNA38073|protein_coding|1/1|c.345T>C|p.Ser115Ser|471/792|345/483|115/160||,G|upstream_gene_variant|MODIFIER|Tp57577_TGAC_v2_gene36833|Tp57577_TGAC_v2_gene36833|tra…	GT:PL	0/1:255,0,255
Tp57577_TGAC_v2_LG2	8547599	.	T	C	200	.	DP=63;VDB=0.974416;SGB=-0.692562;RPB=0.9107;MQB=1;MQSB=1;BQB=0.00277436;MQ0F=0;ICB=1;HOB=0.5;AC=1;AN=2;DP4=2,39,4,18;MQ=50;ANN=C|synonymous_variant|LOW|Tp57577_TGAC_v2_gene2285|Tp57577_TGAC_v2_gene2285|transcript|Tp57577_TGAC_v2_mRNA2345|protein_coding|2/3|c.174T>C|p.Pro58Pro|388/718|174/213|58/70||,C|upstream_gene_variant|MODIFIER|Tp57577_TGAC_v2_gene2311|Tp57577_TGAC_v2_gene2311|transcript|Tp57…	GT:PL	0/1:233,0,245
Tp57577_TGAC_v2_LG7	16684716	.	G	A	195	.	DP=74;VDB=0.999983;SGB=-0.693147;MQ0F=0;AC=2;AN=2;DP4=0,0,74,0;MQ=50;ANN=A|missense_variant|MODERATE|Tp57577_TGAC_v2_gene35202|Tp57577_TGAC_v2_gene35202|transcript|Tp57577_TGAC_v2_mRNA36397|protein_coding|1/1|c.941C>T|p.Ser314Phe|1130/1379|941/1071|314/356||,A|upstream_gene_variant|MODIFIER|Tp57577_TGAC_v2_gene35208|Tp57577_TGAC_v2_gene35208|transcript|Tp57577_TGAC_v2_mRNA36403|protein_coding||c.…	GT:PL	1/1:222,223,0
Tp57577_TGAC_v2_LG1	10666207	.	A	G	228	.	DP=252;VDB=1.64661e-15;SGB=-0.693147;MQSB=1;MQ0F=0;AC=2;AN=2;DP4=0,0,244,8;MQ=50;ANN=G|synonymous_variant|LOW|Tp57577_TGAC_v2_gene33959|Tp57577_TGAC_v2_gene33959|transcript|Tp57577_TGAC_v2_mRNA35104|protein_coding|2/3|c.105T>C|p.Asn35Asn|438/1416|105/291|35/96||	GT:PL	1/1:255,255,0
Tp57577_TGAC_v2_scaf_456	93753	.	C	G	182	.	DP=77;VDB=0.996234;SGB=-0.693141;RPB=0.395174;MQB=1;MQSB=1;BQB=1.40541e-06;MQ0F=0;ICB=1;HOB=0.5;AC=1;AN=2;DP4=0,36,1,36;MQ=50;ANN=G|missense_variant|MODERATE|Tp57577_TGAC_v2_gene11269|Tp57577_TGAC_v2_gene11269|transcript|Tp57577_TGAC_v2_mRNA11632|protein_coding|5/5|c.798C>G|p.His266Gln|1020/1677|798/990|266/329||	GT:PL	0/1:215,0,170
Tp57577_TGAC_v2_LG3	23246590	.	G	A	222	.	DP=209;VDB=6.56238e-32;SGB=-0.693147;RPB=0.402154;MQB=1;MQSB=1;BQB=0.927239;MQ0F=0;ICB=1;HOB=0.5;AC=1;AN=2;DP4=0,61,7,141;MQ=50;ANN=A|synonymous_variant|LOW|Tp57577_TGAC_v2_gene23611|Tp57577_TGAC_v2_gene23611|transcript|Tp57577_TGAC_v2_mRNA24422|protein_coding|2/5|c.228G>A|p.Glu76Glu|426/1219|228/495|76/164||,A|upstream_gene_variant|MODIFIER|Tp57577_TGAC_v2_gene23601|Tp57577_TGAC_v2_gene23601|tra…	GT:PL	0/1:255,0,85
Tp57577_TGAC_v2_scaf_522	18907	.	A	G,C	228	.	DP=223;VDB=8.0446e-39;SGB=-0.693147;MQSB=1;MQ0F=0;AC=2,0;AN=2;DP4=0,0,222,1;MQ=50;ANN=C|missense_variant|MODERATE|Tp57577_TGAC_v2_gene9062|Tp57577_TGAC_v2_gene9062|transcript|Tp57577_TGAC_v2_mRNA9367|protein_coding|2/4|c.75T>G|p.Phe25Leu|252/590|75/324|25/107||,G|synonymous_variant|LOW|Tp57577_TGAC_v2_gene9062|Tp57577_TGAC_v2_gene9062|transcript|Tp57577_TGAC_v2_mRNA9367|protein_coding|2/4|c.75T>C…	GT:PL	1/1:255,255,0,255,255,255
Tp57577_TGAC_v2_LG2	25130703	.	G	A	228	.	DP=69;VDB=3.24867e-19;SGB=-0.693147;MQSB=1;MQ0F=0;AC=2;AN=2;DP4=0,0,3,65;MQ=50;ANN=A|3_prime_UTR_variant|MODIFIER|Tp57577_TGAC_v2_gene12617|Tp57577_TGAC_v2_gene12617|transcript|Tp57577_TGAC_v2_mRNA13027|protein_coding|2/2|c.*92G>A|||||92|,A|downstream_gene_variant|MODIFIER|Tp57577_TGAC_v2_gene12587|Tp57577_TGAC_v2_gene12587|transcript|Tp57577_TGAC_v2_mRNA12996|protein_coding||c.*3090C>T|||||2807|	GT:PL	1/1:255,205,0
Tp57577_TGAC_v2_scaf_119	62654	.	T	C	228	.	DP=220;VDB=9.16027e-30;SGB=-0.693147;RPB=1;MQB=1;MQSB=1;BQB=1;MQ0F=0;AC=2;AN=2;DP4=1,0,204,15;MQ=50;ANN=C|missense_variant|MODERATE|Tp57577_TGAC_v2_gene33132|Tp57577_TGAC_v2_gene33132|transcript|Tp57577_TGAC_v2_mRNA34246|protein_coding|4/5|c.626A>G|p.Asn209Ser|902/2041|626/1668|209/555||,C|downstream_gene_variant|MODIFIER|Tp57577_TGAC_v2_gene33119|Tp57577_TGAC_v2_gene33119|transcript|Tp57577_TGAC…	GT:PL	1/1:255,255,0
Tp57577_TGAC_v2_LG1	23337268	.	A	G	197	.	DP=73;VDB=0.894331;SGB=-0.693147;MQ0F=0;AC=2;AN=2;DP4=0,0,0,73;MQ=50;ANN=G|synonymous_variant|LOW|Tp57577_TGAC_v2_gene15658|Tp57577_TGAC_v2_gene15658|transcript|Tp57577_TGAC_v2_mRNA16186|protein_coding|2/4|c.192A>G|p.Ala64Ala|317/856|192/369|64/122||,G|upstream_gene_variant|MODIFIER|Tp57577_TGAC_v2_gene15646|Tp57577_TGAC_v2_gene15646|transcript|Tp57577_TGAC_v2_mRNA16174|protein_coding||c.-1994T>C…	GT:PL	1/1:224,220,0
Tp57577_TGAC_v2_LG2	10769788	.	A	G	228	.	DP=75;VDB=0.0193606;SGB=-0.693147;MQSB=1;MQ0F=0;AC=2;AN=2;DP4=0,0,1,74;MQ=50;ANN=G|3_prime_UTR_variant|MODIFIER|Tp57577_TGAC_v2_gene25376|Tp57577_TGAC_v2_gene25376|transcript|Tp57577_TGAC_v2_mRNA26239|protein_coding|2/2|c.*38A>G|||||1923|,G|upstream_gene_variant|MODIFIER|Tp57577_TGAC_v2_gene25377|Tp57577_TGAC_v2_gene25377|transcript|Tp57577_TGAC_v2_mRNA26240|protein_coding||c.-3971T>C|||||3730|,G…	GT:PL	1/1:255,226,0
Tp57577_TGAC_v2_LG5	3465705	.	G	A	189	.	DP=367;VDB=0.000664975;SGB=-0.693147;RPB=0.573703;MQB=1;MQSB=1;BQB=0.498195;MQ0F=0;ICB=1;HOB=0.5;AC=1;AN=2;DP4=4,206,2,155;MQ=50;ANN=A|missense_variant&splice_region_variant|MODERATE|Tp57577_TGAC_v2_gene9537|Tp57577_TGAC_v2_gene9537|transcript|Tp57577_TGAC_v2_mRNA9857|protein_coding|2/3|c.136G>A|p.Asp46Asn|383/1189|136/501|46/166||,A|downstream_gene_variant|MODIFIER|Tp57577_TGAC_v2_gene9536|Tp575…	GT:PL	0/1:222,0,255
Tp57577_TGAC_v2_scaf_789	88211	.	T	G	222	.	DP=54;VDB=0.120778;SGB=-0.692914;RPB=0.332879;MQB=1;MQSB=1;BQB=0.118741;MQ0F=0;ICB=1;HOB=0.5;AC=1;AN=2;DP4=13,16,4,21;MQ=50;ANN=G|3_prime_UTR_variant|MODIFIER|Tp57577_TGAC_v2_gene30852|Tp57577_TGAC_v2_gene30852|transcript|Tp57577_TGAC_v2_mRNA31894|protein_coding|8/8|c.*25T>G|||||25|,G|downstream_gene_variant|MODIFIER|Tp57577_TGAC_v2_gene30853|Tp57577_TGAC_v2_gene30853|transcript|Tp57577_TGAC_v2_m…	GT:PL	0/1:255,0,255
Tp57577_TGAC_v2_scaf_7941	1530	.	A	G	169	.	DP=155;VDB=0.0099523;SGB=-0.693147;RPB=0.401612;MQB=1;MQSB=1;BQB=0.800443;MQ0F=0;ICB=1;HOB=0.5;AC=1;AN=2;DP4=20,45,0,90;MQ=50;ANN=G|missense_variant|MODERATE|Tp57577_TGAC_v2_gene39886|Tp57577_TGAC_v2_gene39886|transcript|Tp57577_TGAC_v2_mRNA41235|protein_coding|4/4|c.530A>G|p.Gln177Arg|530/866|530/783|177/260||WARNING_TRANSCRIPT_NO_START_CODON	GT:PL	0/1:202,0,255
Tp57577_TGAC_v2_scaf_361	185223	.	A	C	185	.	DP=142;VDB=1.60256e-15;SGB=-0.693147;RPB=0.20919;MQB=1;MQSB=1;BQB=0.540277;MQ0F=0;ICB=1;HOB=0.5;AC=1;AN=2;DP4=71,6,64,1;MQ=50;ANN=C|splice_region_variant&synonymous_variant|LOW|Tp57577_TGAC_v2_gene17726|Tp57577_TGAC_v2_gene17726|transcript|Tp57577_TGAC_v2_mRNA18344|protein_coding|4/5|c.405T>G|p.Thr135Thr|485/792|405/579|135/192||,C|upstream_gene_variant|MODIFIER|Tp57577_TGAC_v2_gene17737|Tp57577_…	GT:PL	0/1:218,0,255
Tp57577_TGAC_v2_LG7	302274	.	A	G	140	.	DP=109;VDB=0.996282;SGB=-0.693147;RPB=0.395978;MQB=1;BQB=0.974819;MQ0F=0;ICB=1;HOB=0.5;AC=1;AN=2;DP4=0,61,0,48;MQ=50;ANN=G|3_prime_UTR_variant|MODIFIER|Tp57577_TGAC_v2_gene34260|Tp57577_TGAC_v2_gene34260|transcript|Tp57577_TGAC_v2_mRNA35421|protein_coding|9/9|c.*6A>G|||||6|	GT:PL	0/1:173,0,187
Tp57577_TGAC_v2_LG5	10918484	.	A	G,T	176	.	DP=236;VDB=0.538268;SGB=-0.693147;RPB=0.865245;MQB=1;BQB=0.808644;MQ0F=0;ICB=1;HOB=0.5;AC=1,0;AN=2;DP4=126,0,110,0;MQ=50;ANN=G|3_prime_UTR_variant|MODIFIER|Tp57577_TGAC_v2_gene30018|Tp57577_TGAC_v2_gene30018|transcript|Tp57577_TGAC_v2_mRNA31042|protein_coding|12/12|c.*27T>C|||||27|,T|3_prime_UTR_variant|MODIFIER|Tp57577_TGAC_v2_gene30018|Tp57577_TGAC_v2_gene30018|transcript|Tp57577_TGAC_v2_mRNA31…	GT:PL	0/1:209,0,229,255,255,255
Tp57577_TGAC_v2_LG3	17438221	.	A	T	228	.	DP=110;VDB=4.2993e-08;SGB=-0.693147;RPB=1;MQB=1;MQSB=1;BQB=1;MQ0F=0;AC=2;AN=2;DP4=0,1,1,102;MQ=50;ANN=T|synonymous_variant|LOW|Tp57577_TGAC_v2_gene39185|Tp57577_TGAC_v2_gene39185|transcript|Tp57577_TGAC_v2_mRNA40519|protein_coding|2/2|c.723A>T|p.Gly241Gly|1141/2277|723/1401|241/466||,T|downstream_gene_variant|MODIFIER|Tp57577_TGAC_v2_gene39216|Tp57577_TGAC_v2_gene39216|transcript|Tp57577_TGAC_v2_…	GT:PL	1/1:255,255,0
Tp57577_TGAC_v2_LG6	6066155	.	A	G	228	.	DP=377;VDB=9.14017e-24;SGB=-0.693147;MQSB=1;MQ0F=0;AC=2;AN=2;DP4=0,0,360,17;MQ=50;ANN=G|synonymous_variant|LOW|Tp57577_TGAC_v2_gene33200|Tp57577_TGAC_v2_gene33200|transcript|Tp57577_TGAC_v2_mRNA34318|protein_coding|2/4|c.186T>C|p.Gly62Gly|284/1044|186/495|62/164||	GT:PL	1/1:255,255,0
Tp57577_TGAC_v2_LG2	16460570	.	G	A	228	.	DP=55;VDB=4.26979e-12;SGB=-0.693147;MQSB=1;MQ0F=0;AC=2;AN=2;DP4=0,0,8,47;MQ=50;ANN=A|synonymous_variant|LOW|Tp57577_TGAC_v2_gene16526|Tp57577_TGAC_v2_gene16526|transcript|Tp57577_TGAC_v2_mRNA17100|protein_coding|4/6|c.204G>A|p.Leu68Leu|420/1641|204/747|68/248||,A|downstream_gene_variant|MODIFIER|Tp57577_TGAC_v2_gene16509|Tp57577_TGAC_v2_gene16509|transcript|Tp57577_TGAC_v2_mRNA17082|protein_codin…	GT:PL	1/1:255,166,0
Tp57577_TGAC_v2_LG2	25129992	.	A	G	223	.	DP=90;VDB=2.43002e-30;SGB=-0.693147;MQ0F=0;AC=2;AN=2;DP4=0,0,0,89;MQ=50;ANN=G|missense_variant|MODERATE|Tp57577_TGAC_v2_gene12617|Tp57577_TGAC_v2_gene12617|transcript|Tp57577_TGAC_v2_mRNA13027|protein_coding|1/2|c.275A>G|p.Asn92Ser|596/1550|275/738|92/245||,G|downstream_gene_variant|MODIFIER|Tp57577_TGAC_v2_gene12587|Tp57577_TGAC_v2_gene12587|transcript|Tp57577_TGAC_v2_mRNA12996|protein_coding||c…	GT:PL	1/1:250,255,0
Tp57577_TGAC_v2_LG5	12582690	.	C	A	139	.	DP=35;VDB=0.019284;SGB=-0.691153;RPB=0.0256732;MQB=1;BQB=0.622512;MQ0F=0;ICB=1;HOB=0.5;AC=1;AN=2;DP4=17,0,18,0;MQ=50;ANN=A|missense_variant|MODERATE|Tp57577_TGAC_v2_gene16677|Tp57577_TGAC_v2_gene16677|transcript|Tp57577_TGAC_v2_mRNA17258|protein_coding|2/3|c.882G>T|p.Glu294Asp|1013/1562|882/1017|294/338||	GT:PL	0/1:172,0,166
Tp57577_TGAC_v2_scaf_298	136435	.	T	C	146	.	DP=57;VDB=1.23776e-09;SGB=-0.69312;RPB=0.569341;MQB=1;MQSB=1;BQB=0.28519;MQ0F=0;ICB=1;HOB=0.5;AC=1;AN=2;DP4=21,4,32,0;MQ=50;ANN=C|synonymous_variant|LOW|Tp57577_TGAC_v2_gene8501|Tp57577_TGAC_v2_gene8501|transcript|Tp57577_TGAC_v2_mRNA8785|protein_coding|4/4|c.279A>G|p.Gln93Gln|415/592|279/288|93/95||	GT:PL	0/1:179,0,255
Tp57577_TGAC_v2_LG6	21434493	.	T	C	178	.	DP=37;VDB=6.52944e-06;SGB=-0.69311;MQ0F=0;AC=2;AN=2;DP4=0,0,0,31;MQ=50;ANN=C|synonymous_variant|LOW|Tp57577_TGAC_v2_gene15483|Tp57577_TGAC_v2_gene15483|transcript|Tp57577_TGAC_v2_mRNA16002|protein_coding|2/3|c.912T>C|p.Pro304Pro|1013/1991|912/1701|304/566||,C|downstream_gene_variant|MODIFIER|Tp57577_TGAC_v2_gene15525|Tp57577_TGAC_v2_gene15525|transcript|Tp57577_TGAC_v2_mRNA16044|protein_coding||c…	GT:PL	1/1:205,93,0
Tp57577_TGAC_v2_LG2	30213879	.	G	A	193	.	DP=52;VDB=0.00522565;SGB=-0.693147;MQ0F=0;AC=2;AN=2;DP4=0,0,0,51;MQ=50;ANN=A|synonymous_variant|LOW|Tp57577_TGAC_v2_gene20980|Tp57577_TGAC_v2_gene20980|transcript|Tp57577_TGAC_v2_mRNA21696|protein_coding|5/5|c.543G>A|p.Ser181Ser|770/1409|543/663|181/220||,A|downstream_gene_variant|MODIFIER|Tp57577_TGAC_v2_gene20972|Tp57577_TGAC_v2_gene20972|transcript|Tp57577_TGAC_v2_mRNA21688|protein_coding||c.*…	GT:PL	1/1:220,154,0
Tp57577_TGAC_v2_scaf_265	56105	.	A	G	148	.	DP=187;VDB=3.08575e-11;SGB=-0.693147;RPB=0.0359921;MQB=1;MQSB=1;BQB=0.912285;MQ0F=0;ICB=1;HOB=0.5;AC=1;AN=2;DP4=1,98,0,75;MQ=50;ANN=G|intergenic_region|MODIFIER|Tp57577_TGAC_v2_gene16539-Tp57577_TGAC_v2_gene16546|Tp57577_TGAC_v2_gene16539-Tp57577_TGAC_v2_gene16546|intergenic_region|Tp57577_TGAC_v2_gene16539-Tp57577_TGAC_v2_gene16546|||n.56105A>G||||||	GT:PL	0/1:181,0,245
Tp57577_TGAC_v2_LG5	12101346	.	T	C	228	.	DP=55;VDB=8.79771e-08;SGB=-0.693147;MQSB=1;MQ0F=0;AC=2;AN=2;DP4=0,0,5,49;MQ=50;ANN=C|synonymous_variant|LOW|Tp57577_TGAC_v2_gene38380|Tp57577_TGAC_v2_gene38380|transcript|Tp57577_TGAC_v2_mRNA39677|protein_coding|4/5|c.654T>C|p.Gly218Gly|906/1169|654/726|218/241||,C|downstream_gene_variant|MODIFIER|Tp57577_TGAC_v2_gene38402|Tp57577_TGAC_v2_gene38402|transcript|Tp57577_TGAC_v2_mRNA39699|protein_cod…	GT:PL	1/1:255,163,0
Tp57577_TGAC_v2_scaf_7941	1606	.	T	C	178	.	DP=182;VDB=0.999996;SGB=-0.693147;RPB=0.0348977;MQB=1;MQSB=1;BQB=0.013662;MQ0F=0;ICB=1;HOB=0.5;AC=1;AN=2;DP4=20,61,0,101;MQ=50;ANN=C|synonymous_variant|LOW|Tp57577_TGAC_v2_gene39886|Tp57577_TGAC_v2_gene39886|transcript|Tp57577_TGAC_v2_mRNA41235|protein_coding|4/4|c.606T>C|p.Asn202Asn|606/866|606/783|202/260||WARNING_TRANSCRIPT_NO_START_CODON	GT:PL	0/1:211,0,255
Tp57577_TGAC_v2_LG1	27544320	.	A	G	228	.	DP=83;VDB=0.0033486;SGB=-0.693147;MQSB=1;MQ0F=0;AC=2;AN=2;DP4=0,0,1,78;MQ=50;ANN=G|synonymous_variant|LOW|Tp57577_TGAC_v2_gene30496|Tp57577_TGAC_v2_gene30496|transcript|Tp57577_TGAC_v2_mRNA31528|protein_coding|5/5|c.1053A>G|p.Val351Val|1295/1510|1053/1098|351/365||	GT:PL	1/1:255,238,0
Tp57577_TGAC_v2_scaf_2516	3083	.	G	C	228	.	DP=75;VDB=0.180753;SGB=-0.693147;MQSB=1;MQ0F=0;AC=2;AN=2;DP4=0,0,72,3;MQ=50;ANN=C|missense_variant|MODERATE|Tp57577_TGAC_v2_gene22164|Tp57577_TGAC_v2_gene22164|transcript|Tp57577_TGAC_v2_mRNA22925|protein_coding|2/3|c.578C>G|p.Ala193Gly|789/1287|578/780|193/259||	GT:PL	1/1:255,226,0
Tp57577_TGAC_v2_LG3	12325102	.	A	T	228	.	DP=40;VDB=0.00389932;SGB=-0.693145;MQSB=1;MQ0F=0;AC=2;AN=2;DP4=0,0,15,25;MQ=50;ANN=T|3_prime_UTR_variant|MODIFIER|Tp57577_TGAC_v2_gene11821|Tp57577_TGAC_v2_gene11821|transcript|Tp57577_TGAC_v2_mRNA12205|protein_coding|2/2|c.*67A>T|||||67|,T|upstream_gene_variant|MODIFIER|Tp57577_TGAC_v2_gene11908|Tp57577_TGAC_v2_gene11908|transcript|Tp57577_TGAC_v2_mRNA12294|protein_coding||c.-1076A>T|||||576|WAR…	GT:PL	1/1:255,120,0
Tp57577_TGAC_v2_scaf_119	62655	.	T	C	228	.	DP=220;VDB=1.71999e-30;SGB=-0.693147;MQSB=1;MQ0F=0;AC=2;AN=2;DP4=0,0,205,15;MQ=50;ANN=C|missense_variant|MODERATE|Tp57577_TGAC_v2_gene33132|Tp57577_TGAC_v2_gene33132|transcript|Tp57577_TGAC_v2_mRNA34246|protein_coding|4/5|c.625A>G|p.Asn209Asp|901/2041|625/1668|209/555||,C|downstream_gene_variant|MODIFIER|Tp57577_TGAC_v2_gene33119|Tp57577_TGAC_v2_gene33119|transcript|Tp57577_TGAC_v2_mRNA34233|prot…	GT:PL	1/1:255,255,0
Tp57577_TGAC_v2_LG5	10919764	.	T	C	228	.	DP=263;VDB=0;SGB=-0.693147;MQSB=1;MQ0F=0;AC=2;AN=2;DP4=0,0,259,4;MQ=50;ANN=C|synonymous_variant|LOW|Tp57577_TGAC_v2_gene30018|Tp57577_TGAC_v2_gene30018|transcript|Tp57577_TGAC_v2_mRNA31042|protein_coding|6/12|c.426A>G|p.Lys142Lys|509/1309|426/1020|142/339||,C|upstream_gene_variant|MODIFIER|Tp57577_TGAC_v2_gene30024|Tp57577_TGAC_v2_gene30024|transcript|Tp57577_TGAC_v2_mRNA31048|protein_coding||c.-…	GT:PL	1/1:255,255,0
Tp57577_TGAC_v2_LG6	12384506	.	T	C	228	.	DP=74;VDB=1.04585e-20;SGB=-0.693147;MQSB=1;MQ0F=0;AC=2;AN=2;DP4=0,0,2,72;MQ=50;ANN=C|synonymous_variant|LOW|Tp57577_TGAC_v2_gene1115|Tp57577_TGAC_v2_gene1115|transcript|Tp57577_TGAC_v2_mRNA1125|protein_coding|4/4|c.493T>C|p.Leu165Leu|536/779|493/624|165/207||,C|upstream_gene_variant|MODIFIER|Tp57577_TGAC_v2_gene1101|Tp57577_TGAC_v2_gene1101|transcript|Tp57577_TGAC_v2_mRNA1110|protein_coding||c.-4…	GT:PL	1/1:255,223,0
Tp57577_TGAC_v2_LG3	13865968	.	A	G	228	.	DP=140;VDB=0.337297;SGB=-0.693147;MQ0F=0;AC=2;AN=2;DP4=0,0,140,0;MQ=50;ANN=G|synonymous_variant|LOW|Tp57577_TGAC_v2_gene2893|Tp57577_TGAC_v2_gene2893|transcript|Tp57577_TGAC_v2_mRNA2974|protein_coding|3/6|c.477T>C|p.Ser159Ser|988/1882|477/726|159/241||,G|downstream_gene_variant|MODIFIER|Tp57577_TGAC_v2_gene2830|Tp57577_TGAC_v2_gene2830|transcript|Tp57577_TGAC_v2_mRNA2910|protein_coding||c.*3069T>…	GT:PL	1/1:255,255,0
Tp57577_TGAC_v2_scaf_171	275649	.	T	C	225	.	DP=57;VDB=1.67979e-16;SGB=-0.693147;MQSB=1;MQ0F=0;AC=2;AN=2;DP4=0,0,56,1;MQ=50;ANN=C|synonymous_variant|LOW|Tp57577_TGAC_v2_gene24889|Tp57577_TGAC_v2_gene24889|transcript|Tp57577_TGAC_v2_mRNA25743|protein_coding|9/11|c.1026A>G|p.Lys342Lys|1220/1418|1026/1197|342/398||	GT:PL	1/1:252,172,0
Tp57577_TGAC_v2_LG7	302232	.	T	C	141	.	DP=98;VDB=0.000180419;SGB=-0.693147;RPB=0.207634;MQB=1;BQB=8.47928e-08;MQ0F=0;ICB=1;HOB=0.5;AC=1;AN=2;DP4=0,48,0,50;MQ=50;ANN=C|synonymous_variant|LOW|Tp57577_TGAC_v2_gene34260|Tp57577_TGAC_v2_gene34260|transcript|Tp57577_TGAC_v2_mRNA35421|protein_coding|9/9|c.828T>C|p.Phe276Phe|897/1063|828/864|276/287||	GT:PL	0/1:174,0,180
Tp57577_TGAC_v2_LG1	23143288	.	T	C	141	.	DP=53;VDB=0.000101526;SGB=-0.693136;RPB=0.910922;MQB=1;BQB=0.0740088;MQ0F=0;ICB=1;HOB=0.5;AC=1;AN=2;DP4=0,18,0,35;MQ=50;ANN=C|missense_variant|MODERATE|Tp57577_TGAC_v2_gene26394|Tp57577_TGAC_v2_gene26394|transcript|Tp57577_TGAC_v2_mRNA27299|protein_coding|9/15|c.1018T>C|p.Tyr340His|1296/2880|1018/2457|340/818||	GT:PL	0/1:174,0,145
Tp57577_TGAC_v2_scaf_789	88226	.	A	G	222	.	DP=52;VDB=0.0612553;SGB=-0.692831;RPB=0.283516;MQB=1;MQSB=1;BQB=0.872114;MQ0F=0;ICB=1;HOB=0.5;AC=1;AN=2;DP4=13,15,4,20;MQ=50;ANN=G|3_prime_UTR_variant|MODIFIER|Tp57577_TGAC_v2_gene30852|Tp57577_TGAC_v2_gene30852|transcript|Tp57577_TGAC_v2_mRNA31894|protein_coding|8/8|c.*40A>G|||||40|,G|downstream_gene_variant|MODIFIER|Tp57577_TGAC_v2_gene30853|Tp57577_TGAC_v2_gene30853|transcript|Tp57577_TGAC_v2_…	GT:PL	0/1:255,0,255
Tp57577_TGAC_v2_LG3	409186	.	A	G	188	.	DP=106;VDB=0.341572;SGB=-0.693147;RPB=0.915476;MQB=1;MQSB=1;BQB=6.00643e-08;MQ0F=0;ICB=1;HOB=0.5;AC=1;AN=2;DP4=52,0,52,2;MQ=50;ANN=G|synonymous_variant|LOW|Tp57577_TGAC_v2_gene32676|Tp57577_TGAC_v2_gene32676|transcript|Tp57577_TGAC_v2_mRNA33776|protein_coding|4/4|c.450T>C|p.Ala150Ala|740/1517|450/522|150/173||,G|downstream_gene_variant|MODIFIER|Tp57577_TGAC_v2_gene32706|Tp57577_TGAC_v2_gene32706|…	GT:PL	0/1:221,0,181
Tp57577_TGAC_v2_scaf_171	345375	.	G	A	172	.	DP=31;VDB=0.951968;SGB=-0.690438;RPB=0.752465;MQB=1;MQSB=1;BQB=0.283511;MQ0F=0;ICB=1;HOB=0.5;AC=1;AN=2;DP4=14,0,16,1;MQ=50;ANN=A|synonymous_variant|LOW|Tp57577_TGAC_v2_gene24862|Tp57577_TGAC_v2_gene24862|transcript|Tp57577_TGAC_v2_mRNA25715|protein_coding|6/10|c.1224C>T|p.Asp408Asp|1333/2059|1224/1716|408/571||,A|upstream_gene_variant|MODIFIER|Tp57577_TGAC_v2_gene24874|Tp57577_TGAC_v2_gene24874|t…	GT:PL	0/1:205,0,157
Tp57577_TGAC_v2_scaf_456	93897	.	T	A	228	.	DP=41;VDB=0.834602;SGB=-0.693145;MQSB=1;MQ0F=0;AC=2;AN=2;DP4=0,0,2,39;MQ=50;ANN=A|synonymous_variant|LOW|Tp57577_TGAC_v2_gene11269|Tp57577_TGAC_v2_gene11269|transcript|Tp57577_TGAC_v2_mRNA11632|protein_coding|5/5|c.942T>A|p.Pro314Pro|1164/1677|942/990|314/329||	GT:PL	1/1:255,123,0
Tp57577_TGAC_v2_LG1	10666789	.	C	T	83	.	DP=559;VDB=3.09247e-30;SGB=-0.693147;RPB=0.000138832;MQB=1;MQSB=1;BQB=0.414943;MQ0F=0;ICB=1;HOB=0.5;AC=1;AN=2;DP4=411,8,125,15;MQ=50;ANN=T|5_prime_UTR_variant|MODIFIER|Tp57577_TGAC_v2_gene33959|Tp57577_TGAC_v2_gene33959|transcript|Tp57577_TGAC_v2_mRNA35104|protein_coding|1/3|c.-21G>A|||||21|,T|downstream_gene_variant|MODIFIER|Tp57577_TGAC_v2_gene33976|Tp57577_TGAC_v2_gene33976|transcript|Tp57577_…	GT:PL	0/1:117,0,255
Tp57577_TGAC_v2_LG7	10755393	.	G	T	127	.	DP=52;VDB=0.999969;SGB=-0.692067;RPB=0.742474;MQB=1;MQSB=1;BQB=0.52318;MQ0F=0;ICB=1;HOB=0.5;AC=1;AN=2;DP4=2,29,0,20;MQ=50;ANN=T|missense_variant|MODERATE|Tp57577_TGAC_v2_gene16161|Tp57577_TGAC_v2_gene16161|transcript|Tp57577_TGAC_v2_mRNA16718|protein_coding|3/3|c.186G>T|p.Lys62Asn|286/585|186/396|62/131||,T|downstream_gene_variant|MODIFIER|Tp57577_TGAC_v2_gene16175|Tp57577_TGAC_v2_gene16175|trans…	GT:PL	0/1:160,0,240
Tp57577_TGAC_v2_scaf_11513	931	.	C	A	145	.	DP=107;VDB=0.00302461;SGB=-0.693141;RPB=0.730771;MQB=1;MQSB=1;BQB=0.874913;MQ0F=0;ICB=1;HOB=0.5;AC=1;AN=2;DP4=5,64,1,36;MQ=50;ANN=A|3_prime_UTR_variant|MODIFIER|Tp57577_TGAC_v2_gene505|Tp57577_TGAC_v2_gene505|transcript|Tp57577_TGAC_v2_mRNA506|protein_coding|2/2|c.*17C>A|||||17|	GT:PL	0/1:178,0,255
Tp57577_TGAC_v2_LG4	6187997	.	C	T	182	.	DP=56;VDB=0.00084099;SGB=-0.693147;RPB=0.722222;MQB=1;MQSB=1;BQB=0.796296;MQ0F=0;AC=2;AN=2;DP4=2,0,53,1;MQ=50;ANN=T|3_prime_UTR_variant|MODIFIER|Tp57577_TGAC_v2_gene6172|Tp57577_TGAC_v2_gene6172|transcript|Tp57577_TGAC_v2_mRNA6390|protein_coding|5/6|c.*27G>A|||||27|	GT:PL	1/1:209,96,0
Tp57577_TGAC_v2_LG5	12052385	.	A	G	228	.	DP=97;VDB=0.0529779;SGB=-0.693147;RPB=1;MQB=1;MQSB=1;BQB=1;MQ0F=0;AC=2;AN=2;DP4=0,1,1,94;MQ=50;ANN=G|downstream_gene_variant|MODIFIER|Tp57577_TGAC_v2_gene38392|Tp57577_TGAC_v2_gene38392|transcript|Tp57577_TGAC_v2_mRNA39689|protein_coding||c.*3731T>C|||||3338|,G|downstream_gene_variant|MODIFIER|Tp57577_TGAC_v2_gene38444|Tp57577_TGAC_v2_gene38444|transcript|Tp57577_TGAC_v2_mRNA39742|protein_coding|…	GT:PL	1/1:255,252,0
Tp57577_TGAC_v2_LG2	24361680	.	T	C	140	.	DP=84;VDB=0.00202023;SGB=-0.693147;RPB=0.074104;MQB=1;MQSB=1;BQB=0.254189;MQ0F=0;ICB=1;HOB=0.5;AC=1;AN=2;DP4=32,1,46,0;MQ=50;ANN=C|synonymous_variant|LOW|Tp57577_TGAC_v2_gene12526|Tp57577_TGAC_v2_gene12526|transcript|Tp57577_TGAC_v2_mRNA12933|protein_coding|2/2|c.1233A>G|p.Arg411Arg|1329/1735|1233/1476|411/491||,C|downstream_gene_variant|MODIFIER|Tp57577_TGAC_v2_gene12610|Tp57577_TGAC_v2_gene1261…	GT:PL	0/1:173,0,184
Tp57577_TGAC_v2_LG6	1760350	.	G	A	224	.	DP=53;VDB=0.264997;SGB=-0.693147;MQSB=1;MQ0F=0;AC=2;AN=2;DP4=0,0,52,1;MQ=50;ANN=A|3_prime_UTR_variant|MODIFIER|Tp57577_TGAC_v2_gene9602|Tp57577_TGAC_v2_gene9602|transcript|Tp57577_TGAC_v2_mRNA9924|protein_coding|5/5|c.*100C>T|||||100|,A|downstream_gene_variant|MODIFIER|Tp57577_TGAC_v2_gene9631|Tp57577_TGAC_v2_gene9631|transcript|Tp57577_TGAC_v2_mRNA9955|protein_coding||c.*3464G>A|||||3338|	GT:PL	1/1:251,160,0
Tp57577_TGAC_v2_LG3	1698117	.	G	A	185	.	DP=83;VDB=1.68766e-07;SGB=-0.693139;RPB=0.133259;MQB=1;MQSB=1;BQB=0.854632;MQ0F=0;ICB=1;HOB=0.5;AC=1;AN=2;DP4=47,0,34,2;MQ=50;ANN=A|synonymous_variant|LOW|Tp57577_TGAC_v2_gene12981|Tp57577_TGAC_v2_gene12981|transcript|Tp57577_TGAC_v2_mRNA13411|protein_coding|1/2|c.561C>T|p.Asn187Asn|764/1922|561/984|187/327||,A|upstream_gene_variant|MODIFIER|Tp57577_TGAC_v2_gene12891|Tp57577_TGAC_v2_gene12891|tra…	GT:PL	0/1:218,0,181
Tp57577_TGAC_v2_scaf_541	6724	.	G	C	228	.	DP=74;VDB=1.60223e-10;SGB=-0.693147;RPB=1;MQB=1;MQSB=1;BQB=1;MQ0F=0;AC=2;AN=2;DP4=1,0,66,7;MQ=50;ANN=C|missense_variant|MODERATE|Tp57577_TGAC_v2_gene7515|Tp57577_TGAC_v2_gene7515|transcript|Tp57577_TGAC_v2_mRNA7768|protein_coding|4/6|c.658C>G|p.Leu220Val|835/1553|658/879|220/292||,C|upstream_gene_variant|MODIFIER|Tp57577_TGAC_v2_gene7517|Tp57577_TGAC_v2_gene7517|transcript|Tp57577_TGAC_v2_mRNA777…	GT:PL	1/1:255,184,0
Tp57577_TGAC_v2_LG1	6064523	.	C	T	193	.	DP=45;VDB=0.000329023;SGB=-0.689466;RPB=0.912813;MQB=1;MQSB=1;BQB=0.997163;MQ0F=0;ICB=1;HOB=0.5;AC=1;AN=2;DP4=26,1,13,3;MQ=50;ANN=T|downstream_gene_variant|MODIFIER|Tp57577_TGAC_v2_gene4837|Tp57577_TGAC_v2_gene4837|transcript|Tp57577_TGAC_v2_mRNA5001|protein_coding||c.*1328C>T|||||1233|,T|downstream_gene_variant|MODIFIER|Tp57577_TGAC_v2_gene4860|Tp57577_TGAC_v2_gene4860|transcript|Tp57577_TGAC_v2…	GT:PL	0/1:226,0,206
Tp57577_TGAC_v2_LG5	8075623	.	G	A	191	.	DP=39;VDB=0.00246278;SGB=-0.690438;RPB=0.0212399;MQB=1;MQSB=1;BQB=0.57749;MQ0F=0;ICB=1;HOB=0.5;AC=1;AN=2;DP4=3,19,2,15;MQ=50;ANN=A|upstream_gene_variant|MODIFIER|Tp57577_TGAC_v2_gene14811|Tp57577_TGAC_v2_gene14811|transcript|Tp57577_TGAC_v2_mRNA15306|protein_coding||c.-4608G>A|||||4552|,A|downstream_gene_variant|MODIFIER|Tp57577_TGAC_v2_gene14808|Tp57577_TGAC_v2_gene14808|transcript|Tp57577_TGAC_…	GT:PL	0/1:224,0,255
Tp57577_TGAC_v2_scaf_456	93751	.	C	A	178	.	DP=79;VDB=0.998852;SGB=-0.693139;RPB=0.367089;MQB=1;MQSB=1;BQB=0.11917;MQ0F=0;ICB=1;HOB=0.5;AC=1;AN=2;DP4=0,39,1,35;MQ=50;ANN=A|missense_variant|MODERATE|Tp57577_TGAC_v2_gene11269|Tp57577_TGAC_v2_gene11269|transcript|Tp57577_TGAC_v2_mRNA11632|protein_coding|5/5|c.796C>A|p.His266Asn|1018/1677|796/990|266/329||	GT:PL	0/1:211,0,176
Tp57577_TGAC_v2_scaf_1596	10766	.	C	G	92	.	DP=33;VDB=0.042897;SGB=-0.670168;RPB=0.330242;MQB=1;BQB=0.895399;MQ0F=0;ICB=1;HOB=0.5;AC=1;AN=2;DP4=23,0,10,0;MQ=50;ANN=G|3_prime_UTR_variant|MODIFIER|Tp57577_TGAC_v2_gene39481|Tp57577_TGAC_v2_gene39481|transcript|Tp57577_TGAC_v2_mRNA40823|protein_coding|4/4|c.*14G>C|||||14|,G|upstream_gene_variant|MODIFIER|Tp57577_TGAC_v2_gene39480|Tp57577_TGAC_v2_gene39480|transcript|Tp57577_TGAC_v2_mRNA40822|p…	GT:PL	0/1:125,0,175
Tp57577_TGAC_v2_LG3	13866893	.	A	C	228	.	DP=260;VDB=0.00060881;SGB=-0.693147;RPB=1;MQB=1;MQSB=1;BQB=1;MQ0F=0;AC=2;AN=2;DP4=1,0,247,4;MQ=50;ANN=C|synonymous_variant|LOW|Tp57577_TGAC_v2_gene2893|Tp57577_TGAC_v2_gene2893|transcript|Tp57577_TGAC_v2_mRNA2974|protein_coding|2/6|c.186T>G|p.Gly62Gly|697/1882|186/726|62/241||,C|downstream_gene_variant|MODIFIER|Tp57577_TGAC_v2_gene2830|Tp57577_TGAC_v2_gene2830|transcript|Tp57577_TGAC_v2_mRNA2910|…	GT:PL	1/1:255,255,0
Tp57577_TGAC_v2_LG5	10918484	.	A	G	132	.	DP=62;VDB=0.868484;SGB=-0.692976;RPB=0.475295;MQB=1;BQB=0.842786;MQ0F=0;ICB=1;HOB=0.5;AC=1;AN=2;DP4=36,0,26,0;MQ=50;ANN=G|3_prime_UTR_variant|MODIFIER|Tp57577_TGAC_v2_gene30018|Tp57577_TGAC_v2_gene30018|transcript|Tp57577_TGAC_v2_mRNA31042|protein_coding|12/12|c.*27T>C|||||27|,G|upstream_gene_variant|MODIFIER|Tp57577_TGAC_v2_gene30024|Tp57577_TGAC_v2_gene30024|transcript|Tp57577_TGAC_v2_mRNA31048…	GT:PL	0/1:165,0,179
Tp57577_TGAC_v2_scaf_522	18907	.	A	G	228	.	DP=72;VDB=2.07503e-16;SGB=-0.693147;RPB=1;MQB=1;MQSB=1;BQB=1;MQ0F=0;AC=2;AN=2;DP4=1,0,69,2;MQ=50;ANN=G|synonymous_variant|LOW|Tp57577_TGAC_v2_gene9062|Tp57577_TGAC_v2_gene9062|transcript|Tp57577_TGAC_v2_mRNA9367|protein_coding|2/4|c.75T>C|p.Phe25Phe|252/590|75/324|25/107||,G|upstream_gene_variant|MODIFIER|Tp57577_TGAC_v2_gene9067|Tp57577_TGAC_v2_gene9067|transcript|Tp57577_TGAC_v2_mRNA9372|protei…	GT:PL	1/1:255,179,0
Tp57577_TGAC_v2_scaf_1988	6260	.	T	C	208	.	DP=46;VDB=6.00674e-19;SGB=-0.693146;RPB=1;MQB=1;MQSB=1;BQB=1;MQ0F=0;AC=2;AN=2;DP4=0,1,1,42;MQ=50;ANN=C|synonymous_variant|LOW|Tp57577_TGAC_v2_gene7028|Tp57577_TGAC_v2_gene7028|transcript|Tp57577_TGAC_v2_mRNA7277|protein_coding|1/1|c.681T>C|p.Asn227Asn|1195/2275|681/1740|227/579||,C|upstream_gene_variant|MODIFIER|Tp57577_TGAC_v2_gene7029|Tp57577_TGAC_v2_gene7029|transcript|Tp57577_TGAC_v2_mRNA7278…	GT:PL	1/1:235,94,0
Tp57577_TGAC_v2_LG4	6188023	.	C	A	182	.	DP=46;VDB=0.948613;SGB=-0.693021;MQ0F=0;AC=2;AN=2;DP4=0,0,27,0;MQ=50;ANN=A|3_prime_UTR_variant|MODIFIER|Tp57577_TGAC_v2_gene6172|Tp57577_TGAC_v2_gene6172|transcript|Tp57577_TGAC_v2_mRNA6390|protein_coding|5/6|c.*1G>T|||||1|	GT:PL	1/1:209,81,0
Tp57577_TGAC_v2_LG1	16611387	.	C	A	130	.	DP=53;VDB=0.167761;SGB=-0.692352;RPB=0.540294;MQB=1;BQB=0.997872;MQ0F=0;ICB=1;HOB=0.5;AC=1;AN=2;DP4=0,31,0,21;MQ=50;ANN=A|missense_variant|MODERATE|Tp57577_TGAC_v2_gene13070|Tp57577_TGAC_v2_gene13070|transcript|Tp57577_TGAC_v2_mRNA13502|protein_coding|2/2|c.344C>A|p.Ala115Glu|689/1348|344/486|115/161||,A|downstream_gene_variant|MODIFIER|Tp57577_TGAC_v2_gene13022|Tp57577_TGAC_v2_gene13022|transcri…	GT:PL	0/1:163,0,178
Tp57577_TGAC_v2_scaf_400	112106	.	A	G	174	.	DP=24;VDB=0.00510776;SGB=-0.692831;MQ0F=0;AC=2;AN=2;DP4=0,0,24,0;MQ=50;ANN=G|synonymous_variant|LOW|Tp57577_TGAC_v2_gene13417|Tp57577_TGAC_v2_gene13417|transcript|Tp57577_TGAC_v2_mRNA13867|protein_coding|10/10|c.867T>C|p.Ala289Ala|1122/1478|867/1035|289/344||,G|upstream_gene_variant|MODIFIER|Tp57577_TGAC_v2_gene13421|Tp57577_TGAC_v2_gene13421|transcript|Tp57577_TGAC_v2_mRNA13871|protein_coding||c…	GT:PL	1/1:201,72,0
Tp57577_TGAC_v2_LG7	10755393	.	G	T	162	.	DP=31;VDB=0.995876;SGB=-0.692831;RPB=1;MQB=1;BQB=1;MQ0F=0;AC=2;AN=2;DP4=0,1,0,24;MQ=50;ANN=T|missense_variant|MODERATE|Tp57577_TGAC_v2_gene16161|Tp57577_TGAC_v2_gene16161|transcript|Tp57577_TGAC_v2_mRNA16718|protein_coding|3/3|c.186G>T|p.Lys62Asn|286/585|186/396|62/131||,T|downstream_gene_variant|MODIFIER|Tp57577_TGAC_v2_gene16175|Tp57577_TGAC_v2_gene16175|transcript|Tp57577_TGAC_v2_mRNA16732|pro…	GT:PL	1/1:189,43,0
Tp57577_TGAC_v2_LG7	16684716	.	G	A	115	.	DP=33;VDB=0.511287;SGB=-0.680642;RPB=0.854223;MQB=1;MQSB=1;BQB=0.308149;MQ0F=0;ICB=1;HOB=0.5;AC=1;AN=2;DP4=20,1,12,0;MQ=50;ANN=A|missense_variant|MODERATE|Tp57577_TGAC_v2_gene35202|Tp57577_TGAC_v2_gene35202|transcript|Tp57577_TGAC_v2_mRNA36397|protein_coding|1/1|c.941C>T|p.Ser314Phe|1130/1379|941/1071|314/356||,A|upstream_gene_variant|MODIFIER|Tp57577_TGAC_v2_gene35208|Tp57577_TGAC_v2_gene35208|t…	GT:PL	0/1:148,0,204
Tp57577_TGAC_v2_scaf_789	88211	.	T	G	178	.	DP=17;VDB=0.00124509;SGB=-0.690438;MQ0F=0;AC=2;AN=2;DP4=0,0,0,17;MQ=50;ANN=G|3_prime_UTR_variant|MODIFIER|Tp57577_TGAC_v2_gene30852|Tp57577_TGAC_v2_gene30852|transcript|Tp57577_TGAC_v2_mRNA31894|protein_coding|8/8|c.*25T>G|||||25|,G|downstream_gene_variant|MODIFIER|Tp57577_TGAC_v2_gene30853|Tp57577_TGAC_v2_gene30853|transcript|Tp57577_TGAC_v2_mRNA31895|protein_coding||c.*957A>C|||||452|	GT:PL	1/1:205,51,0
Tp57577_TGAC_v2_LG3	17438614	.	G	A	222	.	DP=226;VDB=6.65981e-06;SGB=-0.693147;RPB=0.816738;MQB=1;MQSB=1;BQB=0.16846;MQ0F=0;ICB=1;HOB=0.5;AC=1;AN=2;DP4=4,83,7,127;MQ=50;ANN=A|synonymous_variant|LOW|Tp57577_TGAC_v2_gene39185|Tp57577_TGAC_v2_gene39185|transcript|Tp57577_TGAC_v2_mRNA40519|protein_coding|2/2|c.1116G>A|p.Ala372Ala|1534/2277|1116/1401|372/466||,A|downstream_gene_variant|MODIFIER|Tp57577_TGAC_v2_gene39216|Tp57577_TGAC_v2_gene39…	GT:PL	0/1:255,0,255
Tp57577_TGAC_v2_LG3	409186	.	A	G	212	.	DP=49;VDB=7.13845e-06;SGB=-0.693147;MQSB=1;MQ0F=0;AC=2;AN=2;DP4=0,0,48,1;MQ=50;ANN=G|synonymous_variant|LOW|Tp57577_TGAC_v2_gene32676|Tp57577_TGAC_v2_gene32676|transcript|Tp57577_TGAC_v2_mRNA33776|protein_coding|4/4|c.450T>C|p.Ala150Ala|740/1517|450/522|150/173||,G|downstream_gene_variant|MODIFIER|Tp57577_TGAC_v2_gene32706|Tp57577_TGAC_v2_gene32706|transcript|Tp57577_TGAC_v2_mRNA33808|protein_cod…	GT:PL	1/1:239,148,0
Tp57577_TGAC_v2_LG3	17438221	.	A	T	138	.	DP=92;VDB=0.00280841;SGB=-0.693145;RPB=0.03457;MQB=1;BQB=0.788288;MQ0F=0;ICB=1;HOB=0.5;AC=1;AN=2;DP4=0,38,0,40;MQ=50;ANN=T|synonymous_variant|LOW|Tp57577_TGAC_v2_gene39185|Tp57577_TGAC_v2_gene39185|transcript|Tp57577_TGAC_v2_mRNA40519|protein_coding|2/2|c.723A>T|p.Gly241Gly|1141/2277|723/1401|241/466||,T|downstream_gene_variant|MODIFIER|Tp57577_TGAC_v2_gene39216|Tp57577_TGAC_v2_gene39216|transcri…	GT:PL	0/1:171,0,173
Tp57577_TGAC_v2_LG1	10666789	.	C	T	228	.	DP=64;VDB=1.72036e-30;SGB=-0.693147;MQSB=1;MQ0F=0;AC=2;AN=2;DP4=0,0,63,1;MQ=50;ANN=T|5_prime_UTR_variant|MODIFIER|Tp57577_TGAC_v2_gene33959|Tp57577_TGAC_v2_gene33959|transcript|Tp57577_TGAC_v2_mRNA35104|protein_coding|1/3|c.-21G>A|||||21|,T|downstream_gene_variant|MODIFIER|Tp57577_TGAC_v2_gene33976|Tp57577_TGAC_v2_gene33976|transcript|Tp57577_TGAC_v2_mRNA35123|protein_coding||c.*5079G>A|||||4861|	GT:PL	1/1:255,193,0
Tp57577_TGAC_v2_LG3	20070290	.	G	A	183	.	DP=31;VDB=0.0236886;SGB=-0.693079;MQ0F=0;AC=2;AN=2;DP4=0,0,29,0;MQ=50;ANN=A|missense_variant|MODERATE|Tp57577_TGAC_v2_gene33403|Tp57577_TGAC_v2_gene33403|transcript|Tp57577_TGAC_v2_mRNA34529|protein_coding|4/4|c.850C>T|p.His284Tyr|1109/1590|850/1098|284/365||,A|downstream_gene_variant|MODIFIER|Tp57577_TGAC_v2_gene33388|Tp57577_TGAC_v2_gene33388|transcript|Tp57577_TGAC_v2_mRNA34514|protein_coding|…	GT:PL	1/1:210,87,0
Tp57577_TGAC_v2_LG5	12582690	.	C	A	178	.	DP=18;VDB=0.00117387;SGB=-0.691153;MQ0F=0;AC=2;AN=2;DP4=0,0,18,0;MQ=50;ANN=A|missense_variant|MODERATE|Tp57577_TGAC_v2_gene16677|Tp57577_TGAC_v2_gene16677|transcript|Tp57577_TGAC_v2_mRNA17258|protein_coding|2/3|c.882G>T|p.Glu294Asp|1013/1562|882/1017|294/338||	GT:PL	1/1:205,54,0
Tp57577_TGAC_v2_LG4	23029028	.	T	A	135	.	DP=99;VDB=0.000372256;SGB=-0.693146;RPB=0.996092;MQB=1;BQB=0.515916;MQ0F=0;ICB=1;HOB=0.5;AC=1;AN=2;DP4=0,57,0,42;MQ=50;ANN=A|synonymous_variant|LOW|Tp57577_TGAC_v2_gene1452|Tp57577_TGAC_v2_gene1452|transcript|Tp57577_TGAC_v2_mRNA1473|protein_coding|3/4|c.294T>A|p.Gly98Gly|456/864|294/432|98/143||,A|upstream_gene_variant|MODIFIER|Tp57577_TGAC_v2_gene1444|Tp57577_TGAC_v2_gene1444|transcript|Tp57577…	GT:PL	0/1:168,0,186
Tp57577_TGAC_v2_scaf_361	185223	.	A	C	228	.	DP=51;VDB=2.85444e-16;SGB=-0.693147;MQSB=1;MQ0F=0;AC=2;AN=2;DP4=0,0,50,1;MQ=50;ANN=C|splice_region_variant&synonymous_variant|LOW|Tp57577_TGAC_v2_gene17726|Tp57577_TGAC_v2_gene17726|transcript|Tp57577_TGAC_v2_mRNA18344|protein_coding|4/5|c.405T>G|p.Thr135Thr|485/792|405/579|135/192||,C|upstream_gene_variant|MODIFIER|Tp57577_TGAC_v2_gene17737|Tp57577_TGAC_v2_gene17737|transcript|Tp57577_TGAC_v2_mR…	GT:PL	1/1:255,154,0
Tp57577_TGAC_v2_LG1	6064523	.	C	T	217	.	DP=33;VDB=5.64326e-10;SGB=-0.693127;MQSB=1;MQ0F=0;AC=2;AN=2;DP4=0,0,32,1;MQ=50;ANN=T|downstream_gene_variant|MODIFIER|Tp57577_TGAC_v2_gene4837|Tp57577_TGAC_v2_gene4837|transcript|Tp57577_TGAC_v2_mRNA5001|protein_coding||c.*1328C>T|||||1233|,T|downstream_gene_variant|MODIFIER|Tp57577_TGAC_v2_gene4860|Tp57577_TGAC_v2_gene4860|transcript|Tp57577_TGAC_v2_mRNA5026|protein_coding||c.*96G>A|||||29|,T|in…	GT:PL	1/1:244,99,0
Tp57577_TGAC_v2_scaf_2516	3083	.	G	C	129	.	DP=199;VDB=0.000766056;SGB=-0.693147;RPB=0.883688;MQB=1;MQSB=1;BQB=0.816904;MQ0F=0;ICB=1;HOB=0.5;AC=1;AN=2;DP4=51,1,147,0;MQ=50;ANN=C|missense_variant|MODERATE|Tp57577_TGAC_v2_gene22164|Tp57577_TGAC_v2_gene22164|transcript|Tp57577_TGAC_v2_mRNA22925|protein_coding|2/3|c.578C>G|p.Ala193Gly|789/1287|578/780|193/259||	GT:PL	0/1:163,0,86
Tp57577_TGAC_v2_scaf_7941	1606	.	T	C	176	.	DP=32;VDB=0.451694;SGB=-0.690438;MQ0F=0;AC=2;AN=2;DP4=0,0,0,17;MQ=50;ANN=C|synonymous_variant|LOW|Tp57577_TGAC_v2_gene39886|Tp57577_TGAC_v2_gene39886|transcript|Tp57577_TGAC_v2_mRNA41235|protein_coding|4/4|c.606T>C|p.Asn202Asn|606/866|606/783|202/260||WARNING_TRANSCRIPT_NO_START_CODON	GT:PL	1/1:203,51,0
Tp57577_TGAC_v2_scaf_119	62655	.	T	C	159	.	DP=103;VDB=2.37224e-07;SGB=-0.693143;RPB=0.997894;MQB=1;MQSB=1;BQB=0.000256332;MQ0F=0;ICB=1;HOB=0.5;AC=1;AN=2;DP4=64,1,36,2;MQ=50;ANN=C|missense_variant|MODERATE|Tp57577_TGAC_v2_gene33132|Tp57577_TGAC_v2_gene33132|transcript|Tp57577_TGAC_v2_mRNA34246|protein_coding|4/5|c.625A>G|p.Asn209Asp|901/2041|625/1668|209/555||,C|downstream_gene_variant|MODIFIER|Tp57577_TGAC_v2_gene33119|Tp57577_TGAC_v2_gen…	GT:PL	0/1:192,0,207
Tp57577_TGAC_v2_scaf_522	18907	.	A	G	222	.	DP=287;VDB=0;SGB=-0.693147;RPB=0.544119;MQB=1;MQSB=1;BQB=2.98256e-23;MQ0F=0;ICB=1;HOB=0.5;AC=1;AN=2;DP4=121,0,159,7;MQ=50;ANN=G|synonymous_variant|LOW|Tp57577_TGAC_v2_gene9062|Tp57577_TGAC_v2_gene9062|transcript|Tp57577_TGAC_v2_mRNA9367|protein_coding|2/4|c.75T>C|p.Phe25Phe|252/590|75/324|25/107||,G|upstream_gene_variant|MODIFIER|Tp57577_TGAC_v2_gene9067|Tp57577_TGAC_v2_gene9067|transcript|Tp5757…	GT:PL	0/1:255,0,174
Tp57577_TGAC_v2_scaf_171	47398	.	G	A	72	.	DP=27;VDB=0.81798;SGB=-0.636426;RPB=0.883398;MQB=1;MQSB=1;BQB=0.954755;MQ0F=0;ICB=1;HOB=0.5;AC=1;AN=2;DP4=4,16,0,7;MQ=50;ANN=A|synonymous_variant|LOW|Tp57577_TGAC_v2_gene24877|Tp57577_TGAC_v2_gene24877|transcript|Tp57577_TGAC_v2_mRNA25731|protein_coding|1/10|c.66G>A|p.Pro22Pro|523/1586|66/1020|22/339||,A|downstream_gene_variant|MODIFIER|Tp57577_TGAC_v2_gene24843|Tp57577_TGAC_v2_gene24843|transcri…	GT:PL	0/1:106,0,255
Tp57577_TGAC_v2_scaf_541	6724	.	G	C	143	.	DP=48;VDB=1.16486e-05;SGB=-0.692914;RPB=0.668336;MQB=1;MQSB=1;BQB=0.525089;MQ0F=0;ICB=1;HOB=0.5;AC=1;AN=2;DP4=22,1,25,0;MQ=50;ANN=C|missense_variant|MODERATE|Tp57577_TGAC_v2_gene7515|Tp57577_TGAC_v2_gene7515|transcript|Tp57577_TGAC_v2_mRNA7768|protein_coding|4/6|c.658C>G|p.Leu220Val|835/1553|658/879|220/292||,C|upstream_gene_variant|MODIFIER|Tp57577_TGAC_v2_gene7517|Tp57577_TGAC_v2_gene7517|trans…	GT:PL	0/1:176,0,201
Tp57577_TGAC_v2_scaf_456	93897	.	T	A	138	.	DP=51;VDB=0.930423;SGB=-0.693097;RPB=0.606501;MQB=1;BQB=0.0402539;MQ0F=0;ICB=1;HOB=0.5;AC=1;AN=2;DP4=0,20,0,30;MQ=50;ANN=A|synonymous_variant|LOW|Tp57577_TGAC_v2_gene11269|Tp57577_TGAC_v2_gene11269|transcript|Tp57577_TGAC_v2_mRNA11632|protein_coding|5/5|c.942T>A|p.Pro314Pro|1164/1677|942/990|314/329||	GT:PL	0/1:171,0,159
Tp57577_TGAC_v2_scaf_1596	10766	.	C	G	228	.	DP=21;VDB=0.00501669;SGB=-0.692352;MQSB=1;MQ0F=0;AC=2;AN=2;DP4=0,0,19,2;MQ=50;ANN=G|3_prime_UTR_variant|MODIFIER|Tp57577_TGAC_v2_gene39481|Tp57577_TGAC_v2_gene39481|transcript|Tp57577_TGAC_v2_mRNA40823|protein_coding|4/4|c.*14G>C|||||14|,G|upstream_gene_variant|MODIFIER|Tp57577_TGAC_v2_gene39480|Tp57577_TGAC_v2_gene39480|transcript|Tp57577_TGAC_v2_mRNA40822|protein_coding||c.-3980C>G|||||3830|	GT:PL	1/1:255,63,0
Tp57577_TGAC_v2_LG4	2043937	.	T	C	72	.	DP=19;VDB=0.851939;SGB=-0.636426;RPB=0.793985;MQB=1;BQB=0.39742;MQ0F=0;ICB=1;HOB=0.5;AC=1;AN=2;DP4=11,0,7,0;MQ=50;ANN=C|synonymous_variant|LOW|Tp57577_TGAC_v2_gene12660|Tp57577_TGAC_v2_gene12660|transcript|Tp57577_TGAC_v2_mRNA13073|protein_coding|2/2|c.363A>G|p.Lys121Lys|550/1317|363/939|121/312||	GT:PL	0/1:105,0,162
Tp57577_TGAC_v2_LG2	30213879	.	G	A	138	.	DP=31;VDB=0.947567;SGB=-0.689466;RPB=0.848523;MQB=1;BQB=0.938679;MQ0F=0;ICB=1;HOB=0.5;AC=1;AN=2;DP4=0,15,0,16;MQ=50;ANN=A|synonymous_variant|LOW|Tp57577_TGAC_v2_gene20980|Tp57577_TGAC_v2_gene20980|transcript|Tp57577_TGAC_v2_mRNA21696|protein_coding|5/5|c.543G>A|p.Ser181Ser|770/1409|543/663|181/220||,A|downstream_gene_variant|MODIFIER|Tp57577_TGAC_v2_gene20972|Tp57577_TGAC_v2_gene20972|transcript|…	GT:PL	0/1:171,0,168
Tp57577_TGAC_v2_LG5	14882005	.	G	A	135	.	DP=36;VDB=0.0891377;SGB=-0.680642;RPB=0.551709;MQB=1;MQSB=1;BQB=0.622796;MQ0F=0;ICB=1;HOB=0.5;AC=1;AN=2;DP4=3,21,1,11;MQ=50;ANN=A|synonymous_variant|LOW|Tp57577_TGAC_v2_gene1496|Tp57577_TGAC_v2_gene1496|transcript|Tp57577_TGAC_v2_mRNA1518|protein_coding|3/3|c.996G>A|p.Ser332Ser|1149/1301|996/1125|332/374||,A|downstream_gene_variant|MODIFIER|Tp57577_TGAC_v2_gene1505|Tp57577_TGAC_v2_gene1505|transc…	GT:PL	0/1:168,0,255
Tp57577_TGAC_v2_scaf_153	339311	.	G	T	228	.	DP=111;VDB=1.32167e-16;SGB=-0.693147;MQ0F=0;AC=2;AN=2;DP4=0,0,0,111;MQ=50;ANN=T|synonymous_variant|LOW|Tp57577_TGAC_v2_gene26095|Tp57577_TGAC_v2_gene26095|transcript|Tp57577_TGAC_v2_mRNA26985|protein_coding|1/5|c.408G>T|p.Pro136Pro|687/1924|408/1401|136/466||,T|downstream_gene_variant|MODIFIER|Tp57577_TGAC_v2_gene26100|Tp57577_TGAC_v2_gene26100|transcript|Tp57577_TGAC_v2_mRNA26991|protein_coding|…	GT:PL	1/1:255,255,0
Tp57577_TGAC_v2_scaf_119	62654	.	T	C	159	.	DP=103;VDB=3.26304e-07;SGB=-0.693143;RPB=0.993272;MQB=1;MQSB=1;BQB=4.655e-05;MQ0F=0;ICB=1;HOB=0.5;AC=1;AN=2;DP4=64,1,36,2;MQ=50;ANN=C|missense_variant|MODERATE|Tp57577_TGAC_v2_gene33132|Tp57577_TGAC_v2_gene33132|transcript|Tp57577_TGAC_v2_mRNA34246|protein_coding|4/5|c.626A>G|p.Asn209Ser|902/2041|626/1668|209/555||,C|downstream_gene_variant|MODIFIER|Tp57577_TGAC_v2_gene33119|Tp57577_TGAC_v2_gene3…	GT:PL	0/1:192,0,206
Tp57577_TGAC_v2_LG2	22948364	.	A	G	228	.	DP=78;VDB=0.658445;SGB=-0.693147;MQSB=1;MQ0F=0;AC=2;AN=2;DP4=0,0,62,15;MQ=50;ANN=G|synonymous_variant|LOW|Tp57577_TGAC_v2_gene36839|Tp57577_TGAC_v2_gene36839|transcript|Tp57577_TGAC_v2_mRNA38073|protein_coding|1/1|c.345T>C|p.Ser115Ser|471/792|345/483|115/160||,G|upstream_gene_variant|MODIFIER|Tp57577_TGAC_v2_gene36833|Tp57577_TGAC_v2_gene36833|transcript|Tp57577_TGAC_v2_mRNA38067|protein_coding||…	GT:PL	1/1:255,232,0
Tp57577_TGAC_v2_LG7	86041	.	T	C	174	.	DP=19;VDB=0.135792;SGB=-0.69168;MQ0F=0;AC=2;AN=2;DP4=0,0,0,19;MQ=50;ANN=C|synonymous_variant|LOW|Tp57577_TGAC_v2_gene34269|Tp57577_TGAC_v2_gene34269|transcript|Tp57577_TGAC_v2_mRNA35430|protein_coding|3/4|c.243T>C|p.Thr81Thr|533/949|243/465|81/154||,C|downstream_gene_variant|MODIFIER|Tp57577_TGAC_v2_gene34264|Tp57577_TGAC_v2_gene34264|transcript|Tp57577_TGAC_v2_mRNA35425|protein_coding||c.*2347T>…	GT:PL	1/1:201,57,0
Tp57577_TGAC_v2_LG2	24361680	.	T	C	174	.	DP=30;VDB=0.447513;SGB=-0.692976;MQ0F=0;AC=2;AN=2;DP4=0,0,26,0;MQ=50;ANN=C|synonymous_variant|LOW|Tp57577_TGAC_v2_gene12526|Tp57577_TGAC_v2_gene12526|transcript|Tp57577_TGAC_v2_mRNA12933|protein_coding|2/2|c.1233A>G|p.Arg411Arg|1329/1735|1233/1476|411/491||,C|downstream_gene_variant|MODIFIER|Tp57577_TGAC_v2_gene12610|Tp57577_TGAC_v2_gene12610|transcript|Tp57577_TGAC_v2_mRNA13020|protein_coding||c…	GT:PL	1/1:201,78,0
Tp57577_TGAC_v2_LG3	14742664	.	C	T	228	.	DP=103;VDB=0.000679502;SGB=-0.693147;MQSB=1;MQ0F=0;AC=2;AN=2;DP4=0,0,2,101;MQ=50;ANN=T|synonymous_variant|LOW|Tp57577_TGAC_v2_gene28167|Tp57577_TGAC_v2_gene28167|transcript|Tp57577_TGAC_v2_mRNA29120|protein_coding|2/4|c.201C>T|p.Val67Val|223/1193|201/627|67/208||,T|upstream_gene_variant|MODIFIER|Tp57577_TGAC_v2_gene28164|Tp57577_TGAC_v2_gene28164|transcript|Tp57577_TGAC_v2_mRNA29117|protein_codin…	GT:PL	1/1:255,255,0
Tp57577_TGAC_v2_LG3	20070302	.	G	A	185	.	DP=36;VDB=0.822529;SGB=-0.693136;MQ0F=0;AC=2;AN=2;DP4=0,0,35,0;MQ=50;ANN=A|synonymous_variant|LOW|Tp57577_TGAC_v2_gene33403|Tp57577_TGAC_v2_gene33403|transcript|Tp57577_TGAC_v2_mRNA34529|protein_coding|4/4|c.838C>T|p.Leu280Leu|1097/1590|838/1098|280/365||,A|downstream_gene_variant|MODIFIER|Tp57577_TGAC_v2_gene33388|Tp57577_TGAC_v2_gene33388|transcript|Tp57577_TGAC_v2_mRNA34514|protein_coding||c.*…	GT:PL	1/1:212,105,0
Tp57577_TGAC_v2_LG1	10666207	.	A	G	129	.	DP=25;VDB=0.374727;SGB=-0.689466;RPB=0.352725;MQB=1;BQB=0.00172837;MQ0F=0;ICB=1;HOB=0.5;AC=1;AN=2;DP4=9,0,16,0;MQ=50;ANN=G|synonymous_variant|LOW|Tp57577_TGAC_v2_gene33959|Tp57577_TGAC_v2_gene33959|transcript|Tp57577_TGAC_v2_mRNA35104|protein_coding|2/3|c.105T>C|p.Asn35Asn|438/1416|105/291|35/96||	GT:PL	0/1:162,0,137
Tp57577_TGAC_v2_LG5	3465705	.	G	A	228	.	DP=277;VDB=0.000144343;SGB=-0.693147;MQ0F=0;AC=2;AN=2;DP4=0,0,0,277;MQ=50;ANN=A|missense_variant&splice_region_variant|MODERATE|Tp57577_TGAC_v2_gene9537|Tp57577_TGAC_v2_gene9537|transcript|Tp57577_TGAC_v2_mRNA9857|protein_coding|2/3|c.136G>A|p.Asp46Asn|383/1189|136/501|46/166||,A|downstream_gene_variant|MODIFIER|Tp57577_TGAC_v2_gene9536|Tp57577_TGAC_v2_gene9536|transcript|Tp57577_TGAC_v2_mRNA9856…	GT:PL	1/1:255,255,0
Tp57577_TGAC_v2_LG3	3141280	.	C	T	220	.	DP=51;VDB=1.94027e-05;SGB=-0.692914;RPB=0.550373;MQB=1;MQSB=1;BQB=0.833789;MQ0F=0;ICB=1;HOB=0.5;AC=1;AN=2;DP4=22,4,22,3;MQ=50;ANN=T|synonymous_variant|LOW|Tp57577_TGAC_v2_gene12911|Tp57577_TGAC_v2_gene12911|transcript|Tp57577_TGAC_v2_mRNA13334|protein_coding|3/5|c.273G>A|p.Leu91Leu|387/754|273/540|91/179||,T|upstream_gene_variant|MODIFIER|Tp57577_TGAC_v2_gene12933|Tp57577_TGAC_v2_gene12933|transc…	GT:PL	0/1:253,0,255
Tp57577_TGAC_v2_scaf_789	88226	.	A	G	176	.	DP=17;VDB=0.00124509;SGB=-0.690438;MQ0F=0;AC=2;AN=2;DP4=0,0,0,17;MQ=50;ANN=G|3_prime_UTR_variant|MODIFIER|Tp57577_TGAC_v2_gene30852|Tp57577_TGAC_v2_gene30852|transcript|Tp57577_TGAC_v2_mRNA31894|protein_coding|8/8|c.*40A>G|||||40|,G|downstream_gene_variant|MODIFIER|Tp57577_TGAC_v2_gene30853|Tp57577_TGAC_v2_gene30853|transcript|Tp57577_TGAC_v2_mRNA31895|protein_coding||c.*942T>C|||||437|	GT:PL	1/1:203,51,0
Tp57577_TGAC_v2_scaf_7941	1530	.	A	G	200	.	DP=61;VDB=6.8996e-12;SGB=-0.693147;MQ0F=0;AC=2;AN=2;DP4=0,0,0,61;MQ=50;ANN=G|missense_variant|MODERATE|Tp57577_TGAC_v2_gene39886|Tp57577_TGAC_v2_gene39886|transcript|Tp57577_TGAC_v2_mRNA41235|protein_coding|4/4|c.530A>G|p.Gln177Arg|530/866|530/783|177/260||WARNING_TRANSCRIPT_NO_START_CODON	GT:PL	1/1:227,184,0
Tp57577_TGAC_v2_scaf_153	238486	.	G	A	222	.	DP=160;VDB=0.0128041;SGB=-0.693147;RPB=0.872278;MQB=1;MQSB=1;BQB=0.468552;MQ0F=0;ICB=1;HOB=0.5;AC=1;AN=2;DP4=19,33,47,61;MQ=50;ANN=A|synonymous_variant|LOW|Tp57577_TGAC_v2_gene26087|Tp57577_TGAC_v2_gene26087|transcript|Tp57577_TGAC_v2_mRNA26977|protein_coding|2/7|c.102G>A|p.Lys34Lys|155/841|102/603|34/200||,A|upstream_gene_variant|MODIFIER|Tp57577_TGAC_v2_gene26120|Tp57577_TGAC_v2_gene26120|trans…	GT:PL	0/1:255,0,255
Tp57577_TGAC_v2_LG5	10584696	.	C	T,A	222	.	DP=834;VDB=4.77519e-12;SGB=-0.693147;RPB=3.84795e-10;MQB=1;MQSB=1;BQB=0.650613;MQ0F=0;ICB=1;HOB=0.5;AC=1,0;AN=2;DP4=1,320,1,496;MQ=50;ANN=T|synonymous_variant|LOW|Tp57577_TGAC_v2_gene24249|Tp57577_TGAC_v2_gene24249|transcript|Tp57577_TGAC_v2_mRNA25083|protein_coding|5/5|c.351C>T|p.Arg117Arg|484/934|351/411|117/136||,A|synonymous_variant|LOW|Tp57577_TGAC_v2_gene24249|Tp57577_TGAC_v2_gene24249|tran…	GT:PL	0/1:255,0,188,255,255,255
Tp57577_TGAC_v2_LG6	6065574	.	G	A,C	228	.	DP=216;VDB=3.16377e-25;SGB=-0.693147;MQSB=1;MQ0F=0;AC=2,0;AN=2;DP4=0,0,185,31;MQ=50;ANN=A|synonymous_variant|LOW|Tp57577_TGAC_v2_gene33200|Tp57577_TGAC_v2_gene33200|transcript|Tp57577_TGAC_v2_mRNA34318|protein_coding|3/4|c.360C>T|p.Pro120Pro|458/1044|360/495|120/164||,C|synonymous_variant|LOW|Tp57577_TGAC_v2_gene33200|Tp57577_TGAC_v2_gene33200|transcript|Tp57577_TGAC_v2_mRNA34318|protein_coding|3…	GT:PL	1/1:255,255,0,255,255,255
Tp57577_TGAC_v2_LG5	8075623	.	G	A,T	95	.	DP=25;VDB=0.554245;SGB=-0.662043;RPB=0.473733;MQB=1;MQSB=1;BQB=0.971956;MQ0F=0;ICB=1;HOB=0.5;AC=1,0;AN=2;DP4=4,11,0,9;MQ=50;ANN=A|upstream_gene_variant|MODIFIER|Tp57577_TGAC_v2_gene14811|Tp57577_TGAC_v2_gene14811|transcript|Tp57577_TGAC_v2_mRNA15306|protein_coding||c.-4608G>A|||||4552|,T|upstream_gene_variant|MODIFIER|Tp57577_TGAC_v2_gene14811|Tp57577_TGAC_v2_gene14811|transcript|Tp57577_TGAC_v2_…	GT:PL	0/1:128,0,255,149,255,255
Tp57577_TGAC_v2_scaf_400	112106	.	A	G,C	137	.	DP=69;VDB=0.408825;SGB=-0.693136;RPB=0.670469;MQB=1;MQSB=1;BQB=1.74603e-05;MQ0F=0;ICB=1;HOB=0.5;AC=1,0;AN=2;DP4=33,1,35,0;MQ=50;ANN=G|synonymous_variant|LOW|Tp57577_TGAC_v2_gene13417|Tp57577_TGAC_v2_gene13417|transcript|Tp57577_TGAC_v2_mRNA13867|protein_coding|10/10|c.867T>C|p.Ala289Ala|1122/1478|867/1035|289/344||,C|synonymous_variant|LOW|Tp57577_TGAC_v2_gene13417|Tp57577_TGAC_v2_gene13417|trans…	GT:PL	0/1:170,0,211,240,255,255
Tp57577_TGAC_v2_LG3	6020775	.	T	C	157	.	DP=40;VDB=0.958336;SGB=-0.693144;RPB=1;MQB=1;BQB=1;MQ0F=0;AC=2;AN=2;DP4=1,0,39,0;MQ=50;ANN=C|synonymous_variant|LOW|Tp57577_TGAC_v2_gene2924|Tp57577_TGAC_v2_gene2924|transcript|Tp57577_TGAC_v2_mRNA3008|protein_coding|10/10|c.1632A>G|p.Thr544Thr|1936/2291|1632/1773|544/590||	GT:PL	1/1:184,82,0
Tp57577_TGAC_v2_LG5	10919764	.	T	C,A	228	.	DP=135;VDB=4.13835e-28;SGB=-0.693147;MQ0F=0;AC=2,0;AN=2;DP4=0,0,135,0;MQ=50;ANN=A|missense_variant|MODERATE|Tp57577_TGAC_v2_gene30018|Tp57577_TGAC_v2_gene30018|transcript|Tp57577_TGAC_v2_mRNA31042|protein_coding|6/12|c.426A>T|p.Lys142Asn|509/1309|426/1020|142/339||,C|synonymous_variant|LOW|Tp57577_TGAC_v2_gene30018|Tp57577_TGAC_v2_gene30018|transcript|Tp57577_TGAC_v2_mRNA31042|protein_coding|6/12…	GT:PL	1/1:255,255,0,255,255,255
Tp57577_TGAC_v2_LG4	23029028	.	T	A,G	228	.	DP=115;VDB=3.67984e-11;SGB=-0.693147;MQSB=1;MQ0F=0;AC=2,0;AN=2;DP4=0,0,9,106;MQ=50;ANN=A|synonymous_variant|LOW|Tp57577_TGAC_v2_gene1452|Tp57577_TGAC_v2_gene1452|transcript|Tp57577_TGAC_v2_mRNA1473|protein_coding|3/4|c.294T>A|p.Gly98Gly|456/864|294/432|98/143||,G|synonymous_variant|LOW|Tp57577_TGAC_v2_gene1452|Tp57577_TGAC_v2_gene1452|transcript|Tp57577_TGAC_v2_mRNA1473|protein_coding|3/4|c.294T>…	GT:PL	1/1:255,255,0,255,255,255
Tp57577_TGAC_v2_LG5	10918484	.	A	G,C	179	.	DP=120;VDB=3.22287e-16;SGB=-0.693147;RPB=0.996171;MQB=1;MQSB=1;BQB=0.324795;MQ0F=0;ICB=1;HOB=0.5;AC=1,0;AN=2;DP4=67,2,50,1;MQ=50;ANN=G|3_prime_UTR_variant|MODIFIER|Tp57577_TGAC_v2_gene30018|Tp57577_TGAC_v2_gene30018|transcript|Tp57577_TGAC_v2_mRNA31042|protein_coding|12/12|c.*27T>C|||||27|,C|3_prime_UTR_variant|MODIFIER|Tp57577_TGAC_v2_gene30018|Tp57577_TGAC_v2_gene30018|transcript|Tp57577_TGAC_v…	GT:PL	0/1:212,0,255,255,255,255
Tp57577_TGAC_v2_scaf_616	48825	.	A	G	140	.	DP=38;VDB=4.87669e-09;SGB=-0.693139;RPB=0.722222;MQB=1;BQB=0.763889;MQ0F=0;AC=2;AN=2;DP4=0,2,0,36;MQ=50;ANN=G|missense_variant|MODERATE|Tp57577_TGAC_v2_gene34520|Tp57577_TGAC_v2_gene34520|transcript|Tp57577_TGAC_v2_mRNA35693|protein_coding|1/1|c.643A>G|p.Ile215Val|730/1904|643/909|215/302||,G|downstream_gene_variant|MODIFIER|Tp57577_TGAC_v2_gene34508|Tp57577_TGAC_v2_gene34508|transcript|Tp57577_T…	GT:PL	1/1:167,44,0
Tp57577_TGAC_v2_LG6	1760350	.	G	A,T	167	.	DP=20;VDB=2.75148e-09;SGB=-0.69168;MQ0F=0;AC=2,0;AN=2;DP4=0,0,19,0;MQ=50;ANN=A|3_prime_UTR_variant|MODIFIER|Tp57577_TGAC_v2_gene9602|Tp57577_TGAC_v2_gene9602|transcript|Tp57577_TGAC_v2_mRNA9924|protein_coding|5/5|c.*100C>T|||||100|,T|3_prime_UTR_variant|MODIFIER|Tp57577_TGAC_v2_gene9602|Tp57577_TGAC_v2_gene9602|transcript|Tp57577_TGAC_v2_mRNA9924|protein_coding|5/5|c.*100C>A|||||100|,A|downstream…	GT:PL	1/1:194,54,0,171,18,168
Tp57577_TGAC_v2_LG2	10769788	.	A	G,T	195	.	DP=44;VDB=0.00195578;SGB=-0.693145;MQ0F=0;AC=2,0;AN=2;DP4=0,0,0,40;MQ=50;ANN=G|3_prime_UTR_variant|MODIFIER|Tp57577_TGAC_v2_gene25376|Tp57577_TGAC_v2_gene25376|transcript|Tp57577_TGAC_v2_mRNA26239|protein_coding|2/2|c.*38A>G|||||1923|,T|3_prime_UTR_variant|MODIFIER|Tp57577_TGAC_v2_gene25376|Tp57577_TGAC_v2_gene25376|transcript|Tp57577_TGAC_v2_mRNA26239|protein_coding|2/2|c.*38A>T|||||1923|,G|upst…	GT:PL	1/1:222,117,0,200,79,197
Tp57577_TGAC_v2_LG1	16611387	.	C	A,T	156	.	DP=403;VDB=0.0234203;SGB=-0.693147;RPB=0.992555;MQB=1;MQSB=1;BQB=0.0082041;MQ0F=0;ICB=1;HOB=0.5;AC=1,0;AN=2;DP4=1,252,2,132;MQ=50;ANN=A|missense_variant|MODERATE|Tp57577_TGAC_v2_gene13070|Tp57577_TGAC_v2_gene13070|transcript|Tp57577_TGAC_v2_mRNA13502|protein_coding|2/2|c.344C>A|p.Ala115Glu|689/1348|344/486|115/161||,T|missense_variant|MODERATE|Tp57577_TGAC_v2_gene13070|Tp57577_TGAC_v2_gene13070|t…	GT:PL	0/1:189,0,215,255,255,255
Tp57577_TGAC_v2_LG1	16611387	.	C	A,G	228	.	DP=563;VDB=0.692984;SGB=-0.693147;RPB=0.0391221;MQB=1;MQSB=1;BQB=0.283397;MQ0F=0;AC=2,0;AN=2;DP4=0,2,6,518;MQ=50;ANN=A|missense_variant|MODERATE|Tp57577_TGAC_v2_gene13070|Tp57577_TGAC_v2_gene13070|transcript|Tp57577_TGAC_v2_mRNA13502|protein_coding|2/2|c.344C>A|p.Ala115Glu|689/1348|344/486|115/161||,G|missense_variant|MODERATE|Tp57577_TGAC_v2_gene13070|Tp57577_TGAC_v2_gene13070|transcript|Tp57577…	GT:PL	1/1:255,255,0,255,255,255
Tp57577_TGAC_v2_LG5	10918407	.	G	A,T	211	.	DP=1685;VDB=0;SGB=-0.693147;RPB=0.964503;MQB=1;MQSB=1;BQB=0.692345;MQ0F=0;ICB=1;HOB=0.5;AC=1,0;AN=2;DP4=846,1,832,0;MQ=50;ANN=A|3_prime_UTR_variant|MODIFIER|Tp57577_TGAC_v2_gene30018|Tp57577_TGAC_v2_gene30018|transcript|Tp57577_TGAC_v2_mRNA31042|protein_coding|12/12|c.*104C>T|||||104|,T|3_prime_UTR_variant|MODIFIER|Tp57577_TGAC_v2_gene30018|Tp57577_TGAC_v2_gene30018|transcript|Tp57577_TGAC_v2_mRN…	GT:PL	0/1:244,0,251,255,255,255
Tp57577_TGAC_v2_LG6	6066155	.	A	G,T	228	.	DP=1543;VDB=0.103204;SGB=-0.693147;RPB=0.486257;MQB=1;MQSB=1;BQB=0.745419;MQ0F=0;AC=2,0;AN=2;DP4=2,0,1458,70;MQ=50;ANN=G|synonymous_variant|LOW|Tp57577_TGAC_v2_gene33200|Tp57577_TGAC_v2_gene33200|transcript|Tp57577_TGAC_v2_mRNA34318|protein_coding|2/4|c.186T>C|p.Gly62Gly|284/1044|186/495|62/164||,T|synonymous_variant|LOW|Tp57577_TGAC_v2_gene33200|Tp57577_TGAC_v2_gene33200|transcript|Tp57577_TGAC_…	GT:PL	1/1:255,255,0,255,255,255
Tp57577_TGAC_v2_LG6	15083953	.	G	A	222	.	DP=39;VDB=0.916106;SGB=-0.690438;RPB=0.663189;MQB=1;MQSB=1;BQB=0.303833;MQ0F=0;ICB=1;HOB=0.5;AC=1;AN=2;DP4=6,16,11,6;MQ=50;ANN=A|synonymous_variant|LOW|Tp57577_TGAC_v2_gene3740|Tp57577_TGAC_v2_gene3740|transcript|Tp57577_TGAC_v2_mRNA3855|protein_coding|7/24|c.720G>A|p.Lys240Lys|928/3216|720/2952|240/983||	GT:PL	0/1:255,0,255
Tp57577_TGAC_v2_LG4	9294809	.	A	G	222	.	DP=87;VDB=0.992782;SGB=-0.693141;RPB=0.00169514;MQB=1;MQSB=1;BQB=0.887957;MQ0F=0;ICB=1;HOB=0.5;AC=1;AN=2;DP4=36,12,12,25;MQ=50;ANN=G|synonymous_variant|LOW|Tp57577_TGAC_v2_gene13730|Tp57577_TGAC_v2_gene13730|transcript|Tp57577_TGAC_v2_mRNA14186|protein_coding|2/2|c.651T>C|p.Cys217Cys|1136/2065|651/1146|217/381||	GT:PL	0/1:255,0,255
Tp57577_TGAC_v2_LG2	24177069	.	T	G	176	.	DP=105;VDB=0.0747407;SGB=-0.693097;RPB=0.996886;MQB=1;MQSB=1;BQB=0.0159421;MQ0F=0;ICB=1;HOB=0.5;AC=1;AN=2;DP4=41,29,4,26;MQ=50;ANN=G|synonymous_variant|LOW|Tp57577_TGAC_v2_gene12607|Tp57577_TGAC_v2_gene12607|transcript|Tp57577_TGAC_v2_mRNA13017|protein_coding|2/6|c.1653T>G|p.Gly551Gly|1952/2762|1653/2100|551/699||	GT:PL	0/1:209,0,255
Tp57577_TGAC_v2_LG3	27391717	.	G	A	113	.	DP=19;VDB=0.125342;SGB=-0.636426;RPB=0.597928;MQB=1;MQSB=1;BQB=0.127819;MQ0F=0;ICB=1;HOB=0.5;AC=1;AN=2;DP4=1,11,1,6;MQ=50;ANN=A|5_prime_UTR_variant|MODIFIER|Tp57577_TGAC_v2_gene33787|Tp57577_TGAC_v2_gene33787|transcript|Tp57577_TGAC_v2_mRNA34925|protein_coding|1/2|c.-144G>A|||||144|,A|downstream_gene_variant|MODIFIER|Tp57577_TGAC_v2_gene33760|Tp57577_TGAC_v2_gene33760|transcript|Tp57577_TGAC_v2_m…	GT:PL	0/1:146,0,208
Tp57577_TGAC_v2_scaf_728	21066	.	A	T	228	.	DP=35;VDB=0.270594;SGB=-0.693132;MQSB=1;MQ0F=0;AC=2;AN=2;DP4=0,0,8,26;MQ=50;ANN=T|synonymous_variant|LOW|Tp57577_TGAC_v2_gene31565|Tp57577_TGAC_v2_gene31565|transcript|Tp57577_TGAC_v2_mRNA32626|protein_coding|13/14|c.2415T>A|p.Gly805Gly|3027/3604|2415/2556|805/851||,T|upstream_gene_variant|MODIFIER|Tp57577_TGAC_v2_gene31563|Tp57577_TGAC_v2_gene31563|transcript|Tp57577_TGAC_v2_mRNA32624|protein_co…	GT:PL	1/1:255,102,0
Tp57577_TGAC_v2_LG4	3917914	.	G	A	222	.	DP=81;VDB=0.943821;SGB=-0.693147;RPB=0.932419;MQB=1;MQSB=1;BQB=0.423016;MQ0F=0;ICB=1;HOB=0.5;AC=1;AN=2;DP4=11,20,28,22;MQ=50;ANN=A|3_prime_UTR_variant|MODIFIER|Tp57577_TGAC_v2_gene26470|Tp57577_TGAC_v2_gene26470|transcript|Tp57577_TGAC_v2_mRNA27377|protein_coding|25/25|c.*257C>T|||||257|	GT:PL	0/1:255,0,255
Tp57577_TGAC_v2_scaf_768	23554	.	G	A	228	.	DP=15;VDB=0.378999;SGB=-0.688148;MQSB=1;MQ0F=0;AC=2;AN=2;DP4=0,0,6,9;MQ=50;ANN=A|synonymous_variant|LOW|Tp57577_TGAC_v2_gene29749|Tp57577_TGAC_v2_gene29749|transcript|Tp57577_TGAC_v2_mRNA30765|protein_coding|2/5|c.177C>T|p.Asp59Asp|564/1966|177/1509|59/502||,A|downstream_gene_variant|MODIFIER|Tp57577_TGAC_v2_gene29757|Tp57577_TGAC_v2_gene29757|transcript|Tp57577_TGAC_v2_mRNA30774|protein_coding||…	GT:PL	1/1:255,45,0
Tp57577_TGAC_v2_LG3	1514050	.	T	C	222	.	DP=49;VDB=0.00030147;SGB=-0.693021;RPB=0.00217316;MQB=1;MQSB=1;BQB=0.352347;MQ0F=0;ICB=1;HOB=0.5;AC=1;AN=2;DP4=7,14,19,8;MQ=50;ANN=C|missense_variant|MODERATE|Tp57577_TGAC_v2_gene8798|Tp57577_TGAC_v2_gene8798|transcript|Tp57577_TGAC_v2_mRNA9095|protein_coding|4/9|c.1103T>C|p.Ile368Thr|1284/2593|1103/1653|368/550||,C|missense_variant|MODERATE|Tp57577_TGAC_v2_gene8798|Tp57577_TGAC_v2_gene8798|trans…	GT:PL	0/1:255,0,255
Tp57577_TGAC_v2_LG4	5148988	.	G	A	100	.	DP=72;VDB=0.072615;SGB=-0.683931;RPB=0.000569208;MQB=1;MQSB=1;BQB=0.667286;MQ0F=0;ICB=1;HOB=0.5;AC=1;AN=2;DP4=34,24,5,8;MQ=50;ANN=A|synonymous_variant|LOW|Tp57577_TGAC_v2_gene34984|Tp57577_TGAC_v2_gene34984|transcript|Tp57577_TGAC_v2_mRNA36177|protein_coding|3/5|c.279C>T|p.Val93Val|334/1381|279/885|93/294||	GT:PL	0/1:135,0,255
Tp57577_TGAC_v2_LG1	13706714	.	G	A	222	.	DP=217;VDB=0.0175878;SGB=-0.693147;RPB=0.325144;MQB=1;MQSB=1;BQB=0.178955;MQ0F=0;ICB=1;HOB=0.5;AC=1;AN=2;DP4=56,59,51,49;MQ=50;ANN=A|missense_variant|MODERATE|Tp57577_TGAC_v2_gene1903|Tp57577_TGAC_v2_gene1903|transcript|Tp57577_TGAC_v2_mRNA1945|protein_coding|2/3|c.1933G>A|p.Val645Ile|2240/3268|1933/2913|645/970||	GT:PL	0/1:255,0,255
Tp57577_TGAC_v2_LG7	14261034	.	T	C	222	.	DP=101;VDB=0.864887;SGB=-0.693147;RPB=0.933893;MQB=1;MQSB=1;BQB=0.362501;MQ0F=0;ICB=1;HOB=0.5;AC=1;AN=2;DP4=26,18,35,22;MQ=50;ANN=C|3_prime_UTR_variant|MODIFIER|Tp57577_TGAC_v2_gene11599|Tp57577_TGAC_v2_gene11599|transcript|Tp57577_TGAC_v2_mRNA11974|protein_coding|17/17|c.*54A>G|||||54|,C|upstream_gene_variant|MODIFIER|Tp57577_TGAC_v2_gene11532|Tp57577_TGAC_v2_gene11532|transcript|Tp57577_TGAC_v2…	GT:PL	0/1:255,0,255
Tp57577_TGAC_v2_LG4	20565306	.	G	A	176	.	DP=53;VDB=0.373131;SGB=-0.692067;RPB=0.963721;MQB=1;MQSB=1;BQB=0.616919;MQ0F=0;ICB=1;HOB=0.5;AC=1;AN=2;DP4=16,12,1,19;MQ=50;ANN=A|downstream_gene_variant|MODIFIER|Tp57577_TGAC_v2_gene21650|Tp57577_TGAC_v2_gene21650|transcript|Tp57577_TGAC_v2_mRNA22391|protein_coding||c.*154C>T|||||83|,A|downstream_gene_variant|MODIFIER|Tp57577_TGAC_v2_gene21650|Tp57577_TGAC_v2_gene21650|transcript|Tp57577_TGAC_v2…	GT:PL	0/1:209,0,255
Tp57577_TGAC_v2_LG7	10069082	.	C	T	192	.	DP=55;VDB=4.49165e-07;SGB=-0.692067;RPB=0.0349914;MQB=1;MQSB=1;BQB=0.343977;MQ0F=0;ICB=1;HOB=0.5;AC=1;AN=2;DP4=2,33,2,18;MQ=50;ANN=T|3_prime_UTR_variant|MODIFIER|Tp57577_TGAC_v2_gene12492|Tp57577_TGAC_v2_gene12492|transcript|Tp57577_TGAC_v2_mRNA12899|protein_coding|8/8|c.*125C>T|||||125|,T|upstream_gene_variant|MODIFIER|Tp57577_TGAC_v2_gene12385|Tp57577_TGAC_v2_gene12385|transcript|Tp57577_TGAC_v…	GT:PL	0/1:225,0,248
Tp57577_TGAC_v2_scaf_784	24651	.	G	T	97	.	DP=21;VDB=0.000219603;SGB=-0.636426;RPB=0.0449815;MQB=1;MQSB=1;BQB=0.920307;MQ0F=0;ICB=1;HOB=0.5;AC=1;AN=2;DP4=6,5,0,7;MQ=50;ANN=T|3_prime_UTR_variant|MODIFIER|Tp57577_TGAC_v2_gene30931|Tp57577_TGAC_v2_gene30931|transcript|Tp57577_TGAC_v2_mRNA31976|protein_coding|13/13|c.*120G>T|||||120|,T|3_prime_UTR_variant|MODIFIER|Tp57577_TGAC_v2_gene30931|Tp57577_TGAC_v2_gene30931|transcript|Tp57577_TGAC_v2_…	GT:PL	0/1:130,0,251
Tp57577_TGAC_v2_LG4	26131452	.	C	T	133	.	DP=73;VDB=0.866578;SGB=-0.692352;RPB=0.773192;MQB=1;MQSB=1;BQB=0.0344781;MQ0F=0;ICB=1;HOB=0.5;AC=1;AN=2;DP4=10,38,5,16;MQ=50;ANN=T|3_prime_UTR_variant|MODIFIER|Tp57577_TGAC_v2_gene5243|Tp57577_TGAC_v2_gene5243|transcript|Tp57577_TGAC_v2_mRNA5421|protein_coding|5/5|c.*23C>T|||||23|,T|downstream_gene_variant|MODIFIER|Tp57577_TGAC_v2_gene5241|Tp57577_TGAC_v2_gene5241|transcript|Tp57577_TGAC_v2_mRNA5…	GT:PL	0/1:167,0,255
Tp57577_TGAC_v2_scaf_417	72856	.	A	T	222	.	DP=78;VDB=0.818909;SGB=-0.693054;RPB=0.880198;MQB=1;MQSB=1;BQB=0.840988;MQ0F=0;ICB=1;HOB=0.5;AC=1;AN=2;DP4=21,29,7,21;MQ=50;ANN=T|synonymous_variant|LOW|Tp57577_TGAC_v2_gene13959|Tp57577_TGAC_v2_gene13959|transcript|Tp57577_TGAC_v2_mRNA14422|protein_coding|4/6|c.684T>A|p.Pro228Pro|901/1477|684/1041|228/346||,T|downstream_gene_variant|MODIFIER|Tp57577_TGAC_v2_gene13965|Tp57577_TGAC_v2_gene13965|tr…	GT:PL	0/1:255,0,255
Tp57577_TGAC_v2_LG4	13602185	.	C	A	221	.	DP=55;VDB=0.495917;SGB=-0.692352;RPB=0.0924625;MQB=1;MQSB=1;BQB=0.375189;MQ0F=0;ICB=1;HOB=0.5;AC=1;AN=2;DP4=14,18,7,14;MQ=50;ANN=A|3_prime_UTR_variant|MODIFIER|Tp57577_TGAC_v2_gene16280|Tp57577_TGAC_v2_gene16280|transcript|Tp57577_TGAC_v2_mRNA16840|protein_coding|3/3|c.*181C>A|||||181|,A|upstream_gene_variant|MODIFIER|Tp57577_TGAC_v2_gene16279|Tp57577_TGAC_v2_gene16279|transcript|Tp57577_TGAC_v2_…	GT:PL	0/1:254,0,255
Tp57577_TGAC_v2_LG1	21287065	.	G	T	222	.	DP=49;VDB=0.766454;SGB=-0.693097;RPB=0.349402;MQB=1;MQSB=1;BQB=0.60205;MQ0F=0;ICB=1;HOB=0.5;AC=1;AN=2;DP4=9,8,17,13;MQ=50;ANN=T|3_prime_UTR_variant|MODIFIER|Tp57577_TGAC_v2_gene3778|Tp57577_TGAC_v2_gene3778|transcript|Tp57577_TGAC_v2_mRNA3895|protein_coding|12/12|c.*20G>T|||||20|,T|downstream_gene_variant|MODIFIER|Tp57577_TGAC_v2_gene3796|Tp57577_TGAC_v2_gene3796|transcript|Tp57577_TGAC_v2_mRNA39…	GT:PL	0/1:255,0,255
Tp57577_TGAC_v2_scaf_221	218046	.	C	A	210	.	DP=26;VDB=0.0617175;SGB=-0.676189;RPB=0.767994;MQB=1;MQSB=1;BQB=0.81023;MQ0F=0;ICB=1;HOB=0.5;AC=1;AN=2;DP4=11,4,6,5;MQ=50;ANN=A|missense_variant|MODERATE|Tp57577_TGAC_v2_gene17508|Tp57577_TGAC_v2_gene17508|transcript|Tp57577_TGAC_v2_mRNA18121|protein_coding|1/4|c.100G>T|p.Asp34Tyr|1370/3189|100/1767|34/588||	GT:PL	0/1:243,0,255
Tp57577_TGAC_v2_LG6	17189852	.	T	C	149	.	DP=49;VDB=0.847735;SGB=-0.692717;RPB=0.741213;MQB=1;MQSB=1;BQB=0.793019;MQ0F=0;ICB=1;HOB=0.5;AC=1;AN=2;DP4=3,22,0,23;MQ=50;ANN=C|downstream_gene_variant|MODIFIER|Tp57577_TGAC_v2_gene3833|Tp57577_TGAC_v2_gene3833|transcript|Tp57577_TGAC_v2_mRNA3952|protein_coding||c.*88T>C|||||25|,C|downstream_gene_variant|MODIFIER|Tp57577_TGAC_v2_gene3817|Tp57577_TGAC_v2_gene3817|transcript|Tp57577_TGAC_v2_mRNA39…	GT:PL	0/1:182,0,255
Tp57577_TGAC_v2_LG3	28831851	.	G	A	222	.	DP=37;VDB=0.349668;SGB=-0.690438;RPB=0.108588;MQB=1;MQSB=1;BQB=0.955701;MQ0F=0;ICB=1;HOB=0.5;AC=1;AN=2;DP4=9,10,9,8;MQ=50;ANN=A|missense_variant|MODERATE|Tp57577_TGAC_v2_gene12283|Tp57577_TGAC_v2_gene12283|transcript|Tp57577_TGAC_v2_mRNA12681|protein_coding|8/10|c.1225G>A|p.Ala409Thr|1227/2009|1225/1824|409/607||WARNING_TRANSCRIPT_NO_START_CODON,A|upstream_gene_variant|MODIFIER|Tp57577_TGAC_v2_ge…	GT:PL	0/1:255,0,255
Tp57577_TGAC_v2_LG4	6143255	.	C	T	222	.	DP=51;VDB=0.101097;SGB=-0.692717;RPB=0.00507916;MQB=1;MQSB=1;BQB=0.164895;MQ0F=0;ICB=1;HOB=0.5;AC=1;AN=2;DP4=13,12,7,16;MQ=50;ANN=T|missense_variant|MODERATE|Tp57577_TGAC_v2_gene6151|Tp57577_TGAC_v2_gene6151|transcript|Tp57577_TGAC_v2_mRNA6368|protein_coding|2/4|c.125C>T|p.Ala42Val|707/2936|125/2043|42/680||,T|downstream_gene_variant|MODIFIER|Tp57577_TGAC_v2_gene6179|Tp57577_TGAC_v2_gene6179|tran…	GT:PL	0/1:255,0,255
Tp57577_TGAC_v2_LG2	15927757	.	G	A	128	.	DP=22;VDB=0.461975;SGB=-0.651104;RPB=0.291667;MQB=1;MQSB=1;BQB=0.057656;MQ0F=0;ICB=1;HOB=0.5;AC=1;AN=2;DP4=4,10,1,7;MQ=50;ANN=A|5_prime_UTR_variant|MODIFIER|Tp57577_TGAC_v2_gene33862|Tp57577_TGAC_v2_gene33862|transcript|Tp57577_TGAC_v2_mRNA35005|protein_coding|1/4|c.-9C>T|||||9|,A|downstream_gene_variant|MODIFIER|Tp57577_TGAC_v2_gene33880|Tp57577_TGAC_v2_gene33880|transcript|Tp57577_TGAC_v2_mRNA3…	GT:PL	0/1:161,0,252
Tp57577_TGAC_v2_LG7	17002919	.	G	A	11.7969	.	DP=16;VDB=0.0221621;SGB=-0.511536;RPB=0.597928;MQB=1;MQSB=1;BQB=0.0740088;MQ0F=0;ICB=1;HOB=0.5;AC=1;AN=2;DP4=7,3,3,0;MQ=50;ANN=A|synonymous_variant|LOW|Tp57577_TGAC_v2_gene14922|Tp57577_TGAC_v2_gene14922|transcript|Tp57577_TGAC_v2_mRNA15419|protein_coding|1/3|c.276C>T|p.Ser92Ser|384/2082|276/1659|92/552||,A|downstream_gene_variant|MODIFIER|Tp57577_TGAC_v2_gene14916|Tp57577_TGAC_v2_gene14916|trans…	GT:PL	0/1:46,0,226
Tp57577_TGAC_v2_LG1	5424245	.	A	G	107	.	DP=29;VDB=0.630851;SGB=-0.651104;RPB=0.998591;MQB=1;MQSB=1;BQB=0.371571;MQ0F=0;ICB=1;HOB=0.5;AC=1;AN=2;DP4=6,13,3,5;MQ=50;ANN=G|synonymous_variant|LOW|Tp57577_TGAC_v2_gene6092|Tp57577_TGAC_v2_gene6092|transcript|Tp57577_TGAC_v2_mRNA6300|protein_coding|15/19|c.2442T>C|p.Ala814Ala|2564/3910|2442/3336|814/1111||,G|synonymous_variant|LOW|Tp57577_TGAC_v2_gene6092|Tp57577_TGAC_v2_gene6092|transcript|Tp…	GT:PL	0/1:141,0,255
Tp57577_TGAC_v2_scaf_535	114986	.	T	G	222	.	DP=141;VDB=0.0438127;SGB=-0.693147;RPB=0.446123;MQB=1;MQSB=1;BQB=0.249815;MQ0F=0;ICB=1;HOB=0.5;AC=1;AN=2;DP4=41,48,23,27;MQ=50;ANN=G|splice_region_variant&synonymous_variant|LOW|Tp57577_TGAC_v2_gene10093|Tp57577_TGAC_v2_gene10093|transcript|Tp57577_TGAC_v2_mRNA10434|protein_coding|2/4|c.567T>G|p.Val189Val|745/1642|567/987|189/328||	GT:PL	0/1:255,0,255
Tp57577_TGAC_v2_LG4	25326911	.	A	C	186	.	DP=72;VDB=0.463115;SGB=-0.692914;RPB=0.373511;MQB=1;MQSB=1;BQB=0.0913179;MQ0F=0;ICB=1;HOB=0.5;AC=1;AN=2;DP4=29,16,22,3;MQ=50;ANN=C|intron_variant|MODIFIER|Tp57577_TGAC_v2_gene38783|Tp57577_TGAC_v2_gene38783|transcript|Tp57577_TGAC_v2_mRNA40094|protein_coding|4/14|c.302-152T>G||||||	GT:PL	0/1:219,0,255
Tp57577_TGAC_v2_LG4	27676362	.	A	G	14.9211	.	DP=56;VDB=1.24888e-06;SGB=-0.670168;RPB=6.98018e-05;MQB=1;BQB=0.0331753;MQ0F=0;ICB=1;HOB=0.5;AC=1;AN=2;DP4=46,0,10,0;MQ=50;ANN=G|5_prime_UTR_variant|MODIFIER|Tp57577_TGAC_v2_gene5642|Tp57577_TGAC_v2_gene5642|transcript|Tp57577_TGAC_v2_mRNA5835|protein_coding|1/2|c.-5A>G|||||5|,G|upstream_gene_variant|MODIFIER|Tp57577_TGAC_v2_gene5603|Tp57577_TGAC_v2_gene5603|transcript|Tp57577_TGAC_v2_mRNA5796|pr…	GT:PL	0/1:50,0,156
Tp57577_TGAC_v2_scaf_11494	1313	.	T	C	228	.	DP=21;VDB=0.171652;SGB=-0.692352;MQSB=1;MQ0F=0;AC=2;AN=2;DP4=0,0,12,9;MQ=50;ANN=C|synonymous_variant|LOW|Tp57577_TGAC_v2_gene22225|Tp57577_TGAC_v2_gene22225|transcript|Tp57577_TGAC_v2_mRNA22987|protein_coding|1/1|c.87T>C|p.Ser29Ser|138/603|87/372|29/123||	GT:PL	1/1:255,63,0
Tp57577_TGAC_v2_scaf_6318	1327	.	G	A	111	.	DP=15;VDB=0.161099;SGB=-0.636426;RPB=0.898397;MQB=1;MQSB=1;BQB=0.720273;MQ0F=0;ICB=1;HOB=0.5;AC=1;AN=2;DP4=2,6,2,5;MQ=50;ANN=A|synonymous_variant|LOW|Tp57577_TGAC_v2_gene928|Tp57577_TGAC_v2_gene928|transcript|Tp57577_TGAC_v2_mRNA934|protein_coding|2/4|c.42C>T|p.Asn14Asn|44/438|42/436|14/144||WARNING_TRANSCRIPT_INCOMPLETE	GT:PL	0/1:144,0,185
Tp57577_TGAC_v2_LG2	12792199	.	A	G	222	.	DP=111;VDB=0.0788783;SGB=-0.693147;RPB=0.11991;MQB=1;MQSB=1;BQB=0.0663505;MQ0F=0;ICB=1;HOB=0.5;AC=1;AN=2;DP4=22,39,29,21;MQ=50;ANN=G|synonymous_variant|LOW|Tp57577_TGAC_v2_gene25141|Tp57577_TGAC_v2_gene25141|transcript|Tp57577_TGAC_v2_mRNA26000|protein_coding|5/10|c.999T>C|p.Leu333Leu|1160/1822|999/1584|333/527||,G|synonymous_variant|LOW|Tp57577_TGAC_v2_gene25141|Tp57577_TGAC_v2_gene25141|transcr…	GT:PL	0/1:255,0,255
Tp57577_TGAC_v2_scaf_547	20320	.	C	T	228	.	DP=16;VDB=0.43549;SGB=-0.688148;MQSB=1;MQ0F=0;AC=2;AN=2;DP4=0,0,8,7;MQ=50;ANN=T|stop_retained_variant|LOW|Tp57577_TGAC_v2_gene7618|Tp57577_TGAC_v2_gene7618|transcript|Tp57577_TGAC_v2_mRNA7880|protein_coding|20/20|c.3338G>A|p.Ter1113Ter|3737/3904|3338/3339|1113/1112||	GT:PL	1/1:255,45,0
Tp57577_TGAC_v2_scaf_323	192206	.	C	T	222	.	DP=194;VDB=5.16339e-06;SGB=-0.693147;RPB=0.666374;MQB=1;MQSB=1;BQB=0.0443068;MQ0F=0;ICB=1;HOB=0.5;AC=1;AN=2;DP4=54,71,37,31;MQ=50;ANN=T|synonymous_variant|LOW|Tp57577_TGAC_v2_gene19649|Tp57577_TGAC_v2_gene19649|transcript|Tp57577_TGAC_v2_mRNA20329|protein_coding|5/6|c.870G>A|p.Glu290Glu|1086/1583|870/1254|290/417||	GT:PL	0/1:255,0,255
Tp57577_TGAC_v2_LG4	21102690	.	G	A	228	.	DP=134;VDB=0.018381;SGB=-0.693147;MQSB=1;MQ0F=0;AC=2;AN=2;DP4=0,0,38,96;MQ=50;ANN=A|3_prime_UTR_variant|MODIFIER|Tp57577_TGAC_v2_gene9852|Tp57577_TGAC_v2_gene9852|transcript|Tp57577_TGAC_v2_mRNA10185|protein_coding|7/7|c.*14G>A|||||14|,A|downstream_gene_variant|MODIFIER|Tp57577_TGAC_v2_gene9846|Tp57577_TGAC_v2_gene9846|transcript|Tp57577_TGAC_v2_mRNA10179|protein_coding||c.*800C>T|||||756|	GT:PL	1/1:255,255,0
Tp57577_TGAC_v2_LG2	6489715	.	C	A	181	.	DP=30;VDB=0.781267;SGB=-0.683931;RPB=0.757384;MQB=1;MQSB=1;BQB=0.94735;MQ0F=0;ICB=1;HOB=0.5;AC=1;AN=2;DP4=9,7,6,7;MQ=50;ANN=A|missense_variant|MODERATE|Tp57577_TGAC_v2_gene26896|Tp57577_TGAC_v2_gene26896|transcript|Tp57577_TGAC_v2_mRNA27813|protein_coding|7/10|c.563C>A|p.Thr188Asn|945/1235|563/828|188/275||	GT:PL	0/1:214,0,255
Tp57577_TGAC_v2_LG6	21619106	.	T	G	221	.	DP=108;VDB=0.0682236;SGB=-0.693147;RPB=0.671156;MQB=1;MQSB=1;BQB=0.0308085;MQ0F=0;ICB=1;HOB=0.5;AC=1;AN=2;DP4=13,12,43,38;MQ=50;ANN=G|3_prime_UTR_variant|MODIFIER|Tp57577_TGAC_v2_gene15503|Tp57577_TGAC_v2_gene15503|transcript|Tp57577_TGAC_v2_mRNA16022|protein_coding|5/5|c.*214A>C|||||2329|,G|upstream_gene_variant|MODIFIER|Tp57577_TGAC_v2_gene15511|Tp57577_TGAC_v2_gene15511|transcript|Tp57577_TGAC…	GT:PL	0/1:255,0,221
Tp57577_TGAC_v2_LG1	5480993	.	A	G	222	.	DP=79;VDB=0.175441;SGB=-0.693146;RPB=0.232183;MQB=1;MQSB=1;BQB=0.115007;MQ0F=0;ICB=1;HOB=0.5;AC=1;AN=2;DP4=20,16,10,32;MQ=50;ANN=G|synonymous_variant|LOW|Tp57577_TGAC_v2_gene6104|Tp57577_TGAC_v2_gene6104|transcript|Tp57577_TGAC_v2_mRNA6316|protein_coding|9/12|c.2607T>C|p.Asp869Asp|2885/3720|2607/3339|869/1112||	GT:PL	0/1:255,0,255
Tp57577_TGAC_v2_scaf_872	77280	.	T	C	228	.	DP=26;VDB=1.34132e-05;SGB=-0.692976;MQSB=1;MQ0F=0;AC=2;AN=2;DP4=0,0,8,18;MQ=50;ANN=C|synonymous_variant|LOW|Tp57577_TGAC_v2_gene27949|Tp57577_TGAC_v2_gene27949|transcript|Tp57577_TGAC_v2_mRNA28896|protein_coding|5/6|c.1374A>G|p.Ser458Ser|1540/2199|1374/1833|458/610||,C|downstream_gene_variant|MODIFIER|Tp57577_TGAC_v2_gene27942|Tp57577_TGAC_v2_gene27942|transcript|Tp57577_TGAC_v2_mRNA28889|protein…	GT:PL	1/1:255,78,0
Tp57577_TGAC_v2_LG2	309682	.	C	T	186	.	DP=46;VDB=0.198732;SGB=-0.686358;RPB=0.708977;MQB=1;MQSB=1;BQB=0.0438178;MQ0F=0;ICB=1;HOB=0.5;AC=1;AN=2;DP4=16,13,7,7;MQ=50;ANN=T|synonymous_variant|LOW|Tp57577_TGAC_v2_gene25244|Tp57577_TGAC_v2_gene25244|transcript|Tp57577_TGAC_v2_mRNA26104|protein_coding|1/7|c.2232G>A|p.Lys744Lys|2294/4420|2232/3669|744/1222||	GT:PL	0/1:219,0,255
Tp57577_TGAC_v2_LG4	21990995	.	A	T	222	.	DP=94;VDB=0.0262505;SGB=-0.693147;RPB=0.448369;MQB=1;MQSB=1;BQB=0.122888;MQ0F=0;ICB=1;HOB=0.5;AC=1;AN=2;DP4=21,13,46,9;MQ=50;ANN=T|synonymous_variant|LOW|Tp57577_TGAC_v2_gene23893|Tp57577_TGAC_v2_gene23893|transcript|Tp57577_TGAC_v2_mRNA24714|protein_coding|1/1|c.2196T>A|p.Gly732Gly|2781/3120|2196/2265|732/754||,T|upstream_gene_variant|MODIFIER|Tp57577_TGAC_v2_gene23890|Tp57577_TGAC_v2_gene23890|…	GT:PL	0/1:255,0,255
Tp57577_TGAC_v2_scaf_385	190603	.	A	T	228	.	DP=27;VDB=0.407747;SGB=-0.692067;MQSB=1;MQ0F=0;AC=2;AN=2;DP4=0,0,7,13;MQ=50;ANN=T|missense_variant|MODERATE|Tp57577_TGAC_v2_gene21040|Tp57577_TGAC_v2_gene21040|transcript|Tp57577_TGAC_v2_mRNA21758|protein_coding|1/1|c.498A>T|p.Glu166Asp|793/1902|498/918|166/305||	GT:PL	1/1:255,60,0
Tp57577_TGAC_v2_LG2	7875667	.	C	A	130	.	DP=81;VDB=0.95658;SGB=-0.689466;RPB=0.0918721;MQB=1;MQSB=1;BQB=0.764629;MQ0F=0;ICB=1;HOB=0.5;AC=1;AN=2;DP4=28,32,6,10;MQ=50;ANN=A|missense_variant|MODERATE|Tp57577_TGAC_v2_gene14849|Tp57577_TGAC_v2_gene14849|transcript|Tp57577_TGAC_v2_mRNA15345|protein_coding|3/4|c.391C>A|p.His131Asn|593/1849|391/1248|131/415||,A|upstream_gene_variant|MODIFIER|Tp57577_TGAC_v2_gene14848|Tp57577_TGAC_v2_gene14848|t…	GT:PL	0/1:164,0,255
Tp57577_TGAC_v2_LG6	12484072	.	A	G	222	.	DP=105;VDB=0.973698;SGB=-0.693147;RPB=0.945681;MQB=1;MQSB=1;BQB=0.983747;MQ0F=0;ICB=1;HOB=0.5;AC=1;AN=2;DP4=15,20,39,29;MQ=50;ANN=G|synonymous_variant|LOW|Tp57577_TGAC_v2_gene1071|Tp57577_TGAC_v2_gene1071|transcript|Tp57577_TGAC_v2_mRNA1079|protein_coding|10/13|c.1251T>C|p.Cys417Cys|1363/2830|1251/1800|417/599||	GT:PL	0/1:255,0,255
Tp57577_TGAC_v2_LG5	282416	.	A	G	222	.	DP=100;VDB=0.0312141;SGB=-0.693147;RPB=0.00176406;MQB=1;MQSB=1;BQB=0.151533;MQ0F=0;ICB=1;HOB=0.5;AC=1;AN=2;DP4=14,39,5,40;MQ=50;ANN=G|3_prime_UTR_variant|MODIFIER|Tp57577_TGAC_v2_gene9147|Tp57577_TGAC_v2_gene9147|transcript|Tp57577_TGAC_v2_mRNA9453|protein_coding|6/6|c.*197T>C|||||197|	GT:PL	0/1:255,0,255
Tp57577_TGAC_v2_scaf_605	62566	.	G	T	154	.	DP=51;VDB=0.197841;SGB=-0.689466;RPB=0.00181786;MQB=1;MQSB=1;BQB=0.110009;MQ0F=0;ICB=1;HOB=0.5;AC=1;AN=2;DP4=6,29,4,12;MQ=50;ANN=T|upstream_gene_variant|MODIFIER|Tp57577_TGAC_v2_gene34661|Tp57577_TGAC_v2_gene34661|transcript|Tp57577_TGAC_v2_mRNA35840|protein_coding||c.-3463G>T|||||3340|,T|downstream_gene_variant|MODIFIER|Tp57577_TGAC_v2_gene34659|Tp57577_TGAC_v2_gene34659|transcript|Tp57577_TGAC_…	GT:PL	0/1:187,0,255
Tp57577_TGAC_v2_scaf_1073	39859	.	C	T,G	154	.	DP=390;VDB=0.00165914;SGB=-0.693147;RPB=0.0130967;MQB=1;MQSB=1;BQB=0.310678;MQ0F=0;ICB=1;HOB=0.5;AC=1,0;AN=2;DP4=148,149,48,42;MQ=50;ANN=G|missense_variant|MODERATE|Tp57577_TGAC_v2_gene27468|Tp57577_TGAC_v2_gene27468|transcript|Tp57577_TGAC_v2_mRNA28409|protein_coding|2/5|c.480C>G|p.Phe160Leu|882/1948|480/1239|160/412||,T|synonymous_variant|LOW|Tp57577_TGAC_v2_gene27468|Tp57577_TGAC_v2_gene27468|…	GT:PL	0/1:188,0,255,255,255,255
Tp57577_TGAC_v2_LG5	8325661	.	C	T	219	.	DP=115;VDB=0.000981075;SGB=-0.693147;RPB=0.11953;MQB=1;MQSB=1;BQB=0.929634;MQ0F=0;ICB=1;HOB=0.5;AC=1;AN=2;DP4=5,11,44,51;MQ=50;ANN=T|downstream_gene_variant|MODIFIER|Tp57577_TGAC_v2_gene37639|Tp57577_TGAC_v2_gene37639|transcript|Tp57577_TGAC_v2_mRNA38899|protein_coding||c.*105C>T|||||5|,T|intergenic_region|MODIFIER|Tp57577_TGAC_v2_gene37639-Tp57577_TGAC_v2_gene37613|Tp57577_TGAC_v2_gene37639-Tp57…	GT:PL	0/1:255,0,86
Tp57577_TGAC_v2_LG3	18024579	.	A	G	222	.	DP=37;VDB=0.00366463;SGB=-0.69168;RPB=0.169534;MQB=1;MQSB=1;BQB=0.959189;MQ0F=0;ICB=1;HOB=0.5;AC=1;AN=2;DP4=10,8,7,12;MQ=50;ANN=G|synonymous_variant|LOW|Tp57577_TGAC_v2_gene21593|Tp57577_TGAC_v2_gene21593|transcript|Tp57577_TGAC_v2_mRNA22331|protein_coding|6/17|c.741T>C|p.Ser247Ser|1147/2520|741/1713|247/570||	GT:PL	0/1:255,0,255
Tp57577_TGAC_v2_scaf_84	441374	.	T	G	222	.	DP=106;VDB=0.999816;SGB=-0.693147;RPB=0.0765637;MQB=1;MQSB=1;BQB=0.249876;MQ0F=0;ICB=1;HOB=0.5;AC=1;AN=2;DP4=6,29,10,60;MQ=50;ANN=G|3_prime_UTR_variant|MODIFIER|Tp57577_TGAC_v2_gene3644|Tp57577_TGAC_v2_gene3644|transcript|Tp57577_TGAC_v2_mRNA3750|protein_coding|6/6|c.*84T>G|||||84|,G|3_prime_UTR_variant|MODIFIER|Tp57577_TGAC_v2_gene3644|Tp57577_TGAC_v2_gene3644|transcript|Tp57577_TGAC_v2_mRNA3751…	GT:PL	0/1:255,0,233
Tp57577_TGAC_v2_LG4	27154012	.	C	T	222	.	DP=1062;VDB=0.980517;SGB=-0.693147;RPB=0.666799;MQB=1;MQSB=1;BQB=0.829526;MQ0F=0;ICB=1;HOB=0.5;AC=1;AN=2;DP4=275,249,242,286;MQ=50;ANN=T|missense_variant|MODERATE|Tp57577_TGAC_v2_gene2964|Tp57577_TGAC_v2_gene2964|transcript|Tp57577_TGAC_v2_mRNA3050|protein_coding|12/15|c.1823C>T|p.Ala608Val|2324/2741|1823/2193|608/730||,T|upstream_gene_variant|MODIFIER|Tp57577_TGAC_v2_gene2976|Tp57577_TGAC_v2_gen…	GT:PL	0/1:255,0,255
Tp57577_TGAC_v2_LG7	4853390	.	T	C	143	.	DP=29;VDB=0.0188852;SGB=-0.692717;RPB=0.889237;MQB=1;BQB=0.79736;MQ0F=0;ICB=1;HOB=0.5;AC=1;AN=2;DP4=6,0,23,0;MQ=50;ANN=C|downstream_gene_variant|MODIFIER|Tp57577_TGAC_v2_gene38190|Tp57577_TGAC_v2_gene38190|transcript|Tp57577_TGAC_v2_mRNA39482|protein_coding||c.*2599T>C|||||2483|,C|intron_variant|MODIFIER|Tp57577_TGAC_v2_gene38135|Tp57577_TGAC_v2_gene38135|transcript|Tp57577_TGAC_v2_mRNA39425|prot…	GT:PL	0/1:177,0,82
Tp57577_TGAC_v2_LG4	4114219	.	G	T	222	.	DP=25;VDB=0.000410919;SGB=-0.689466;RPB=0.646425;MQB=1;MQSB=1;BQB=0.324522;MQ0F=0;ICB=1;HOB=0.5;AC=1;AN=2;DP4=2,7,9,7;MQ=50;ANN=T|missense_variant|MODERATE|Tp57577_TGAC_v2_gene19194|Tp57577_TGAC_v2_gene19194|transcript|Tp57577_TGAC_v2_mRNA19858|protein_coding|2/2|c.459G>T|p.Glu153Asp|548/756|459/597|153/198||	GT:PL	0/1:255,0,194
Tp57577_TGAC_v2_scaf_413	106784	.	A	G	25.5778	.	DP=18;VDB=0.0058656;SGB=-0.556411;RPB=0.443956;MQB=1;MQSB=1;BQB=0.28117;MQ0F=0;ICB=1;HOB=0.5;AC=1;AN=2;DP4=3,11,4,0;MQ=50;ANN=G|3_prime_UTR_variant|MODIFIER|Tp57577_TGAC_v2_gene13802|Tp57577_TGAC_v2_gene13802|transcript|Tp57577_TGAC_v2_mRNA14259|protein_coding|13/13|c.*97T>C|||||97|	GT:PL	0/1:60,0,252
Tp57577_TGAC_v2_LG7	29501869	.	T	C	222	.	DP=135;VDB=0.0509388;SGB=-0.693146;RPB=0.0590293;MQB=1;MQSB=1;BQB=0.140589;MQ0F=0;ICB=1;HOB=0.5;AC=1;AN=2;DP4=61,31,23,19;MQ=50;ANN=C|synonymous_variant|LOW|Tp57577_TGAC_v2_gene6570|Tp57577_TGAC_v2_gene6570|transcript|Tp57577_TGAC_v2_mRNA6803|protein_coding|10/10|c.1407A>G|p.Gly469Gly|1407/1917|1407/1917|469/638||WARNING_TRANSCRIPT_MULTIPLE_STOP_CODONS	GT:PL	0/1:255,0,255
Tp57577_TGAC_v2_LG6	9533150	.	C	A	42.1018	.	DP=16;VDB=0.0058656;SGB=-0.556411;RPB=0.0923331;MQB=1;BQB=0.955084;MQ0F=0;ICB=1;HOB=0.5;AC=1;AN=2;DP4=0,12,0,4;MQ=50;ANN=A|3_prime_UTR_variant|MODIFIER|Tp57577_TGAC_v2_gene37729|Tp57577_TGAC_v2_gene37729|transcript|Tp57577_TGAC_v2_mRNA39002|protein_coding|21/21|c.*333C>A|||||333|,A|upstream_gene_variant|MODIFIER|Tp57577_TGAC_v2_gene37820|Tp57577_TGAC_v2_gene37820|transcript|Tp57577_TGAC_v2_mRNA39…	GT:PL	0/1:76,0,171
Tp57577_TGAC_v2_LG6	17749099	.	A	G	219	.	DP=56;VDB=0.00183603;SGB=-0.693144;RPB=0.910098;MQB=1;MQSB=1;BQB=0.419075;MQ0F=0;ICB=1;HOB=0.5;AC=1;AN=2;DP4=2,4,6,33;MQ=50;ANN=G|synonymous_variant|LOW|Tp57577_TGAC_v2_gene14240|Tp57577_TGAC_v2_gene14240|transcript|Tp57577_TGAC_v2_mRNA14719|protein_coding|6/9|c.4788T>C|p.Val1596Val|4980/6218|4788/5616|1596/1871||,G|upstream_gene_variant|MODIFIER|Tp57577_TGAC_v2_gene14238|Tp57577_TGAC_v2_gene1423…	GT:PL	0/1:255,0,75
Tp57577_TGAC_v2_LG5	3925563	.	C	T	220	.	DP=48;VDB=0.188948;SGB=-0.690438;RPB=0.984436;MQB=1;MQSB=1;BQB=0.0761492;MQ0F=0;ICB=1;HOB=0.5;AC=1;AN=2;DP4=10,20,8,9;MQ=50;ANN=T|5_prime_UTR_variant|MODIFIER|Tp57577_TGAC_v2_gene1979|Tp57577_TGAC_v2_gene1979|transcript|Tp57577_TGAC_v2_mRNA2023|protein_coding|1/12|c.-546C>T|||||763|	GT:PL	0/1:253,0,255
Tp57577_TGAC_v2_LG1	18831236	.	C	G	218	.	DP=16;VDB=0.251242;SGB=-0.676189;MQSB=1;MQ0F=0;AC=2;AN=2;DP4=0,0,8,3;MQ=50;ANN=G|missense_variant|MODERATE|Tp57577_TGAC_v2_gene13297|Tp57577_TGAC_v2_gene13297|transcript|Tp57577_TGAC_v2_mRNA13744|protein_coding|1/7|c.382G>C|p.Glu128Gln|676/2862|382/1629|128/542||,G|downstream_gene_variant|MODIFIER|Tp57577_TGAC_v2_gene13314|Tp57577_TGAC_v2_gene13314|transcript|Tp57577_TGAC_v2_mRNA13761|protein_cod…	GT:PL	1/1:245,33,0
Tp57577_TGAC_v2_LG1	7456789	.	T	C	222	.	DP=57;VDB=0.00313616;SGB=-0.693132;RPB=0.633042;MQB=1;MQSB=1;BQB=0.0996933;MQ0F=0;ICB=1;HOB=0.5;AC=1;AN=2;DP4=18,4,22,12;MQ=50;ANN=C|missense_variant|MODERATE|Tp57577_TGAC_v2_gene21599|Tp57577_TGAC_v2_gene21599|transcript|Tp57577_TGAC_v2_mRNA22338|protein_coding|2/4|c.565A>G|p.Thr189Ala|1027/2102|565/1278|189/425||,C|missense_variant|MODERATE|Tp57577_TGAC_v2_gene21599|Tp57577_TGAC_v2_gene21599|tr…	GT:PL	0/1:255,0,241
Tp57577_TGAC_v2_scaf_275	111661	.	C	A	222	.	DP=95;VDB=0.815796;SGB=-0.693079;RPB=0.999043;MQB=1;MQSB=1;BQB=0.994498;MQ0F=0;ICB=1;HOB=0.5;AC=1;AN=2;DP4=30,30,11,18;MQ=50;ANN=A|synonymous_variant|LOW|Tp57577_TGAC_v2_gene8420|Tp57577_TGAC_v2_gene8420|transcript|Tp57577_TGAC_v2_mRNA8703|protein_coding|6/7|c.930G>T|p.Gly310Gly|1197/1642|930/1188|310/395||	GT:PL	0/1:255,0,255
Tp57577_TGAC_v2_LG6	16903880	.	G	A	222	.	DP=178;VDB=0.503396;SGB=-0.693147;RPB=0.116745;MQB=1;MQSB=1;BQB=0.0455625;MQ0F=0;ICB=1;HOB=0.5;AC=1;AN=2;DP4=54,71,24,26;MQ=50;ANN=A|synonymous_variant|LOW|Tp57577_TGAC_v2_gene9309|Tp57577_TGAC_v2_gene9309|transcript|Tp57577_TGAC_v2_mRNA9618|protein_coding|1/1|c.357G>A|p.Leu119Leu|696/2284|357/1506|119/501||,A|downstream_gene_variant|MODIFIER|Tp57577_TGAC_v2_gene9315|Tp57577_TGAC_v2_gene9315|tran…	GT:PL	0/1:255,0,255
Tp57577_TGAC_v2_LG5	10985310	.	C	G	220	.	DP=24;VDB=0.653053;SGB=-0.692067;RPB=0.46394;MQB=1;MQSB=1;BQB=0.953134;MQ0F=0;ICB=1;HOB=0.5;AC=1;AN=2;DP4=1,3,9,11;MQ=50;ANN=G|missense_variant|MODERATE|Tp57577_TGAC_v2_gene30003|Tp57577_TGAC_v2_gene30003|transcript|Tp57577_TGAC_v2_mRNA31027|protein_coding|1/7|c.296G>C|p.Ser99Thr|783/2901|296/1839|99/612||	GT:PL	0/1:255,0,61
Tp57577_TGAC_v2_LG3	15334601	.	C	A	228	.	DP=17;VDB=0.000381876;SGB=-0.690438;MQSB=1;MQ0F=0;AC=2;AN=2;DP4=0,0,13,4;MQ=50;ANN=A|missense_variant|MODERATE|Tp57577_TGAC_v2_gene17958|Tp57577_TGAC_v2_gene17958|transcript|Tp57577_TGAC_v2_mRNA18585|protein_coding|3/6|c.270G>T|p.Gln90His|753/2116|270/1017|90/338||,A|upstream_gene_variant|MODIFIER|Tp57577_TGAC_v2_gene17957|Tp57577_TGAC_v2_gene17957|transcript|Tp57577_TGAC_v2_mRNA18584|protein_cod…	GT:PL	1/1:255,51,0
Tp57577_TGAC_v2_scaf_2561	3708	.	G	A	173	.	DP=18;VDB=0.987785;SGB=-0.670168;RPB=0.938795;MQB=1;MQSB=1;BQB=0.673857;MQ0F=0;ICB=1;HOB=0.5;AC=1;AN=2;DP4=3,5,5,5;MQ=50;ANN=A|synonymous_variant|LOW|Tp57577_TGAC_v2_gene11025|Tp57577_TGAC_v2_gene11025|transcript|Tp57577_TGAC_v2_mRNA11383|protein_coding|2/5|c.501C>T|p.Phe167Phe|715/1859|501/966|167/321||	GT:PL	0/1:206,0,176
Tp57577_TGAC_v2_LG7	5196734	.	T	C	180	.	DP=40;VDB=0.000387541;SGB=-0.693079;RPB=0.0238238;MQB=1;MQSB=1;BQB=0.419168;MQ0F=0;ICB=1;HOB=0.5;AC=1;AN=2;DP4=0,10,1,28;MQ=50;ANN=C|5_prime_UTR_variant|MODIFIER|Tp57577_TGAC_v2_gene38181|Tp57577_TGAC_v2_gene38181|transcript|Tp57577_TGAC_v2_mRNA39472|protein_coding|1/9|c.-99A>G|||||99|,C|downstream_gene_variant|MODIFIER|Tp57577_TGAC_v2_gene38224|Tp57577_TGAC_v2_gene38224|transcript|Tp57577_TGAC_v…	GT:PL	0/1:214,0,115
Tp57577_TGAC_v2_scaf_549	154416	.	G	T	202	.	DP=617;VDB=1.39559e-17;SGB=-0.693147;RPB=0.447135;MQB=1;MQSB=1;BQB=0.0598948;MQ0F=0;ICB=1;HOB=0.5;AC=1;AN=2;DP4=382,50,165,19;MQ=50;ANN=T|downstream_gene_variant|MODIFIER|Tp57577_TGAC_v2_gene7664|Tp57577_TGAC_v2_gene7664|transcript|Tp57577_TGAC_v2_mRNA7929|protein_coding||c.*165C>A|||||37|,T|intergenic_region|MODIFIER|Tp57577_TGAC_v2_gene7662-Tp57577_TGAC_v2_gene7664|Tp57577_TGAC_v2_gene7662-Tp57…	GT:PL	0/1:235,0,255
Tp57577_TGAC_v2_LG3	30132009	.	C	T	222	.	DP=46;VDB=0.0898014;SGB=-0.692976;RPB=0.966114;MQB=1;MQSB=1;BQB=0.273056;MQ0F=0;ICB=1;HOB=0.5;AC=1;AN=2;DP4=11,7,17,9;MQ=50;ANN=T|synonymous_variant|LOW|Tp57577_TGAC_v2_gene25521|Tp57577_TGAC_v2_gene25521|transcript|Tp57577_TGAC_v2_mRNA26392|protein_coding|4/4|c.391C>T|p.Leu131Leu|613/1011|391/612|131/203||	GT:PL	0/1:255,0,255
Tp57577_TGAC_v2_scaf_496	142609	.	G	A	222	.	DP=105;VDB=0.836891;SGB=-0.693147;RPB=0.867154;MQB=1;MQSB=1;BQB=0.104779;MQ0F=0;ICB=1;HOB=0.5;AC=1;AN=2;DP4=23,18,32,20;MQ=50;ANN=A|downstream_gene_variant|MODIFIER|Tp57577_TGAC_v2_gene30640|Tp57577_TGAC_v2_gene30640|transcript|Tp57577_TGAC_v2_mRNA31677|protein_coding||c.*4689G>A|||||3779|,A|intron_variant|MODIFIER|Tp57577_TGAC_v2_gene30646|Tp57577_TGAC_v2_gene30646|transcript|Tp57577_TGAC_v2_mRN…	GT:PL	0/1:255,0,255
Tp57577_TGAC_v2_LG3	6320812	.	A	G	179	.	DP=63;VDB=0.987968;SGB=-0.690438;RPB=0.751417;MQB=1;MQSB=1;BQB=0.285004;MQ0F=0;ICB=1;HOB=0.5;AC=1;AN=2;DP4=22,22,10,7;MQ=50;ANN=G|3_prime_UTR_variant|MODIFIER|Tp57577_TGAC_v2_gene2904|Tp57577_TGAC_v2_gene2904|transcript|Tp57577_TGAC_v2_mRNA2986|protein_coding|16/16|c.*69A>G|||||346|,G|downstream_gene_variant|MODIFIER|Tp57577_TGAC_v2_gene2923|Tp57577_TGAC_v2_gene2923|transcript|Tp57577_TGAC_v2_mRN…	GT:PL	0/1:213,0,255
Tp57577_TGAC_v2_LG7	5230132	.	C	G	222	.	DP=112;VDB=2.26536e-07;SGB=-0.693144;RPB=0.00133057;MQB=1;MQSB=1;BQB=0.450081;MQ0F=0;ICB=1;HOB=0.5;AC=1;AN=2;DP4=34,29,25,14;MQ=50;ANN=G|synonymous_variant|LOW|Tp57577_TGAC_v2_gene38095|Tp57577_TGAC_v2_gene38095|transcript|Tp57577_TGAC_v2_mRNA39383|protein_coding|9/10|c.1641C>G|p.Ala547Ala|1838/2335|1641/1851|547/616||,G|upstream_gene_variant|MODIFIER|Tp57577_TGAC_v2_gene38180|Tp57577_TGAC_v2_gen…	GT:PL	0/1:255,0,255
Tp57577_TGAC_v2_scaf_624	123852	.	T	C	222	.	DP=1495;VDB=0.999715;SGB=-0.693147;RPB=0.504757;MQB=1;MQSB=1;BQB=0.139869;MQ0F=0;ICB=1;HOB=0.5;AC=1;AN=2;DP4=258,439,295,490;MQ=50;ANN=C|synonymous_variant|LOW|Tp57577_TGAC_v2_gene34873|Tp57577_TGAC_v2_gene34873|transcript|Tp57577_TGAC_v2_mRNA36062|protein_coding|2/4|c.498A>G|p.Val166Val|735/1630|498/1236|166/411||,C|downstream_gene_variant|MODIFIER|Tp57577_TGAC_v2_gene34870|Tp57577_TGAC_v2_gene3…	GT:PL	0/1:255,0,255
Tp57577_TGAC_v2_scaf_3593	976	.	T	C	220	.	DP=25;VDB=0.739718;SGB=-0.692067;RPB=0.574404;MQB=1;MQSB=1;BQB=0.811988;MQ0F=0;ICB=1;HOB=0.5;AC=1;AN=2;DP4=3,2,11,9;MQ=50;ANN=C|synonymous_variant|LOW|Tp57577_TGAC_v2_gene7269|Tp57577_TGAC_v2_gene7269|transcript|Tp57577_TGAC_v2_mRNA7521|protein_coding|3/5|c.288T>C|p.Val96Val|470/898|288/618|96/205||	GT:PL	0/1:255,0,97
Tp57577_TGAC_v2_LG2	5790036	.	C	T	221	.	DP=849;VDB=0.00428438;SGB=-0.693147;RPB=0.794735;MQB=1;MQSB=1;BQB=0.821197;MQ0F=0;ICB=1;HOB=0.5;AC=1;AN=2;DP4=126,46,414,218;MQ=50;ANN=T|missense_variant|MODERATE|Tp57577_TGAC_v2_gene33661|Tp57577_TGAC_v2_gene33661|transcript|Tp57577_TGAC_v2_mRNA34798|protein_coding|2/7|c.85C>T|p.His29Tyr|240/861|85/585|29/194||,T|downstream_gene_variant|MODIFIER|Tp57577_TGAC_v2_gene33629|Tp57577_TGAC_v2_gene3362…	GT:PL	0/1:255,0,128
Tp57577_TGAC_v2_scaf_852	66217	.	A	G	222	.	DP=64;VDB=0.918497;SGB=-0.693139;RPB=0.96578;MQB=1;MQSB=1;BQB=0.706648;MQ0F=0;ICB=1;HOB=0.5;AC=1;AN=2;DP4=16,11,20,16;MQ=50;ANN=G|3_prime_UTR_variant|MODIFIER|Tp57577_TGAC_v2_gene27719|Tp57577_TGAC_v2_gene27719|transcript|Tp57577_TGAC_v2_mRNA28661|protein_coding|20/20|c.*146T>C|||||146|,G|downstream_gene_variant|MODIFIER|Tp57577_TGAC_v2_gene27721|Tp57577_TGAC_v2_gene27721|transcript|Tp57577_TGAC_…	GT:PL	0/1:255,0,255
Tp57577_TGAC_v2_LG7	1721638	.	G	A	219	.	DP=42;VDB=0.920646;SGB=-0.693139;RPB=0.302872;MQB=1;MQSB=1;BQB=0.48434;MQ0F=0;ICB=1;HOB=0.5;AC=1;AN=2;DP4=6,0,13,23;MQ=50;ANN=A|3_prime_UTR_variant|MODIFIER|Tp57577_TGAC_v2_gene37257|Tp57577_TGAC_v2_gene37257|transcript|Tp57577_TGAC_v2_mRNA38503|protein_coding|4/4|c.*250C>T|||||250|,A|upstream_gene_variant|MODIFIER|Tp57577_TGAC_v2_gene37177|Tp57577_TGAC_v2_gene37177|transcript|Tp57577_TGAC_v2_mRN…	GT:PL	0/1:255,0,43
Tp57577_TGAC_v2_LG6	21655256	.	A	G	68	.	DP=24;VDB=0.160141;SGB=-0.616816;RPB=0.89683;MQB=1;MQSB=1;BQB=0.99115;MQ0F=0;ICB=1;HOB=0.5;AC=1;AN=2;DP4=8,10,6,0;MQ=50;ANN=G|synonymous_variant|LOW|Tp57577_TGAC_v2_gene15512|Tp57577_TGAC_v2_gene15512|transcript|Tp57577_TGAC_v2_mRNA16031|protein_coding|4/17|c.573A>G|p.Leu191Leu|1125/2831|573/1986|191/661||	GT:PL	0/1:102,0,255
Tp57577_TGAC_v2_LG3	7683988	.	A	G	164	.	DP=151;VDB=0.43834;SGB=-0.69311;RPB=0.927852;MQB=1;MQSB=1;BQB=0.30398;MQ0F=0;ICB=1;HOB=0.5;AC=1;AN=2;DP4=67,49,17,14;MQ=50;ANN=G|3_prime_UTR_variant|MODIFIER|Tp57577_TGAC_v2_gene6737|Tp57577_TGAC_v2_gene6737|transcript|Tp57577_TGAC_v2_mRNA6976|protein_coding|2/2|c.*34A>G|||||34|,G|3_prime_UTR_variant|MODIFIER|Tp57577_TGAC_v2_gene6737|Tp57577_TGAC_v2_gene6737|transcript|Tp57577_TGAC_v2_mRNA6977|pr…	GT:PL	0/1:198,0,255
Tp57577_TGAC_v2_scaf_558	119360	.	C	T	220	.	DP=190;VDB=0.734422;SGB=-0.693147;RPB=0.841761;MQB=1;MQSB=1;BQB=0.768902;MQ0F=0;ICB=1;HOB=0.5;AC=1;AN=2;DP4=82,49,28,22;MQ=50;ANN=T|3_prime_UTR_variant|MODIFIER|Tp57577_TGAC_v2_gene9369|Tp57577_TGAC_v2_gene9369|transcript|Tp57577_TGAC_v2_mRNA9681|protein_coding|4/4|c.*37C>T|||||37|,T|downstream_gene_variant|MODIFIER|Tp57577_TGAC_v2_gene9368|Tp57577_TGAC_v2_gene9368|transcript|Tp57577_TGAC_v2_mRNA…	GT:PL	0/1:254,0,255
Tp57577_TGAC_v2_scaf_737	71374	.	T	C	138	.	DP=17;VDB=4.48183e-05;SGB=-0.688148;RPB=0;MQB=1;BQB=0.7;MQ0F=0;ICB=1;HOB=0.5;AC=1;AN=2;DP4=0,2,0,15;MQ=50;ANN=C|5_prime_UTR_variant|MODIFIER|Tp57577_TGAC_v2_gene31331|Tp57577_TGAC_v2_gene31331|transcript|Tp57577_TGAC_v2_mRNA32386|protein_coding|1/25|c.-30A>G|||||30|,C|downstream_gene_variant|MODIFIER|Tp57577_TGAC_v2_gene31330|Tp57577_TGAC_v2_gene31330|transcript|Tp57577_TGAC_v2_mRNA32385|protein_…	GT:PL	0/1:174,0,25
Tp57577_TGAC_v2_LG1	3322865	.	G	A	222	.	DP=52;VDB=5.30224e-05;SGB=-0.693097;RPB=0.00332748;MQB=1;MQSB=1;BQB=0.833826;MQ0F=0;ICB=1;HOB=0.5;AC=1;AN=2;DP4=14,7,8,22;MQ=50;ANN=A|3_prime_UTR_variant|MODIFIER|Tp57577_TGAC_v2_gene10258|Tp57577_TGAC_v2_gene10258|transcript|Tp57577_TGAC_v2_mRNA10600|protein_coding|2/2|c.*156G>A|||||156|,A|upstream_gene_variant|MODIFIER|Tp57577_TGAC_v2_gene10263|Tp57577_TGAC_v2_gene10263|transcript|Tp57577_TGAC_…	GT:PL	0/1:255,0,255
Tp57577_TGAC_v2_LG2	23805978	.	C	A	200	.	DP=20;VDB=0.840039;SGB=-0.683931;RPB=0.999215;MQB=1;MQSB=1;BQB=0.98752;MQ0F=0;ICB=1;HOB=0.5;AC=1;AN=2;DP4=0,7,3,10;MQ=50;ANN=A|synonymous_variant|LOW|Tp57577_TGAC_v2_gene5352|Tp57577_TGAC_v2_gene5352|transcript|Tp57577_TGAC_v2_mRNA5534|protein_coding|4/11|c.660G>T|p.Gly220Gly|1217/2702|660/1905|220/634||	GT:PL	0/1:233,0,114
Tp57577_TGAC_v2_scaf_2176	883	.	T	A	5.10732	.	DP=24;VDB=0.645206;SGB=-0.511536;RPB=0.698693;MQB=1;MQSB=1;BQB=0.9986;MQ0F=0;ICB=1;HOB=0.5;AC=1;AN=2;DP4=7,10,0,3;MQ=50;ANN=A|3_prime_UTR_variant|MODIFIER|Tp57577_TGAC_v2_gene136|Tp57577_TGAC_v2_gene136|transcript|Tp57577_TGAC_v2_mRNA136|protein_coding|2/2|c.*27T>A|||||27|WARNING_TRANSCRIPT_MULTIPLE_STOP_CODONS,A|downstream_gene_variant|MODIFIER|Tp57577_TGAC_v2_gene137|Tp57577_TGAC_v2_gene137|tra…	GT:PL	0/1:39,0,255
Tp57577_TGAC_v2_scaf_82	263316	.	A	C	222	.	DP=58;VDB=0.597964;SGB=-0.693079;RPB=0.0251669;MQB=1;MQSB=1;BQB=0.596443;MQ0F=0;ICB=1;HOB=0.5;AC=1;AN=2;DP4=16,11,17,12;MQ=50;ANN=C|synonymous_variant|LOW|Tp57577_TGAC_v2_gene3276|Tp57577_TGAC_v2_gene3276|transcript|Tp57577_TGAC_v2_mRNA3369|protein_coding|1/4|c.942T>G|p.Arg314Arg|1350/3580|942/2640|314/879||,C|upstream_gene_variant|MODIFIER|Tp57577_TGAC_v2_gene3299|Tp57577_TGAC_v2_gene3299|transc…	GT:PL	0/1:255,0,255
Tp57577_TGAC_v2_scaf_291	84497	.	C	T	74	.	DP=21;VDB=0.00740154;SGB=-0.616816;RPB=0.2628;MQB=1;MQSB=1;BQB=0.57564;MQ0F=0;ICB=1;HOB=0.5;AC=1;AN=2;DP4=2,13,0,6;MQ=50;ANN=T|synonymous_variant|LOW|Tp57577_TGAC_v2_gene7788|Tp57577_TGAC_v2_gene7788|transcript|Tp57577_TGAC_v2_mRNA8055|protein_coding|4/6|c.1356C>T|p.Arg452Arg|1653/2621|1356/1902|452/633||,T|downstream_gene_variant|MODIFIER|Tp57577_TGAC_v2_gene7802|Tp57577_TGAC_v2_gene7802|transcr…	GT:PL	0/1:107,0,228
Tp57577_TGAC_v2_LG2	30140161	.	A	G	118	.	DP=62;VDB=0.000939427;SGB=-0.69168;RPB=0.974825;MQB=1;MQSB=1;BQB=0.0154065;MQ0F=0;ICB=1;HOB=0.5;AC=1;AN=2;DP4=32,10,19,0;MQ=50;ANN=G|5_prime_UTR_variant|MODIFIER|Tp57577_TGAC_v2_gene20991|Tp57577_TGAC_v2_gene20991|transcript|Tp57577_TGAC_v2_mRNA21708|protein_coding|1/11|c.-20A>G|||||20|	GT:PL	0/1:151,0,255
Tp57577_TGAC_v2_scaf_493	82685	.	C	T	228	.	DP=136;VDB=0.319752;SGB=-0.693147;MQSB=1;MQ0F=0;AC=2;AN=2;DP4=0,0,67,60;MQ=50;ANN=T|synonymous_variant|LOW|Tp57577_TGAC_v2_gene30538|Tp57577_TGAC_v2_gene30538|transcript|Tp57577_TGAC_v2_mRNA31573|protein_coding|3/5|c.51G>A|p.Val17Val|536/1124|51/525|17/174||	GT:PL	1/1:255,255,0
Tp57577_TGAC_v2_scaf_265	289916	.	T	C	222	.	DP=68;VDB=0.952605;SGB=-0.692352;RPB=0.0772165;MQB=1;MQSB=1;BQB=0.739703;MQ0F=0;ICB=1;HOB=0.5;AC=1;AN=2;DP4=20,27,8,13;MQ=50;ANN=C|synonymous_variant|LOW|Tp57577_TGAC_v2_gene16549|Tp57577_TGAC_v2_gene16549|transcript|Tp57577_TGAC_v2_mRNA17124|protein_coding|18/21|c.5460T>C|p.Ile1820Ile|5560/7573|5460/7365|1820/2454||	GT:PL	0/1:255,0,255
Tp57577_TGAC_v2_LG2	31613734	.	A	T	197	.	DP=31;VDB=0.0400322;SGB=-0.680642;RPB=0.986928;MQB=1;MQSB=1;BQB=0.719681;MQ0F=0;ICB=1;HOB=0.5;AC=1;AN=2;DP4=11,8,8,4;MQ=50;ANN=T|synonymous_variant|LOW|Tp57577_TGAC_v2_gene37938|Tp57577_TGAC_v2_gene37938|transcript|Tp57577_TGAC_v2_mRNA39220|protein_coding|1/4|c.2682T>A|p.Leu894Leu|2902/5045|2682/4512|894/1503||,T|upstream_gene_variant|MODIFIER|Tp57577_TGAC_v2_gene37942|Tp57577_TGAC_v2_gene37942|t…	GT:PL	0/1:230,0,255
Tp57577_TGAC_v2_scaf_217	81724	.	T	C	222	.	DP=169;VDB=0.832278;SGB=-0.693147;RPB=0.402511;MQB=1;MQSB=1;BQB=0.216082;MQ0F=0;ICB=1;HOB=0.5;AC=1;AN=2;DP4=38,21,72,23;MQ=50;ANN=C|3_prime_UTR_variant|MODIFIER|Tp57577_TGAC_v2_gene10492|Tp57577_TGAC_v2_gene10492|transcript|Tp57577_TGAC_v2_mRNA10843|protein_coding|12/12|c.*149T>C|||||149|	GT:PL	0/1:255,0,255
Tp57577_TGAC_v2_scaf_349	193507	.	T	G	54	.	DP=38;VDB=0.988181;SGB=-0.662043;RPB=0.495017;MQB=1;MQSB=1;BQB=0.000716768;MQ0F=0;ICB=1;HOB=0.5;AC=1;AN=2;DP4=11,17,5,4;MQ=50;ANN=G|3_prime_UTR_variant|MODIFIER|Tp57577_TGAC_v2_gene19291|Tp57577_TGAC_v2_gene19291|transcript|Tp57577_TGAC_v2_mRNA19960|protein_coding|2/2|c.*198T>G|||||198|,G|3_prime_UTR_variant|MODIFIER|Tp57577_TGAC_v2_gene19291|Tp57577_TGAC_v2_gene19291|transcript|Tp57577_TGAC_v2_m…	GT:PL	0/1:89,0,255
Tp57577_TGAC_v2_LG3	26296319	.	G	C	222	.	DP=35;VDB=0.00410632;SGB=-0.692562;RPB=0.161118;MQB=1;MQSB=1;BQB=0.596588;MQ0F=0;ICB=1;HOB=0.5;AC=1;AN=2;DP4=9,1,10,12;MQ=50;ANN=C|missense_variant|MODERATE|Tp57577_TGAC_v2_gene30438|Tp57577_TGAC_v2_gene30438|transcript|Tp57577_TGAC_v2_mRNA31470|protein_coding|3/3|c.469G>C|p.Ala157Pro|808/1392|469/579|157/192||,C|upstream_gene_variant|MODIFIER|Tp57577_TGAC_v2_gene30449|Tp57577_TGAC_v2_gene30449|t…	GT:PL	0/1:255,0,155
Tp57577_TGAC_v2_LG7	22905187	.	G	C	32.9296	.	DP=51;VDB=0.716163;SGB=-0.662043;RPB=0.466207;MQB=1;MQSB=1;BQB=0.238757;MQ0F=0;ICB=1;HOB=0.5;AC=1;AN=2;DP4=19,23,0,9;MQ=50;ANN=C|upstream_gene_variant|MODIFIER|Tp57577_TGAC_v2_gene26337|Tp57577_TGAC_v2_gene26337|transcript|Tp57577_TGAC_v2_mRNA27238|protein_coding||c.-2364G>C|||||2084|,C|downstream_gene_variant|MODIFIER|Tp57577_TGAC_v2_gene26328|Tp57577_TGAC_v2_gene26328|transcript|Tp57577_TGAC_v2…	GT:PL	0/1:68,0,255
Tp57577_TGAC_v2_LG7	9536753	.	T	C	222	.	DP=25;VDB=0.00548077;SGB=-0.686358;RPB=0.0179915;MQB=1;MQSB=1;BQB=0.803523;MQ0F=0;ICB=1;HOB=0.5;AC=1;AN=2;DP4=8,1,9,5;MQ=50;ANN=C|synonymous_variant|LOW|Tp57577_TGAC_v2_gene12378|Tp57577_TGAC_v2_gene12378|transcript|Tp57577_TGAC_v2_mRNA12782|protein_coding|15/16|c.2079T>C|p.Ala693Ala|2476/3413|2079/2577|693/858||,C|upstream_gene_variant|MODIFIER|Tp57577_TGAC_v2_gene12383|Tp57577_TGAC_v2_gene12383…	GT:PL	0/1:255,0,169
Tp57577_TGAC_v2_LG2	10340287	.	A	C	221	.	DP=97;VDB=0.568289;SGB=-0.693147;RPB=0.225558;MQB=1;MQSB=1;BQB=0.183605;MQ0F=0;ICB=1;HOB=0.5;AC=1;AN=2;DP4=6,16,20,43;MQ=50;ANN=C|synonymous_variant|LOW|Tp57577_TGAC_v2_gene30690|Tp57577_TGAC_v2_gene30690|transcript|Tp57577_TGAC_v2_mRNA31728|protein_coding|6/9|c.705T>G|p.Ala235Ala|782/1815|705/1509|235/502||,C|downstream_gene_variant|MODIFIER|Tp57577_TGAC_v2_gene30709|Tp57577_TGAC_v2_gene30709|tr…	GT:PL	0/1:255,0,204
Tp57577_TGAC_v2_LG5	10487715	.	G	T	37.2737	.	DP=43;VDB=0.0202676;SGB=-0.616816;RPB=0.0346092;MQB=1;MQSB=1;BQB=0.934521;MQ0F=0;ICB=1;HOB=0.5;AC=1;AN=2;DP4=24,13,4,2;MQ=50;ANN=T|missense_variant|MODERATE|Tp57577_TGAC_v2_gene24264|Tp57577_TGAC_v2_gene24264|transcript|Tp57577_TGAC_v2_mRNA25098|protein_coding|4/4|c.2217G>T|p.Leu739Phe|2412/3212|2217/2595|739/864||,T|upstream_gene_variant|MODIFIER|Tp57577_TGAC_v2_gene24241|Tp57577_TGAC_v2_gene242…	GT:PL	0/1:73,0,255
Tp57577_TGAC_v2_LG6	14716718	.	T	C	222	.	DP=106;VDB=4.95884e-05;SGB=-0.693147;RPB=0.45593;MQB=1;MQSB=1;BQB=0.16191;MQ0F=0;ICB=1;HOB=0.5;AC=1;AN=2;DP4=39,6,49,9;MQ=50;ANN=C|3_prime_UTR_variant|MODIFIER|Tp57577_TGAC_v2_gene3699|Tp57577_TGAC_v2_gene3699|transcript|Tp57577_TGAC_v2_mRNA3809|protein_coding|8/9|c.*53A>G|||||198|,C|upstream_gene_variant|MODIFIER|Tp57577_TGAC_v2_gene3723|Tp57577_TGAC_v2_gene3723|transcript|Tp57577_TGAC_v2_mRNA38…	GT:PL	0/1:255,0,255
Tp57577_TGAC_v2_LG4	26425970	.	T	C	133	.	DP=29;VDB=0.923913;SGB=-0.651104;RPB=0.621145;MQB=1;MQSB=1;BQB=0.950946;MQ0F=0;ICB=1;HOB=0.5;AC=1;AN=2;DP4=9,12,4,4;MQ=50;ANN=C|missense_variant|MODERATE|Tp57577_TGAC_v2_gene5223|Tp57577_TGAC_v2_gene5223|transcript|Tp57577_TGAC_v2_mRNA5401|protein_coding|6/10|c.4082A>G|p.Asn1361Ser|4674/5982|4082/5139|1361/1712||,C|upstream_gene_variant|MODIFIER|Tp57577_TGAC_v2_gene5208|Tp57577_TGAC_v2_gene5208|t…	GT:PL	0/1:167,0,255
Tp57577_TGAC_v2_LG3	2843941	.	T	C	222	.	DP=64;VDB=0.166796;SGB=-0.693145;RPB=0.203665;MQB=1;MQSB=1;BQB=0.719432;MQ0F=0;ICB=1;HOB=0.5;AC=1;AN=2;DP4=5,18,16,25;MQ=50;ANN=C|synonymous_variant|LOW|Tp57577_TGAC_v2_gene12862|Tp57577_TGAC_v2_gene12862|transcript|Tp57577_TGAC_v2_mRNA13282|protein_coding|3/15|c.441A>G|p.Leu147Leu|755/2130|441/1512|147/503||	GT:PL	0/1:255,0,255
Tp57577_TGAC_v2_scaf_345	33288	.	A	G	222	.	DP=63;VDB=0.882373;SGB=-0.69312;RPB=0.453288;MQB=1;MQSB=1;BQB=0.832798;MQ0F=0;ICB=1;HOB=0.5;AC=1;AN=2;DP4=12,19,12,20;MQ=50;ANN=G|synonymous_variant|LOW|Tp57577_TGAC_v2_gene19214|Tp57577_TGAC_v2_gene19214|transcript|Tp57577_TGAC_v2_mRNA19880|protein_coding|3/5|c.201T>C|p.Ala67Ala|351/1039|201/471|67/156||,G|upstream_gene_variant|MODIFIER|Tp57577_TGAC_v2_gene19212|Tp57577_TGAC_v2_gene19212|transcr…	GT:PL	0/1:255,0,255
Tp57577_TGAC_v2_scaf_8065	559	.	G	A	169	.	DP=25;VDB=3.30084e-14;SGB=-0.692914;MQ0F=0;AC=2;AN=2;DP4=0,0,25,0;MQ=50;ANN=A|splice_region_variant&synonymous_variant|LOW|Tp57577_TGAC_v2_gene862|Tp57577_TGAC_v2_gene862|transcript|Tp57577_TGAC_v2_mRNA868|protein_coding|3/3|c.315C>T|p.Val105Val|317/631|315/402|105/133||WARNING_TRANSCRIPT_NO_START_CODON	GT:PL	1/1:196,75,0
Tp57577_TGAC_v2_scaf_673	23453	.	C	G	222	.	DP=30;VDB=0.481934;SGB=-0.689466;RPB=0.658229;MQB=1;MQSB=1;BQB=0.424281;MQ0F=0;ICB=1;HOB=0.5;AC=1;AN=2;DP4=2,12,6,10;MQ=50;ANN=G|missense_variant|MODERATE|Tp57577_TGAC_v2_gene35010|Tp57577_TGAC_v2_gene35010|transcript|Tp57577_TGAC_v2_mRNA36204|protein_coding|11/18|c.1242G>C|p.Met414Ile|1677/3318|1242/2517|414/838||	GT:PL	0/1:255,0,216
Tp57577_TGAC_v2_scaf_2659	1272	.	A	T	222	.	DP=1484;VDB=0.812436;SGB=-0.693147;RPB=0.267424;MQB=1;MQSB=1;BQB=0.795998;MQ0F=0;ICB=1;HOB=0.5;AC=1;AN=2;DP4=225,224,507,517;MQ=50;ANN=T|synonymous_variant|LOW|Tp57577_TGAC_v2_gene16977|Tp57577_TGAC_v2_gene16977|transcript|Tp57577_TGAC_v2_mRNA17563|protein_coding|8/9|c.1104T>A|p.Pro368Pro|1263/2204|1104/1479|368/492||	GT:PL	0/1:255,0,175
Tp57577_TGAC_v2_LG1	22197006	.	A	G	228	.	DP=65;VDB=0.652464;SGB=-0.693147;RPB=1;MQB=1;MQSB=1;BQB=1;MQ0F=0;AC=2;AN=2;DP4=0,1,16,40;MQ=50;ANN=G|3_prime_UTR_variant|MODIFIER|Tp57577_TGAC_v2_gene12017|Tp57577_TGAC_v2_gene12017|transcript|Tp57577_TGAC_v2_mRNA12411|protein_coding|7/7|c.*82A>G|||||82|	GT:PL	1/1:255,131,0
Tp57577_TGAC_v2_LG6	13887527	.	C	A	222	.	DP=175;VDB=0.846016;SGB=-0.693147;RPB=0.787941;MQB=1;MQSB=1;BQB=0.0231061;MQ0F=0;ICB=1;HOB=0.5;AC=1;AN=2;DP4=38,44,40,52;MQ=50;ANN=A|synonymous_variant|LOW|Tp57577_TGAC_v2_gene27971|Tp57577_TGAC_v2_gene27971|transcript|Tp57577_TGAC_v2_mRNA28920|protein_coding|12/17|c.1348C>A|p.Arg450Arg|1400/2191|1348/2019|450/672||,A|upstream_gene_variant|MODIFIER|Tp57577_TGAC_v2_gene27973|Tp57577_TGAC_v2_gene27…	GT:PL	0/1:255,0,255
Tp57577_TGAC_v2_LG4	3644523	.	T	A	117	.	DP=19;VDB=0.0408989;SGB=-0.636426;RPB=0.84246;MQB=1;MQSB=1;BQB=0.562035;MQ0F=0;ICB=1;HOB=0.5;AC=1;AN=2;DP4=4,6,1,6;MQ=50;ANN=A|synonymous_variant|LOW|Tp57577_TGAC_v2_gene1296|Tp57577_TGAC_v2_gene1296|transcript|Tp57577_TGAC_v2_mRNA1311|protein_coding|5/9|c.594A>T|p.Ala198Ala|769/3071|594/2307|198/768||,A|downstream_gene_variant|MODIFIER|Tp57577_TGAC_v2_gene1265|Tp57577_TGAC_v2_gene1265|transcript…	GT:PL	0/1:150,0,220
Tp57577_TGAC_v2_LG7	10352781	.	T	G	33.1965	.	DP=76;VDB=0.989939;SGB=-0.676189;RPB=0.563924;MQB=1;MQSB=1;BQB=0.170054;MQ0F=0;ICB=1;HOB=0.5;AC=1;AN=2;DP4=27,38,9,2;MQ=50;ANN=G|3_prime_UTR_variant|MODIFIER|Tp57577_TGAC_v2_gene12507|Tp57577_TGAC_v2_gene12507|transcript|Tp57577_TGAC_v2_mRNA12914|protein_coding|6/6|c.*54T>G|||||54|,G|upstream_gene_variant|MODIFIER|Tp57577_TGAC_v2_gene12432|Tp57577_TGAC_v2_gene12432|transcript|Tp57577_TGAC_v2_mRNA…	GT:PL	0/1:69,0,255
Tp57577_TGAC_v2_LG7	17738456	.	T	A	221	.	DP=26;VDB=0.99387;SGB=-0.692067;RPB=0.659241;MQB=1;MQSB=1;BQB=0.285975;MQ0F=0;ICB=1;HOB=0.5;AC=1;AN=2;DP4=3,3,8,12;MQ=50;ANN=A|synonymous_variant|LOW|Tp57577_TGAC_v2_gene1857|Tp57577_TGAC_v2_gene1857|transcript|Tp57577_TGAC_v2_mRNA1899|protein_coding|2/5|c.207A>T|p.Ser69Ser|506/2258|207/1314|69/437||	GT:PL	0/1:255,0,125
Tp57577_TGAC_v2_LG1	11396738	.	G	C	16.8775	.	DP=59;VDB=0.427859;SGB=-0.636426;RPB=0.989416;MQB=1;MQSB=1;BQB=0.908679;MQ0F=0;ICB=1;HOB=0.5;AC=1;AN=2;DP4=34,16,5,2;MQ=50;ANN=C|missense_variant|MODERATE|Tp57577_TGAC_v2_gene19139|Tp57577_TGAC_v2_gene19139|transcript|Tp57577_TGAC_v2_mRNA19800|protein_coding|4/5|c.243G>C|p.Glu81Asp|484/760|243/369|81/122||,C|upstream_gene_variant|MODIFIER|Tp57577_TGAC_v2_gene19130|Tp57577_TGAC_v2_gene19130|transc…	GT:PL	0/1:53,0,255
Tp57577_TGAC_v2_scaf_394	215871	.	G	T	228	.	DP=18;VDB=0.0711249;SGB=-0.691153;MQSB=1;MQ0F=0;AC=2;AN=2;DP4=0,0,12,6;MQ=50;ANN=T|synonymous_variant|LOW|Tp57577_TGAC_v2_gene21729|Tp57577_TGAC_v2_gene21729|transcript|Tp57577_TGAC_v2_mRNA22473|protein_coding|15/20|c.1806G>T|p.Leu602Leu|1936/2881|1806/2688|602/895||	GT:PL	1/1:255,54,0
Tp57577_TGAC_v2_scaf_545	67535	.	C	T	78	.	DP=53;VDB=0.00151997;SGB=-0.676189;RPB=0.928994;MQB=1;MQSB=1;BQB=0.763455;MQ0F=0;ICB=1;HOB=0.5;AC=1;AN=2;DP4=26,16,9,2;MQ=50;ANN=T|synonymous_variant|LOW|Tp57577_TGAC_v2_gene7601|Tp57577_TGAC_v2_gene7601|transcript|Tp57577_TGAC_v2_mRNA7862|protein_coding|10/16|c.672C>T|p.Gly224Gly|738/1608|672/1194|224/397||	GT:PL	0/1:112,0,255
Tp57577_TGAC_v2_LG3	8127543	.	A	T	189	.	DP=95;VDB=0.932767;SGB=-0.692352;RPB=0.896993;MQB=1;MQSB=1;BQB=0.781735;MQ0F=0;ICB=1;HOB=0.5;AC=1;AN=2;DP4=39,31,11,10;MQ=50;ANN=T|missense_variant|MODERATE|Tp57577_TGAC_v2_gene6736|Tp57577_TGAC_v2_gene6736|transcript|Tp57577_TGAC_v2_mRNA6975|protein_coding|3/6|c.1869A>T|p.Glu623Asp|2115/4097|1869/3714|623/1237||	GT:PL	0/1:223,0,255
Tp57577_TGAC_v2_LG5	1962675	.	A	T	222	.	DP=207;VDB=0.281825;SGB=-0.693147;RPB=0.295762;MQB=1;MQSB=1;BQB=0.112442;MQ0F=0;ICB=1;HOB=0.5;AC=1;AN=2;DP4=98,48,31,25;MQ=50;ANN=T|downstream_gene_variant|MODIFIER|Tp57577_TGAC_v2_gene13835|Tp57577_TGAC_v2_gene13835|transcript|Tp57577_TGAC_v2_mRNA14293|protein_coding||c.*1212A>T|||||888|,T|downstream_gene_variant|MODIFIER|Tp57577_TGAC_v2_gene13852|Tp57577_TGAC_v2_gene13852|transcript|Tp57577_TGA…	GT:PL	0/1:255,0,255
Tp57577_TGAC_v2_scaf_332	53817	.	G	A	31.2452	.	DP=20;VDB=0.999789;SGB=-0.556411;RPB=0.931063;MQB=1;MQSB=1;BQB=0.366241;MQ0F=0;ICB=1;HOB=0.5;AC=1;AN=2;DP4=4,12,2,2;MQ=50;ANN=A|synonymous_variant|LOW|Tp57577_TGAC_v2_gene19359|Tp57577_TGAC_v2_gene19359|transcript|Tp57577_TGAC_v2_mRNA20030|protein_coding|3/5|c.156C>T|p.Asn52Asn|232/745|156/555|52/184||,A|upstream_gene_variant|MODIFIER|Tp57577_TGAC_v2_gene19350|Tp57577_TGAC_v2_gene19350|transcript…	GT:PL	0/1:66,0,255
Tp57577_TGAC_v2_LG1	13246534	.	T	G	70	.	DP=24;VDB=0.0630446;SGB=-0.616816;RPB=1;MQB=1;MQSB=1;BQB=0.016426;MQ0F=0;ICB=1;HOB=0.5;AC=1;AN=2;DP4=9,9,6,0;MQ=50;ANN=G|3_prime_UTR_variant|MODIFIER|Tp57577_TGAC_v2_gene18578|Tp57577_TGAC_v2_gene18578|transcript|Tp57577_TGAC_v2_mRNA19225|protein_coding|12/12|c.*51A>C|||||51|	GT:PL	0/1:104,0,255
Tp57577_TGAC_v2_scaf_545	95440	.	A	G	90	.	DP=49;VDB=0.342281;SGB=-0.662043;RPB=0.633603;MQB=1;MQSB=1;BQB=0.941058;MQ0F=0;ICB=1;HOB=0.5;AC=1;AN=2;DP4=29,11,3,6;MQ=50;ANN=G|synonymous_variant|LOW|Tp57577_TGAC_v2_gene7585|Tp57577_TGAC_v2_gene7585|transcript|Tp57577_TGAC_v2_mRNA7844|protein_coding|2/2|c.393T>C|p.Ile131Ile|621/1854|393/1260|131/419||,G|upstream_gene_variant|MODIFIER|Tp57577_TGAC_v2_gene7590|Tp57577_TGAC_v2_gene7590|transcript…	GT:PL	0/1:125,0,255
Tp57577_TGAC_v2_scaf_700	98453	.	T	C	222	.	DP=37;VDB=1.7001e-05;SGB=-0.689466;RPB=0.0104691;MQB=1;MQSB=1;BQB=0.316183;MQ0F=0;ICB=1;HOB=0.5;AC=1;AN=2;DP4=6,15,10,6;MQ=50;ANN=C|synonymous_variant|LOW|Tp57577_TGAC_v2_gene31783|Tp57577_TGAC_v2_gene31783|transcript|Tp57577_TGAC_v2_mRNA32850|protein_coding|2/10|c.195T>C|p.Phe65Phe|487/1759|195/1380|65/459||	GT:PL	0/1:255,0,255
Tp57577_TGAC_v2_scaf_874	33392	.	G	A	228	.	DP=187;VDB=0.684934;SGB=-0.693147;RPB=0.858704;MQB=1;MQSB=1;BQB=0.911755;MQ0F=0;AC=2;AN=2;DP4=9,7,98,71;MQ=50;ANN=A|synonymous_variant|LOW|Tp57577_TGAC_v2_gene27904|Tp57577_TGAC_v2_gene27904|transcript|Tp57577_TGAC_v2_mRNA28850|protein_coding|3/6|c.756C>T|p.Phe252Phe|871/2234|756/1641|252/546||	GT:PL	1/1:255,107,0
Tp57577_TGAC_v2_LG7	26640253	.	G	A	228	.	DP=96;VDB=0.657592;SGB=-0.693147;MQSB=1;MQ0F=0;AC=2;AN=2;DP4=0,0,26,67;MQ=50;ANN=A|3_prime_UTR_variant|MODIFIER|Tp57577_TGAC_v2_gene8539|Tp57577_TGAC_v2_gene8539|transcript|Tp57577_TGAC_v2_mRNA8826|protein_coding|2/2|c.*108G>A|||||108|,A|downstream_gene_variant|MODIFIER|Tp57577_TGAC_v2_gene8527|Tp57577_TGAC_v2_gene8527|transcript|Tp57577_TGAC_v2_mRNA8813|protein_coding||c.*1404G>A|||||1236|,A|dow…	GT:PL	1/1:255,255,0
Tp57577_TGAC_v2_LG7	8647292	.	G	C	222	.	DP=20;VDB=0.560452;SGB=-0.691153;RPB=0.444444;MQB=1;MQSB=1;BQB=0.805556;MQ0F=0;ICB=1;HOB=0.5;AC=1;AN=2;DP4=2,0,10,8;MQ=50;ANN=C|synonymous_variant|LOW|Tp57577_TGAC_v2_gene38958|Tp57577_TGAC_v2_gene38958|transcript|Tp57577_TGAC_v2_mRNA40277|protein_coding|3/3|c.522G>C|p.Val174Val|836/2220|522/1095|174/364||	GT:PL	0/1:255,0,8
Tp57577_TGAC_v2_LG2	31870178	.	A	C	221	.	DP=37;VDB=0.922897;SGB=-0.693021;RPB=0.982466;MQB=1;MQSB=1;BQB=0.498549;MQ0F=0;ICB=1;HOB=0.5;AC=1;AN=2;DP4=5,5,15,12;MQ=50;ANN=C|5_prime_UTR_variant|MODIFIER|Tp57577_TGAC_v2_gene37975|Tp57577_TGAC_v2_gene37975|transcript|Tp57577_TGAC_v2_mRNA39257|protein_coding|2/6|c.-96A>C|||||96|,C|downstream_gene_variant|MODIFIER|Tp57577_TGAC_v2_gene37945|Tp57577_TGAC_v2_gene37945|transcript|Tp57577_TGAC_v2_mR…	GT:PL	0/1:255,0,181
Tp57577_TGAC_v2_LG1	25761958	.	C	T	53	.	DP=220;VDB=0.834019;SGB=-0.693143;RPB=0.96961;MQB=1;MQSB=1;BQB=0.0357488;MQ0F=0;ICB=1;HOB=0.5;AC=1;AN=2;DP4=66,110,20,18;MQ=50;ANN=T|upstream_gene_variant|MODIFIER|Tp57577_TGAC_v2_gene34337|Tp57577_TGAC_v2_gene34337|transcript|Tp57577_TGAC_v2_mRNA35504|protein_coding||c.-4376G>A|||||4337|,T|upstream_gene_variant|MODIFIER|Tp57577_TGAC_v2_gene34340|Tp57577_TGAC_v2_gene34340|transcript|Tp57577_TGAC_…	GT:PL	0/1:88,0,255
Tp57577_TGAC_v2_scaf_312	69392	.	C	T	164	.	DP=46;VDB=0.552793;SGB=-0.680642;RPB=0.731277;MQB=1;MQSB=1;BQB=0.823197;MQ0F=0;ICB=1;HOB=0.5;AC=1;AN=2;DP4=12,15,9,3;MQ=50;ANN=T|synonymous_variant|LOW|Tp57577_TGAC_v2_gene20156|Tp57577_TGAC_v2_gene20156|transcript|Tp57577_TGAC_v2_mRNA20856|protein_coding|2/7|c.3477G>A|p.Pro1159Pro|3690/4708|3477/4158|1159/1385||,T|downstream_gene_variant|MODIFIER|Tp57577_TGAC_v2_gene20180|Tp57577_TGAC_v2_gene201…	GT:PL	0/1:197,0,255
Tp57577_TGAC_v2_LG3	21252174	.	T	C	204	.	DP=22;VDB=0.0137015;SGB=-0.683931;RPB=0.955854;MQB=1;MQSB=1;BQB=0.10944;MQ0F=0;ICB=1;HOB=0.5;AC=1;AN=2;DP4=2,7,11,2;MQ=50;ANN=C|3_prime_UTR_variant|MODIFIER|Tp57577_TGAC_v2_gene15954|Tp57577_TGAC_v2_gene15954|transcript|Tp57577_TGAC_v2_mRNA16497|protein_coding|3/3|c.*36A>G|||||36|,C|upstream_gene_variant|MODIFIER|Tp57577_TGAC_v2_gene15928|Tp57577_TGAC_v2_gene15928|transcript|Tp57577_TGAC_v2_mRNA1…	GT:PL	0/1:237,0,182
Tp57577_TGAC_v2_scaf_647	81918	.	T	C	149	.	DP=26;VDB=0.284847;SGB=-0.689466;RPB=0.263231;MQB=1;BQB=0.858022;MQ0F=0;ICB=1;HOB=0.5;AC=1;AN=2;DP4=0,10,0,16;MQ=50;ANN=C|3_prime_UTR_variant|MODIFIER|Tp57577_TGAC_v2_gene35699|Tp57577_TGAC_v2_gene35699|transcript|Tp57577_TGAC_v2_mRNA36907|protein_coding|4/4|c.*347T>C|||||347|,C|downstream_gene_variant|MODIFIER|Tp57577_TGAC_v2_gene35692|Tp57577_TGAC_v2_gene35692|transcript|Tp57577_TGAC_v2_mRNA369…	GT:PL	0/1:182,0,151
Tp57577_TGAC_v2_scaf_1007	43923	.	A	C	221	.	DP=60;VDB=0.98412;SGB=-0.693146;RPB=0.282819;MQB=1;MQSB=1;BQB=0.451673;MQ0F=0;ICB=1;HOB=0.5;AC=1;AN=2;DP4=6,9,30,13;MQ=50;ANN=C|3_prime_UTR_variant|MODIFIER|Tp57577_TGAC_v2_gene29117|Tp57577_TGAC_v2_gene29117|transcript|Tp57577_TGAC_v2_mRNA30112|protein_coding|12/12|c.*77T>G|||||77|,C|upstream_gene_variant|MODIFIER|Tp57577_TGAC_v2_gene29120|Tp57577_TGAC_v2_gene29120|transcript|Tp57577_TGAC_v2_mRN…	GT:PL	0/1:255,0,225
Tp57577_TGAC_v2_scaf_200	105177	.	T	C	228	.	DP=116;VDB=0.994794;SGB=-0.693147;MQSB=1;MQ0F=0;AC=2;AN=2;DP4=0,0,61,46;MQ=50;ANN=C|missense_variant|MODERATE|Tp57577_TGAC_v2_gene9812|Tp57577_TGAC_v2_gene9812|transcript|Tp57577_TGAC_v2_mRNA10144|protein_coding|19/19|c.1751T>C|p.Ile584Thr|1939/2524|1751/1815|584/604||,C|upstream_gene_variant|MODIFIER|Tp57577_TGAC_v2_gene9805|Tp57577_TGAC_v2_gene9805|transcript|Tp57577_TGAC_v2_mRNA10137|protein_c…	GT:PL	1/1:255,255,0
Tp57577_TGAC_v2_scaf_612	11947	.	G	A	228	.	DP=49;VDB=0.108034;SGB=-0.693147;MQSB=1;MQ0F=0;AC=2;AN=2;DP4=0,0,13,32;MQ=50;ANN=A|synonymous_variant|LOW|Tp57577_TGAC_v2_gene34577|Tp57577_TGAC_v2_gene34577|transcript|Tp57577_TGAC_v2_mRNA35753|protein_coding|3/4|c.396C>T|p.Gly132Gly|592/1193|396/693|132/230||,A|downstream_gene_variant|MODIFIER|Tp57577_TGAC_v2_gene34573|Tp57577_TGAC_v2_gene34573|transcript|Tp57577_TGAC_v2_mRNA35749|protein_codin…	GT:PL	1/1:255,135,0
Tp57577_TGAC_v2_LG1	1322184	.	C	T	21.5772	.	DP=24;VDB=0.879194;SGB=-0.556411;RPB=0.649209;MQB=1;MQSB=1;BQB=0.0613752;MQ0F=0;ICB=1;HOB=0.5;AC=1;AN=2;DP4=5,15,3,1;MQ=50;ANN=T|synonymous_variant|LOW|Tp57577_TGAC_v2_gene5507|Tp57577_TGAC_v2_gene5507|transcript|Tp57577_TGAC_v2_mRNA5697|protein_coding|9/9|c.3726G>A|p.Gln1242Gln|3852/4192|3726/4035|1242/1344||	GT:PL	0/1:57,0,255
Tp57577_TGAC_v2_LG3	12212817	.	A	G	228	.	DP=77;VDB=0.452884;SGB=-0.693147;MQSB=1;MQ0F=0;AC=2;AN=2;DP4=0,0,24,51;MQ=50;ANN=G|missense_variant|MODERATE|Tp57577_TGAC_v2_gene11885|Tp57577_TGAC_v2_gene11885|transcript|Tp57577_TGAC_v2_mRNA12271|protein_coding|16/17|c.2117A>G|p.Tyr706Cys|2147/2688|2117/2631|706/876||,G|downstream_gene_variant|MODIFIER|Tp57577_TGAC_v2_gene11850|Tp57577_TGAC_v2_gene11850|transcript|Tp57577_TGAC_v2_mRNA12236|prot…	GT:PL	1/1:255,226,0
Tp57577_TGAC_v2_LG2	2119822	.	G	A	221	.	DP=43;VDB=0.0151309;SGB=-0.69312;RPB=0.906549;MQB=1;MQSB=1;BQB=0.00464238;MQ0F=0;ICB=1;HOB=0.5;AC=1;AN=2;DP4=5,5,19,13;MQ=50;ANN=A|synonymous_variant|LOW|Tp57577_TGAC_v2_gene26216|Tp57577_TGAC_v2_gene26216|transcript|Tp57577_TGAC_v2_mRNA27112|protein_coding|9/17|c.2034C>T|p.Tyr678Tyr|2498/3863|2034/3108|678/1035||,A|upstream_gene_variant|MODIFIER|Tp57577_TGAC_v2_gene26192|Tp57577_TGAC_v2_gene2619…	GT:PL	0/1:255,0,147
Tp57577_TGAC_v2_LG3	19589769	.	C	T	117	.	DP=27;VDB=0.480966;SGB=-0.651104;RPB=0.0934965;MQB=1;MQSB=1;BQB=0.371571;MQ0F=0;ICB=1;HOB=0.5;AC=1;AN=2;DP4=1,18,2,6;MQ=50;ANN=T|missense_variant|MODERATE|Tp57577_TGAC_v2_gene19620|Tp57577_TGAC_v2_gene19620|transcript|Tp57577_TGAC_v2_mRNA20297|protein_coding|2/4|c.965G>A|p.Arg322Gln|1172/2548|965/2307|322/768||,T|downstream_gene_variant|MODIFIER|Tp57577_TGAC_v2_gene19616|Tp57577_TGAC_v2_gene19616…	GT:PL	0/1:150,0,218
Tp57577_TGAC_v2_LG5	3505909	.	C	T	222	.	DP=48;VDB=0.0210655;SGB=-0.692831;RPB=0.804433;MQB=1;MQSB=1;BQB=0.401278;MQ0F=0;ICB=1;HOB=0.5;AC=1;AN=2;DP4=18,5,11,13;MQ=50;ANN=T|3_prime_UTR_variant|MODIFIER|Tp57577_TGAC_v2_gene9527|Tp57577_TGAC_v2_gene9527|transcript|Tp57577_TGAC_v2_mRNA9847|protein_coding|7/7|c.*3C>T|||||3|,T|downstream_gene_variant|MODIFIER|Tp57577_TGAC_v2_gene9524|Tp57577_TGAC_v2_gene9524|transcript|Tp57577_TGAC_v2_mRNA984…	GT:PL	0/1:255,0,255
Tp57577_TGAC_v2_LG5	14998614	.	A	G	222	.	DP=117;VDB=0.984981;SGB=-0.693147;RPB=0.338698;MQB=1;MQSB=1;BQB=0.222803;MQ0F=0;ICB=1;HOB=0.5;AC=1;AN=2;DP4=24,18,44,28;MQ=50;ANN=G|synonymous_variant|LOW|Tp57577_TGAC_v2_gene1493|Tp57577_TGAC_v2_gene1493|transcript|Tp57577_TGAC_v2_mRNA1515|protein_coding|1/2|c.312A>G|p.Glu104Glu|1011/2282|312/1314|104/437||,G|downstream_gene_variant|MODIFIER|Tp57577_TGAC_v2_gene1497|Tp57577_TGAC_v2_gene1497|tran…	GT:PL	0/1:255,0,255
Tp57577_TGAC_v2_LG5	8563955	.	T	C	210	.	DP=165;VDB=0.636536;SGB=-0.693147;RPB=0.0654378;MQB=1;MQSB=1;BQB=0.908732;MQ0F=0;ICB=1;HOB=0.5;AC=1;AN=2;DP4=69,48,31,14;MQ=50;ANN=C|synonymous_variant|LOW|Tp57577_TGAC_v2_gene37612|Tp57577_TGAC_v2_gene37612|transcript|Tp57577_TGAC_v2_mRNA38870|protein_coding|10/11|c.1008A>G|p.Arg336Arg|1102/1406|1008/1203|336/400||,C|upstream_gene_variant|MODIFIER|Tp57577_TGAC_v2_gene37598|Tp57577_TGAC_v2_gene37…	GT:PL	0/1:244,0,255
Tp57577_TGAC_v2_scaf_10932	565	.	A	G	221	.	DP=49;VDB=0.0771237;SGB=-0.693143;RPB=0.286354;MQB=1;MQSB=1;BQB=0.638957;MQ0F=0;ICB=1;HOB=0.5;AC=1;AN=2;DP4=6,5,15,23;MQ=50;ANN=G|missense_variant|MODERATE|Tp57577_TGAC_v2_gene40506|Tp57577_TGAC_v2_gene40506|transcript|Tp57577_TGAC_v2_mRNA41859|protein_coding|1/2|c.356T>C|p.Leu119Pro|531/976|356/801|119/266||WARNING_TRANSCRIPT_NO_STOP_CODON	GT:PL	0/1:255,0,187
Tp57577_TGAC_v2_LG1	9160414	.	C	T	153	.	DP=27;VDB=0.496547;SGB=-0.670168;RPB=0.870254;MQB=1;MQSB=1;BQB=0.940104;MQ0F=0;ICB=1;HOB=0.5;AC=1;AN=2;DP4=14,3,7,3;MQ=50;ANN=T|3_prime_UTR_variant|MODIFIER|Tp57577_TGAC_v2_gene24498|Tp57577_TGAC_v2_gene24498|transcript|Tp57577_TGAC_v2_mRNA25342|protein_coding|18/18|c.*146G>A|||||146|	GT:PL	0/1:186,0,237
Tp57577_TGAC_v2_LG3	15408915	.	A	G	222	.	DP=227;VDB=0.00372769;SGB=-0.693147;RPB=0.278862;MQB=1;MQSB=1;BQB=0.0628323;MQ0F=0;ICB=1;HOB=0.5;AC=1;AN=2;DP4=46,26,68,73;MQ=50;ANN=G|synonymous_variant|LOW|Tp57577_TGAC_v2_gene17936|Tp57577_TGAC_v2_gene17936|transcript|Tp57577_TGAC_v2_mRNA18563|protein_coding|8/8|c.600A>G|p.Leu200Leu|681/852|600/639|200/212||,G|upstream_gene_variant|MODIFIER|Tp57577_TGAC_v2_gene17955|Tp57577_TGAC_v2_gene17955|t…	GT:PL	0/1:255,0,255
Tp57577_TGAC_v2_LG7	880473	.	G	T	221	.	DP=82;VDB=2.24725e-07;SGB=-0.693147;RPB=0.00473746;MQB=1;MQSB=1;BQB=0.0793146;MQ0F=0;ICB=1;HOB=0.5;AC=1;AN=2;DP4=3,17,40,22;MQ=50;ANN=T|missense_variant|MODERATE|Tp57577_TGAC_v2_gene37292|Tp57577_TGAC_v2_gene37292|transcript|Tp57577_TGAC_v2_mRNA38539|protein_coding|5/5|c.2676C>A|p.Asp892Glu|2716/3074|2676/2682|892/893||,T|downstream_gene_variant|MODIFIER|Tp57577_TGAC_v2_gene37161|Tp57577_TGAC_v2_…	GT:PL	0/1:255,0,172
Tp57577_TGAC_v2_scaf_509	75238	.	G	A	222	.	DP=37;VDB=0.700488;SGB=-0.692067;RPB=0.0235655;MQB=1;MQSB=1;BQB=0.204091;MQ0F=0;ICB=1;HOB=0.5;AC=1;AN=2;DP4=8,8,11,9;MQ=50;ANN=A|3_prime_UTR_variant|MODIFIER|Tp57577_TGAC_v2_gene10001|Tp57577_TGAC_v2_gene10001|transcript|Tp57577_TGAC_v2_mRNA10340|protein_coding|8/8|c.*81G>A|||||81|,A|downstream_gene_variant|MODIFIER|Tp57577_TGAC_v2_gene9999|Tp57577_TGAC_v2_gene9999|transcript|Tp57577_TGAC_v2_mRNA…	GT:PL	0/1:255,0,255
Tp57577_TGAC_v2_LG4	1446201	.	C	G	228	.	DP=22;VDB=0.986373;SGB=-0.692352;MQSB=1;MQ0F=0;AC=2;AN=2;DP4=0,0,13,8;MQ=50;ANN=G|missense_variant|MODERATE|Tp57577_TGAC_v2_gene8006|Tp57577_TGAC_v2_gene8006|transcript|Tp57577_TGAC_v2_mRNA8279|protein_coding|1/2|c.826G>C|p.Glu276Gln|907/2239|826/2052|276/683||,G|downstream_gene_variant|MODIFIER|Tp57577_TGAC_v2_gene8000|Tp57577_TGAC_v2_gene8000|transcript|Tp57577_TGAC_v2_mRNA8273|protein_coding||…	GT:PL	1/1:255,63,0
Tp57577_TGAC_v2_LG7	23420638	.	T	C	222	.	DP=332;VDB=0.617712;SGB=-0.693147;RPB=0.755818;MQB=1;MQSB=1;BQB=0.998207;MQ0F=0;ICB=1;HOB=0.5;AC=1;AN=2;DP4=77,66,76,95;MQ=50;ANN=C|synonymous_variant|LOW|Tp57577_TGAC_v2_gene18018|Tp57577_TGAC_v2_gene18018|transcript|Tp57577_TGAC_v2_mRNA18645|protein_coding|1/6|c.264T>C|p.Leu88Leu|565/1118|264/792|88/263||,C|upstream_gene_variant|MODIFIER|Tp57577_TGAC_v2_gene18044|Tp57577_TGAC_v2_gene18044|trans…	GT:PL	0/1:255,0,255
Tp57577_TGAC_v2_LG6	3885780	.	G	A	171	.	DP=18;VDB=0.360411;SGB=-0.662043;RPB=0.754518;MQB=1;MQSB=1;BQB=0.953364;MQ0F=0;ICB=1;HOB=0.5;AC=1;AN=2;DP4=3,6,3,6;MQ=50;ANN=A|synonymous_variant|LOW|Tp57577_TGAC_v2_gene6980|Tp57577_TGAC_v2_gene6980|transcript|Tp57577_TGAC_v2_mRNA7226|protein_coding|2/3|c.2238G>A|p.Gln746Gln|2527/3324|2238/2661|746/886||,A|upstream_gene_variant|MODIFIER|Tp57577_TGAC_v2_gene6976|Tp57577_TGAC_v2_gene6976|transcrip…	GT:PL	0/1:204,0,205
Tp57577_TGAC_v2_LG6	12702949	.	A	G	4.77596	.	DP=41;VDB=0.00187095;SGB=-0.590765;RPB=0.774066;MQB=1;MQSB=1;BQB=0.642512;MQ0F=0;ICB=1;HOB=0.5;AC=1;AN=2;DP4=18,17,0,5;MQ=50;ANN=G|downstream_gene_variant|MODIFIER|Tp57577_TGAC_v2_gene1140|Tp57577_TGAC_v2_gene1140|transcript|Tp57577_TGAC_v2_mRNA1152|protein_coding||c.*1056A>G|||||957|,G|intron_variant|MODIFIER|Tp57577_TGAC_v2_gene1120|Tp57577_TGAC_v2_gene1120|transcript|Tp57577_TGAC_v2_mRNA1130|p…	GT:PL	0/1:39,0,255
Tp57577_TGAC_v2_scaf_984	5376	.	A	G	228	.	DP=22;VDB=0.423372;SGB=-0.691153;MQSB=1;MQ0F=0;AC=2;AN=2;DP4=0,0,12,6;MQ=50;ANN=G|synonymous_variant|LOW|Tp57577_TGAC_v2_gene23221|Tp57577_TGAC_v2_gene23221|transcript|Tp57577_TGAC_v2_mRNA24015|protein_coding|2/8|c.462A>G|p.Lys154Lys|839/3150|462/2292|154/763||	GT:PL	1/1:255,54,0
Tp57577_TGAC_v2_LG3	17071099	.	C	A	222	.	DP=197;VDB=0.0763054;SGB=-0.693147;RPB=0.983315;MQB=1;MQSB=1;BQB=0.949069;MQ0F=0;ICB=1;HOB=0.5;AC=1;AN=2;DP4=56,65,37,36;MQ=50;ANN=A|3_prime_UTR_variant|MODIFIER|Tp57577_TGAC_v2_gene39211|Tp57577_TGAC_v2_gene39211|transcript|Tp57577_TGAC_v2_mRNA40547|protein_coding|3/3|c.*16G>T|||||16|,A|3_prime_UTR_variant|MODIFIER|Tp57577_TGAC_v2_gene39211|Tp57577_TGAC_v2_gene39211|transcript|Tp57577_TGAC_v2_mR…	GT:PL	0/1:255,0,255
Tp57577_TGAC_v2_scaf_479	174395	.	G	T	222	.	DP=457;VDB=0.101985;SGB=-0.693147;RPB=0.853263;MQB=1;MQSB=1;BQB=0.16955;MQ0F=0;ICB=1;HOB=0.5;AC=1;AN=2;DP4=81,69,147,135;MQ=50;ANN=T|3_prime_UTR_variant|MODIFIER|Tp57577_TGAC_v2_gene30323|Tp57577_TGAC_v2_gene30323|transcript|Tp57577_TGAC_v2_mRNA31350|protein_coding|5/5|c.*724G>T|||||724|	GT:PL	0/1:255,0,255
Tp57577_TGAC_v2_LG3	5698844	.	C	G	20.8802	.	DP=57;VDB=0.394191;SGB=-0.636426;RPB=0.593701;MQB=1;MQSB=1;BQB=0.837433;MQ0F=0;ICB=1;HOB=0.5;AC=1;AN=2;DP4=29,21,5,2;MQ=50;ANN=G|missense_variant|MODERATE|Tp57577_TGAC_v2_gene6195|Tp57577_TGAC_v2_gene6195|transcript|Tp57577_TGAC_v2_mRNA6413|protein_coding|3/3|c.829C>G|p.Gln277Glu|1046/1491|829/849|277/282||,G|upstream_gene_variant|MODIFIER|Tp57577_TGAC_v2_gene6190|Tp57577_TGAC_v2_gene6190|transcr…	GT:PL	0/1:57,0,255
Tp57577_TGAC_v2_scaf_394	223697	.	T	A	132	.	DP=22;VDB=0.0773561;SGB=-0.662043;RPB=0.323433;MQB=1;MQSB=1;BQB=0.101961;MQ0F=0;ICB=1;HOB=0.5;AC=1;AN=2;DP4=7,6,1,8;MQ=50;ANN=A|synonymous_variant|LOW|Tp57577_TGAC_v2_gene21745|Tp57577_TGAC_v2_gene21745|transcript|Tp57577_TGAC_v2_mRNA22492|protein_coding|2/5|c.300T>A|p.Pro100Pro|333/594|300/561|100/186||WARNING_TRANSCRIPT_NO_STOP_CODON,A|downstream_gene_variant|MODIFIER|Tp57577_TGAC_v2_gene21729|…	GT:PL	0/1:165,0,255
Tp57577_TGAC_v2_LG1	13427311	.	A	T	104	.	DP=20;VDB=0.669559;SGB=-0.636426;RPB=0.0740088;MQB=1;MQSB=1;BQB=0.356243;MQ0F=0;ICB=1;HOB=0.5;AC=1;AN=2;DP4=8,4,6,1;MQ=50;ANN=T|missense_variant|MODERATE|Tp57577_TGAC_v2_gene18619|Tp57577_TGAC_v2_gene18619|transcript|Tp57577_TGAC_v2_mRNA19267|protein_coding|2/9|c.261A>T|p.Glu87Asp|433/2034|261/1548|87/515||	GT:PL	0/1:137,0,255
Tp57577_TGAC_v2_scaf_188	175874	.	G	A	228	.	DP=35;VDB=0.00603573;SGB=-0.693136;MQSB=1;MQ0F=0;AC=2;AN=2;DP4=0,0,22,13;MQ=50;ANN=A|synonymous_variant|LOW|Tp57577_TGAC_v2_gene32752|Tp57577_TGAC_v2_gene32752|transcript|Tp57577_TGAC_v2_mRNA33854|protein_coding|7/9|c.1611G>A|p.Pro537Pro|1682/2576|1611/2154|537/717||,A|downstream_gene_variant|MODIFIER|Tp57577_TGAC_v2_gene32754|Tp57577_TGAC_v2_gene32754|transcript|Tp57577_TGAC_v2_mRNA33856|protein…	GT:PL	1/1:255,105,0
Tp57577_TGAC_v2_scaf_674	6937	.	C	T	7.12404	.	DP=43;VDB=0.176043;SGB=-0.590765;RPB=0.978183;MQB=1;MQSB=1;BQB=0.0878622;MQ0F=0;ICB=1;HOB=0.5;AC=1;AN=2;DP4=19,15,0,5;MQ=50;ANN=T|synonymous_variant|LOW|Tp57577_TGAC_v2_gene35024|Tp57577_TGAC_v2_gene35024|transcript|Tp57577_TGAC_v2_mRNA36218|protein_coding|1/11|c.324C>T|p.Asp108Asp|392/2465|324/1917|108/638||,T|downstream_gene_variant|MODIFIER|Tp57577_TGAC_v2_gene35035|Tp57577_TGAC_v2_gene35035|t…	GT:PL	0/1:42,0,255
Tp57577_TGAC_v2_LG2	31117197	.	T	A	221	.	DP=47;VDB=0.886952;SGB=-0.69312;RPB=0.167677;MQB=1;MQSB=1;BQB=0.289361;MQ0F=0;ICB=1;HOB=0.5;AC=1;AN=2;DP4=6,3,8,24;MQ=50;ANN=A|3_prime_UTR_variant|MODIFIER|Tp57577_TGAC_v2_gene19593|Tp57577_TGAC_v2_gene19593|transcript|Tp57577_TGAC_v2_mRNA20270|protein_coding|9/9|c.*82A>T|||||82|,A|downstream_gene_variant|MODIFIER|Tp57577_TGAC_v2_gene19567|Tp57577_TGAC_v2_gene19567|transcript|Tp57577_TGAC_v2_mRNA…	GT:PL	0/1:255,0,134
Tp57577_TGAC_v2_scaf_209	301925	.	T	G	228	.	DP=32;VDB=0.977274;SGB=-0.69312;MQSB=1;MQ0F=0;AC=2;AN=2;DP4=0,0,12,20;MQ=50;ANN=G|5_prime_UTR_variant|MODIFIER|Tp57577_TGAC_v2_gene9408|Tp57577_TGAC_v2_gene9408|transcript|Tp57577_TGAC_v2_mRNA9723|protein_coding|1/9|c.-68A>C|||||180|,G|upstream_gene_variant|MODIFIER|Tp57577_TGAC_v2_gene9415|Tp57577_TGAC_v2_gene9415|transcript|Tp57577_TGAC_v2_mRNA9730|protein_coding||c.-3916T>G|||||3861|,G|downstr…	GT:PL	1/1:255,96,0
Tp57577_TGAC_v2_LG7	9814762	.	G	A	204	.	DP=28;VDB=0.996996;SGB=-0.686358;RPB=0.867218;MQB=1;MQSB=1;BQB=0.0366149;MQ0F=0;ICB=1;HOB=0.5;AC=1;AN=2;DP4=8,5,4,10;MQ=50;ANN=A|missense_variant|MODERATE|Tp57577_TGAC_v2_gene12416|Tp57577_TGAC_v2_gene12416|transcript|Tp57577_TGAC_v2_mRNA12821|protein_coding|2/3|c.1852G>A|p.Val618Ile|2108/3617|1852/3141|618/1046||	GT:PL	0/1:237,0,255
Tp57577_TGAC_v2_LG4	3527361	.	C	T	222	.	DP=137;VDB=0.0130689;SGB=-0.693147;RPB=0.974871;MQB=1;MQSB=1;BQB=0.94868;MQ0F=0;ICB=1;HOB=0.5;AC=1;AN=2;DP4=50,26,34,22;MQ=50;ANN=T|synonymous_variant|LOW|Tp57577_TGAC_v2_gene1305|Tp57577_TGAC_v2_gene1305|transcript|Tp57577_TGAC_v2_mRNA1320|protein_coding|4/4|c.669C>T|p.Thr223Thr|985/1460|669/981|223/326||,T|upstream_gene_variant|MODIFIER|Tp57577_TGAC_v2_gene1315|Tp57577_TGAC_v2_gene1315|transcri…	GT:PL	0/1:255,0,255
Tp57577_TGAC_v2_LG5	4546006	.	T	C	219	.	DP=19;VDB=0.879138;SGB=-0.690438;RPB=0.823529;MQB=1;MQSB=1;BQB=0.882353;MQ0F=0;ICB=1;HOB=0.5;AC=1;AN=2;DP4=0,2,5,12;MQ=50;ANN=C|synonymous_variant|LOW|Tp57577_TGAC_v2_gene15901|Tp57577_TGAC_v2_gene15901|transcript|Tp57577_TGAC_v2_mRNA16442|protein_coding|5/5|c.2940A>G|p.Arg980Arg|3366/4123|2940/3021|980/1006||,C|upstream_gene_variant|MODIFIER|Tp57577_TGAC_v2_gene15906|Tp57577_TGAC_v2_gene15906|tr…	GT:PL	0/1:255,0,18
Tp57577_TGAC_v2_scaf_967	43596	.	C	G	220	.	DP=18;VDB=0.996343;SGB=-0.688148;RPB=0.998247;MQB=1;MQSB=1;BQB=0.917626;MQ0F=0;ICB=1;HOB=0.5;AC=1;AN=2;DP4=1,2,8,7;MQ=50;ANN=G|synonymous_variant|LOW|Tp57577_TGAC_v2_gene22817|Tp57577_TGAC_v2_gene22817|transcript|Tp57577_TGAC_v2_mRNA23599|protein_coding|7/7|c.2217C>G|p.Val739Val|2439/3604|2217/3150|739/1049||,G|downstream_gene_variant|MODIFIER|Tp57577_TGAC_v2_gene22822|Tp57577_TGAC_v2_gene22822|t…	GT:PL	0/1:255,0,50
Tp57577_TGAC_v2_LG6	15572735	.	T	C	219	.	DP=32;VDB=1.15764e-09;SGB=-0.693054;RPB=0.189695;MQB=1;MQSB=1;BQB=0.993528;MQ0F=0;ICB=1;HOB=0.5;AC=1;AN=2;DP4=4,0,23,5;MQ=50;ANN=C|synonymous_variant|LOW|Tp57577_TGAC_v2_gene5740|Tp57577_TGAC_v2_gene5740|transcript|Tp57577_TGAC_v2_mRNA5935|protein_coding|2/5|c.771A>G|p.Leu257Leu|895/1372|771/1131|257/376||,C|downstream_gene_variant|MODIFIER|Tp57577_TGAC_v2_gene5751|Tp57577_TGAC_v2_gene5751|transc…	GT:PL	0/1:255,0,27
Tp57577_TGAC_v2_scaf_545	150471	.	A	T	222	.	DP=50;VDB=0.0624996;SGB=-0.692352;RPB=0.123939;MQB=1;MQSB=1;BQB=0.67416;MQ0F=0;ICB=1;HOB=0.5;AC=1;AN=2;DP4=15,11,11,10;MQ=50;ANN=T|missense_variant|MODERATE|Tp57577_TGAC_v2_gene7580|Tp57577_TGAC_v2_gene7580|transcript|Tp57577_TGAC_v2_mRNA7838|protein_coding|2/2|c.496A>T|p.Thr166Ser|633/1083|496/768|166/255||,T|downstream_gene_variant|MODIFIER|Tp57577_TGAC_v2_gene7589|Tp57577_TGAC_v2_gene7589|tran…	GT:PL	0/1:255,0,255
Tp57577_TGAC_v2_LG1	532077	.	A	T	106	.	DP=27;VDB=0.00278268;SGB=-0.662043;RPB=0.00443606;MQB=1;MQSB=1;BQB=0.258077;MQ0F=0;ICB=1;HOB=0.5;AC=1;AN=2;DP4=14,4,0,9;MQ=50;ANN=T|synonymous_variant|LOW|Tp57577_TGAC_v2_gene2415|Tp57577_TGAC_v2_gene2415|transcript|Tp57577_TGAC_v2_mRNA2480|protein_coding|23/28|c.5133A>T|p.Ile1711Ile|5173/5770|5133/5550|1711/1849||,T|downstream_gene_variant|MODIFIER|Tp57577_TGAC_v2_gene2451|Tp57577_TGAC_v2_gene24…	GT:PL	0/1:139,0,255
Tp57577_TGAC_v2_LG4	7391029	.	T	C	215	.	DP=17;VDB=0.806617;SGB=-0.670168;RPB=0.679965;MQB=1;MQSB=1;BQB=1;MQ0F=0;ICB=1;HOB=0.5;AC=1;AN=2;DP4=7,0,5,5;MQ=50;ANN=C|synonymous_variant|LOW|Tp57577_TGAC_v2_gene11646|Tp57577_TGAC_v2_gene11646|transcript|Tp57577_TGAC_v2_mRNA12022|protein_coding|5/5|c.1035A>G|p.Lys345Lys|1126/1448|1035/1182|345/393||,C|upstream_gene_variant|MODIFIER|Tp57577_TGAC_v2_gene11738|Tp57577_TGAC_v2_gene11738|transcript|…	GT:PL	0/1:248,0,137
Tp57577_TGAC_v2_LG3	18975857	.	G	T	96	.	DP=70;VDB=0.983324;SGB=-0.692352;RPB=0.308726;MQB=1;MQSB=1;BQB=0.573025;MQ0F=0;ICB=1;HOB=0.5;AC=1;AN=2;DP4=11,36,0,21;MQ=50;ANN=T|3_prime_UTR_variant|MODIFIER|Tp57577_TGAC_v2_gene17178|Tp57577_TGAC_v2_gene17178|transcript|Tp57577_TGAC_v2_mRNA17774|protein_coding|1/1|c.*87C>A|||||87|,T|downstream_gene_variant|MODIFIER|Tp57577_TGAC_v2_gene17152|Tp57577_TGAC_v2_gene17152|transcript|Tp57577_TGAC_v2_m…	GT:PL	0/1:129,0,255
Tp57577_TGAC_v2_LG2	27511025	.	T	C	84	.	DP=66;VDB=0.239887;SGB=-0.676189;RPB=0.75848;MQB=1;MQSB=1;BQB=0.523814;MQ0F=0;ICB=1;HOB=0.5;AC=1;AN=2;DP4=27,27,3,8;MQ=50;ANN=C|3_prime_UTR_variant|MODIFIER|Tp57577_TGAC_v2_gene5437|Tp57577_TGAC_v2_gene5437|transcript|Tp57577_TGAC_v2_mRNA5626|protein_coding|15/15|c.*188A>G|||||188|,C|downstream_gene_variant|MODIFIER|Tp57577_TGAC_v2_gene5447|Tp57577_TGAC_v2_gene5447|transcript|Tp57577_TGAC_v2_mRNA…	GT:PL	0/1:119,0,255
Tp57577_TGAC_v2_scaf_164	385279	.	A	G	221	.	DP=42;VDB=0.630674;SGB=-0.693079;RPB=0.0317583;MQB=1;MQSB=1;BQB=0.985372;MQ0F=0;ICB=1;HOB=0.5;AC=1;AN=2;DP4=1,8,17,12;MQ=50;ANN=G|missense_variant|MODERATE|Tp57577_TGAC_v2_gene25747|Tp57577_TGAC_v2_gene25747|transcript|Tp57577_TGAC_v2_mRNA26629|protein_coding|7/13|c.463T>C|p.Tyr155His|592/1379|463/885|155/294||,G|upstream_gene_variant|MODIFIER|Tp57577_TGAC_v2_gene25755|Tp57577_TGAC_v2_gene25755|t…	GT:PL	0/1:255,0,127
Tp57577_TGAC_v2_scaf_768	75875	.	C	G	228	.	DP=24;VDB=0.592528;SGB=-0.692831;MQSB=1;MQ0F=0;AC=2;AN=2;DP4=0,0,7,17;MQ=50;ANN=G|missense_variant|MODERATE|Tp57577_TGAC_v2_gene29748|Tp57577_TGAC_v2_gene29748|transcript|Tp57577_TGAC_v2_mRNA30764|protein_coding|28/37|c.2485C>G|p.Arg829Gly|2517/3639|2485/3507|829/1168||	GT:PL	1/1:255,72,0
Tp57577_TGAC_v2_scaf_200	331062	.	T	C	182	.	DP=41;VDB=0.597848;SGB=-0.690438;RPB=0.875342;MQB=1;MQSB=1;BQB=0.824181;MQ0F=0;ICB=1;HOB=0.5;AC=1;AN=2;DP4=5,19,2,15;MQ=50;ANN=C|synonymous_variant|LOW|Tp57577_TGAC_v2_gene9815|Tp57577_TGAC_v2_gene9815|transcript|Tp57577_TGAC_v2_mRNA10147|protein_coding|5/5|c.1239T>C|p.Phe413Phe|1316/1892|1239/1407|413/468||,C|upstream_gene_variant|MODIFIER|Tp57577_TGAC_v2_gene9795|Tp57577_TGAC_v2_gene9795|transc…	GT:PL	0/1:215,0,255
Tp57577_TGAC_v2_LG7	2874377	.	T	A	84	.	DP=24;VDB=0.0219768;SGB=-0.636426;RPB=0.635848;MQB=1;MQSB=1;BQB=0.163461;MQ0F=0;ICB=1;HOB=0.5;AC=1;AN=2;DP4=1,14,0,7;MQ=50;ANN=A|synonymous_variant|LOW|Tp57577_TGAC_v2_gene38536|Tp57577_TGAC_v2_gene38536|transcript|Tp57577_TGAC_v2_mRNA39837|protein_coding|1/6|c.267A>T|p.Ala89Ala|480/1444|267/927|89/308||,A|downstream_gene_variant|MODIFIER|Tp57577_TGAC_v2_gene38502|Tp57577_TGAC_v2_gene38502|transc…	GT:PL	0/1:117,0,188
Tp57577_TGAC_v2_LG4	23146511	.	A	G	195	.	DP=19;VDB=0.0616023;SGB=-0.680642;RPB=0.94769;MQB=1;MQSB=1;BQB=0.051565;MQ0F=0;ICB=1;HOB=0.5;AC=1;AN=2;DP4=4,2,10,2;MQ=50;ANN=G|downstream_gene_variant|MODIFIER|Tp57577_TGAC_v2_gene1463|Tp57577_TGAC_v2_gene1463|transcript|Tp57577_TGAC_v2_mRNA1485|protein_coding||c.*4140A>G|||||3133|,G|intergenic_region|MODIFIER|Tp57577_TGAC_v2_gene1463-Tp57577_TGAC_v2_gene1404|Tp57577_TGAC_v2_gene1463-Tp57577_TGA…	GT:PL	0/1:228,0,126
Tp57577_TGAC_v2_scaf_177	199162	.	T	C	209	.	DP=15;VDB=0.740475;SGB=-0.662043;MQSB=1;MQ0F=0;AC=2;AN=2;DP4=0,0,7,2;MQ=50;ANN=C|missense_variant|MODERATE|Tp57577_TGAC_v2_gene24936|Tp57577_TGAC_v2_gene24936|transcript|Tp57577_TGAC_v2_mRNA25790|protein_coding|2/4|c.1199T>C|p.Ile400Thr|1342/2685|1199/1971|400/656||,C|downstream_gene_variant|MODIFIER|Tp57577_TGAC_v2_gene24949|Tp57577_TGAC_v2_gene24949|transcript|Tp57577_TGAC_v2_mRNA25803|protein_…	GT:PL	1/1:236,27,0
Tp57577_TGAC_v2_LG4	12674329	.	A	G	228	.	DP=48;VDB=0.74282;SGB=-0.693146;RPB=1;MQB=1;MQSB=1;BQB=1;MQ0F=0;AC=2;AN=2;DP4=0,1,16,26;MQ=50;ANN=G|synonymous_variant|LOW|Tp57577_TGAC_v2_gene17666|Tp57577_TGAC_v2_gene17666|transcript|Tp57577_TGAC_v2_mRNA18283|protein_coding|1/1|c.165T>C|p.Gly55Gly|242/712|165/360|55/119||,G|downstream_gene_variant|MODIFIER|Tp57577_TGAC_v2_gene17692|Tp57577_TGAC_v2_gene17692|transcript|Tp57577_TGAC_v2_mRNA18309…	GT:PL	1/1:255,94,0
Tp57577_TGAC_v2_LG3	11477924	.	A	C	228	.	DP=16;VDB=0.999995;SGB=-0.689466;MQSB=1;MQ0F=0;AC=2;AN=2;DP4=0,0,5,11;MQ=50;ANN=C|missense_variant|MODERATE|Tp57577_TGAC_v2_gene11803|Tp57577_TGAC_v2_gene11803|transcript|Tp57577_TGAC_v2_mRNA12185|protein_coding|2/2|c.520A>C|p.Ile174Leu|675/2160|520/1698|174/565||,C|downstream_gene_variant|MODIFIER|Tp57577_TGAC_v2_gene11903|Tp57577_TGAC_v2_gene11903|transcript|Tp57577_TGAC_v2_mRNA12289|protein_co…	GT:PL	1/1:255,48,0
Tp57577_TGAC_v2_LG3	4490687	.	C	T	228	.	DP=15;VDB=0.822964;SGB=-0.688148;MQSB=1;MQ0F=0;AC=2;AN=2;DP4=0,0,4,11;MQ=50;ANN=T|missense_variant|MODERATE|Tp57577_TGAC_v2_gene3412|Tp57577_TGAC_v2_gene3412|transcript|Tp57577_TGAC_v2_mRNA3509|protein_coding|4/4|c.445G>A|p.Ala149Thr|879/4361|445/3648|149/1215||	GT:PL	1/1:255,45,0
Tp57577_TGAC_v2_scaf_119	85720	.	A	G	228	.	DP=164;VDB=0.621372;SGB=-0.693147;MQSB=1;MQ0F=0;AC=2;AN=2;DP4=0,0,74,83;MQ=50;ANN=G|missense_variant|MODERATE|Tp57577_TGAC_v2_gene33124|Tp57577_TGAC_v2_gene33124|transcript|Tp57577_TGAC_v2_mRNA34238|protein_coding|7/7|c.952A>G|p.Arg318Gly|1018/1178|952/1104|318/367||,G|downstream_gene_variant|MODIFIER|Tp57577_TGAC_v2_gene33115|Tp57577_TGAC_v2_gene33115|transcript|Tp57577_TGAC_v2_mRNA34229|protein…	GT:PL	1/1:255,255,0
Tp57577_TGAC_v2_LG3	1590498	.	T	G	222	.	DP=53;VDB=0.287837;SGB=-0.693097;RPB=0.522403;MQB=1;MQSB=1;BQB=0.999839;MQ0F=0;ICB=1;HOB=0.5;AC=1;AN=2;DP4=1,22,5,25;MQ=50;ANN=G|missense_variant|MODERATE|Tp57577_TGAC_v2_gene8801|Tp57577_TGAC_v2_gene8801|transcript|Tp57577_TGAC_v2_mRNA9100|protein_coding|1/4|c.111A>C|p.Leu37Phe|112/1359|111/921|37/306||WARNING_TRANSCRIPT_NO_START_CODON,G|upstream_gene_variant|MODIFIER|Tp57577_TGAC_v2_gene8811|Tp…	GT:PL	0/1:255,0,188
Tp57577_TGAC_v2_scaf_782	53865	.	G	A	168	.	DP=15;VDB=0.687358;SGB=-0.662043;RPB=0.606531;MQB=1;MQSB=1;BQB=0.222635;MQ0F=0;ICB=1;HOB=0.5;AC=1;AN=2;DP4=0,5,4,5;MQ=50;ANN=A|synonymous_variant|LOW|Tp57577_TGAC_v2_gene30958|Tp57577_TGAC_v2_gene30958|transcript|Tp57577_TGAC_v2_mRNA32004|protein_coding|3/3|c.684C>T|p.Thr228Thr|790/1900|684/1641|228/546||	GT:PL	0/1:201,0,109
Tp57577_TGAC_v2_LG7	7496783	.	G	A	222	.	DP=3171;VDB=0.0282687;SGB=-0.693147;RPB=0.511091;MQB=1;MQSB=1;BQB=0.610628;MQ0F=0;ICB=1;HOB=0.5;AC=1;AN=2;DP4=479,984,466,1193;MQ=50;ANN=A|missense_variant|MODERATE|Tp57577_TGAC_v2_gene3573|Tp57577_TGAC_v2_gene3573|transcript|Tp57577_TGAC_v2_mRNA3676|protein_coding|1/1|c.103G>A|p.Ala35Thr|163/532|103/363|35/120||,A|downstream_gene_variant|MODIFIER|Tp57577_TGAC_v2_gene3562|Tp57577_TGAC_v2_gene3562…	GT:PL	0/1:255,0,255
Tp57577_TGAC_v2_scaf_1711	6609	.	C	G	222	.	DP=92;VDB=9.53576e-06;SGB=-0.693147;RPB=0.334256;MQB=1;MQSB=1;BQB=0.995089;MQ0F=0;ICB=1;HOB=0.5;AC=1;AN=2;DP4=30,16,32,13;MQ=50;ANN=G|missense_variant|MODERATE|Tp57577_TGAC_v2_gene29441|Tp57577_TGAC_v2_gene29441|transcript|Tp57577_TGAC_v2_mRNA30453|protein_coding|2/5|c.482G>C|p.Ser161Thr|571/3623|482/3534|161/1177||WARNING_TRANSCRIPT_NO_STOP_CODON	GT:PL	0/1:255,0,255
Tp57577_TGAC_v2_LG7	22813648	.	C	T	224	.	DP=33;VDB=0.857781;SGB=-0.693097;RPB=0.680918;MQB=1;MQSB=1;BQB=0.699526;MQ0F=0;AC=2;AN=2;DP4=0,3,14,16;MQ=50;ANN=T|synonymous_variant|LOW|Tp57577_TGAC_v2_gene26334|Tp57577_TGAC_v2_gene26334|transcript|Tp57577_TGAC_v2_mRNA27235|protein_coding|10/12|c.1743G>A|p.Val581Val|2038/2736|1743/2094|581/697||,T|downstream_gene_variant|MODIFIER|Tp57577_TGAC_v2_gene26325|Tp57577_TGAC_v2_gene26325|transcript|T…	GT:PL	1/1:255,0,5
Tp57577_TGAC_v2_scaf_200	231982	.	G	A	215	.	DP=65;VDB=0.00444334;SGB=-0.691153;RPB=0.991334;MQB=1;MQSB=1;BQB=0.0379263;MQ0F=0;ICB=1;HOB=0.5;AC=1;AN=2;DP4=23,24,10,8;MQ=50;ANN=A|synonymous_variant|LOW|Tp57577_TGAC_v2_gene9810|Tp57577_TGAC_v2_gene9810|transcript|Tp57577_TGAC_v2_mRNA10142|protein_coding|2/8|c.141C>T|p.His47His|370/1157|141/699|47/232||	GT:PL	0/1:248,0,255
Tp57577_TGAC_v2_scaf_1047	32214	.	A	G	222	.	DP=27;VDB=0.0941262;SGB=-0.680642;RPB=0.708895;MQB=1;MQSB=1;BQB=0.447194;MQ0F=0;ICB=1;HOB=0.5;AC=1;AN=2;DP4=15,0,7,5;MQ=50;ANN=G|3_prime_UTR_variant|MODIFIER|Tp57577_TGAC_v2_gene28585|Tp57577_TGAC_v2_gene28585|transcript|Tp57577_TGAC_v2_mRNA29548|protein_coding|7/7|c.*56T>C|||||56|,G|downstream_gene_variant|MODIFIER|Tp57577_TGAC_v2_gene28584|Tp57577_TGAC_v2_gene28584|transcript|Tp57577_TGAC_v2_mR…	GT:PL	0/1:255,0,179
Tp57577_TGAC_v2_LG7	11230774	.	A	C	220	.	DP=95;VDB=0.85907;SGB=-0.693147;RPB=0.0168774;MQB=1;MQSB=1;BQB=0.533038;MQ0F=0;ICB=1;HOB=0.5;AC=1;AN=2;DP4=1,15,32,46;MQ=50;ANN=C|missense_variant|MODERATE|Tp57577_TGAC_v2_gene3158|Tp57577_TGAC_v2_gene3158|transcript|Tp57577_TGAC_v2_mRNA3250|protein_coding|10/10|c.1961T>G|p.Ile654Ser|2423/2963|1961/2166|654/721||,C|downstream_gene_variant|MODIFIER|Tp57577_TGAC_v2_gene3112|Tp57577_TGAC_v2_gene3112…	GT:PL	0/1:255,0,78
Tp57577_TGAC_v2_scaf_982	16790	.	A	G,C	228	.	DP=69;VDB=0.229072;SGB=-0.693147;MQSB=1;MQ0F=0;AC=2,0;AN=2;DP4=0,0,16,51;MQ=50;ANN=G|missense_variant|MODERATE|Tp57577_TGAC_v2_gene23206|Tp57577_TGAC_v2_gene23206|transcript|Tp57577_TGAC_v2_mRNA23999|protein_coding|5/5|c.1391T>C|p.Val464Ala|1601/2834|1391/2238|464/745||,C|missense_variant|MODERATE|Tp57577_TGAC_v2_gene23206|Tp57577_TGAC_v2_gene23206|transcript|Tp57577_TGAC_v2_mRNA23999|protein_cod…	GT:PL	1/1:255,196,0,255,137,255
Tp57577_TGAC_v2_scaf_247	41833	.	C	T	228	.	DP=29;VDB=0.229196;SGB=-0.693079;MQSB=1;MQ0F=0;AC=2;AN=2;DP4=0,0,15,14;MQ=50;ANN=T|synonymous_variant|LOW|Tp57577_TGAC_v2_gene15723|Tp57577_TGAC_v2_gene15723|transcript|Tp57577_TGAC_v2_mRNA16258|protein_coding|2/5|c.174C>T|p.Thr58Thr|573/1655|174/894|58/297||,T|downstream_gene_variant|MODIFIER|Tp57577_TGAC_v2_gene15711|Tp57577_TGAC_v2_gene15711|transcript|Tp57577_TGAC_v2_mRNA16246|protein_coding|…	GT:PL	1/1:255,87,0
Tp57577_TGAC_v2_scaf_229	153814	.	A	G	228	.	DP=65;VDB=0.0855548;SGB=-0.693147;MQSB=1;MQ0F=0;AC=2;AN=2;DP4=0,0,18,47;MQ=50;ANN=G|missense_variant|MODERATE|Tp57577_TGAC_v2_gene17429|Tp57577_TGAC_v2_gene17429|transcript|Tp57577_TGAC_v2_mRNA18040|protein_coding|17/21|c.2903T>C|p.Phe968Ser|2916/3962|2903/3429|968/1142||,G|downstream_gene_variant|MODIFIER|Tp57577_TGAC_v2_gene17402|Tp57577_TGAC_v2_gene17402|transcript|Tp57577_TGAC_v2_mRNA18011|pr…	GT:PL	1/1:255,196,0
Tp57577_TGAC_v2_LG4	5496939	.	G	A	222	.	DP=7912;VDB=1.44749e-14;SGB=-0.693147;RPB=0.0346754;MQB=1;MQSB=1;BQB=0.674187;MQ0F=0;ICB=1;HOB=0.5;AC=1;AN=2;DP4=3385,456,3082,429;MQ=50;ANN=A|synonymous_variant|LOW|Tp57577_TGAC_v2_gene11252|Tp57577_TGAC_v2_gene11252|transcript|Tp57577_TGAC_v2_mRNA11614|protein_coding|1/3|c.66G>A|p.Leu22Leu|197/1239|66/951|22/316||	GT:PL	0/1:255,0,255
Tp57577_TGAC_v2_scaf_673	11705	.	G	C	67	.	DP=35;VDB=0.126837;SGB=-0.636426;RPB=0.759185;MQB=1;MQSB=1;BQB=0.825863;MQ0F=0;ICB=1;HOB=0.5;AC=1;AN=2;DP4=23,5,6,1;MQ=50;ANN=C|3_prime_UTR_variant|MODIFIER|Tp57577_TGAC_v2_gene35020|Tp57577_TGAC_v2_gene35020|transcript|Tp57577_TGAC_v2_mRNA36214|protein_coding|1/1|c.*25C>G|||||25|,C|upstream_gene_variant|MODIFIER|Tp57577_TGAC_v2_gene35019|Tp57577_TGAC_v2_gene35019|transcript|Tp57577_TGAC_v2_mRNA3…	GT:PL	0/1:101,0,255
Tp57577_TGAC_v2_LG6	1400931	.	G	A	41.7405	.	DP=21;VDB=0.0058656;SGB=-0.556411;RPB=0.011109;MQB=1;MQSB=1;BQB=0.903707;MQ0F=0;ICB=1;HOB=0.5;AC=1;AN=2;DP4=6,9,0,4;MQ=50;ANN=A|synonymous_variant|LOW|Tp57577_TGAC_v2_gene16746|Tp57577_TGAC_v2_gene16746|transcript|Tp57577_TGAC_v2_mRNA17327|protein_coding|3/5|c.1140C>T|p.Ile380Ile|1267/2089|1140/1530|380/509||,A|downstream_gene_variant|MODIFIER|Tp57577_TGAC_v2_gene16755|Tp57577_TGAC_v2_gene16755|t…	GT:PL	0/1:76,0,255
Tp57577_TGAC_v2_LG4	2523759	.	T	C	222	.	DP=170;VDB=0.00767977;SGB=-0.693147;RPB=0.0139931;MQB=1;MQSB=1;BQB=0.414274;MQ0F=0;ICB=1;HOB=0.5;AC=1;AN=2;DP4=48,10,40,65;MQ=50;ANN=C|missense_variant|MODERATE|Tp57577_TGAC_v2_gene16406|Tp57577_TGAC_v2_gene16406|transcript|Tp57577_TGAC_v2_mRNA16969|protein_coding|2/2|c.634A>G|p.Asn212Asp|864/1273|634/738|212/245||,C|upstream_gene_variant|MODIFIER|Tp57577_TGAC_v2_gene16395|Tp57577_TGAC_v2_gene163…	GT:PL	0/1:255,0,255
Tp57577_TGAC_v2_LG3	24165025	.	C	T	200	.	DP=23;VDB=0.0954368;SGB=-0.676189;RPB=0.714004;MQB=1;MQSB=1;BQB=0.153169;MQ0F=0;ICB=1;HOB=0.5;AC=1;AN=2;DP4=0,11,4,7;MQ=50;ANN=T|synonymous_variant|LOW|Tp57577_TGAC_v2_gene5068|Tp57577_TGAC_v2_gene5068|transcript|Tp57577_TGAC_v2_mRNA5243|protein_coding|2/8|c.339G>A|p.Glu113Glu|465/1477|339/1038|113/345||	GT:PL	0/1:233,0,168
Tp57577_TGAC_v2_scaf_519	94189	.	G	A	116	.	DP=197;VDB=1.3412e-06;SGB=-0.693147;RPB=0.556049;MQB=1;MQSB=1;BQB=0.0120118;MQ0F=0;ICB=1;HOB=0.5;AC=1;AN=2;DP4=69,43,61,0;MQ=50;ANN=A|missense_variant|MODERATE|Tp57577_TGAC_v2_gene8858|Tp57577_TGAC_v2_gene8858|transcript|Tp57577_TGAC_v2_mRNA9158|protein_coding|10/10|c.1987C>T|p.Leu663Phe|2666/3069|1987/2097|663/698||	GT:PL	0/1:149,0,255
Tp57577_TGAC_v2_LG6	11623608	.	T	C	196	.	DP=27;VDB=0.719106;SGB=-0.676189;RPB=0.614459;MQB=1;MQSB=1;BQB=0.885367;MQ0F=0;ICB=1;HOB=0.5;AC=1;AN=2;DP4=5,11,6,5;MQ=50;ANN=C|missense_variant|MODERATE|Tp57577_TGAC_v2_gene24292|Tp57577_TGAC_v2_gene24292|transcript|Tp57577_TGAC_v2_mRNA25127|protein_coding|6/6|c.1660A>G|p.Ser554Gly|2083/2739|1660/1812|554/603||,C|downstream_gene_variant|MODIFIER|Tp57577_TGAC_v2_gene24332|Tp57577_TGAC_v2_gene2433…	GT:PL	0/1:229,0,255
Tp57577_TGAC_v2_LG5	499495	.	G	A	131	.	DP=46;VDB=0.0141163;SGB=-0.670168;RPB=0.550489;MQB=1;MQSB=1;BQB=0.219177;MQ0F=0;ICB=1;HOB=0.5;AC=1;AN=2;DP4=16,16,7,3;MQ=50;ANN=A|synonymous_variant|LOW|Tp57577_TGAC_v2_gene35240|Tp57577_TGAC_v2_gene35240|transcript|Tp57577_TGAC_v2_mRNA36437|protein_coding|1/1|c.387C>T|p.Tyr129Tyr|508/1034|387/669|129/222||	GT:PL	0/1:165,0,255
Tp57577_TGAC_v2_scaf_6570	530	.	G	A	148	.	DP=23;VDB=0.811748;SGB=-0.662043;RPB=0.167677;MQB=1;MQSB=1;BQB=0.0124886;MQ0F=0;ICB=1;HOB=0.5;AC=1;AN=2;DP4=13,1,6,3;MQ=50;ANN=A|synonymous_variant|LOW|Tp57577_TGAC_v2_gene10|Tp57577_TGAC_v2_gene10|transcript|Tp57577_TGAC_v2_mRNA10|protein_coding|4/4|c.756C>T|p.Ile252Ile|757/1286|756/1188|252/395||WARNING_TRANSCRIPT_NO_START_CODON	GT:PL	0/1:181,0,212
Tp57577_TGAC_v2_LG3	11208333	.	G	A	14.1307	.	DP=21;VDB=0.62656;SGB=-0.511536;RPB=0.530819;MQB=1;MQSB=1;BQB=0.957088;MQ0F=0;ICB=1;HOB=0.5;AC=1;AN=2;DP4=10,5,2,1;MQ=50;ANN=A|upstream_gene_variant|MODIFIER|Tp57577_TGAC_v2_gene10437|Tp57577_TGAC_v2_gene10437|transcript|Tp57577_TGAC_v2_mRNA10787|protein_coding||c.-4148G>A|||||3874|,A|intron_variant|MODIFIER|Tp57577_TGAC_v2_gene10448|Tp57577_TGAC_v2_gene10448|transcript|Tp57577_TGAC_v2_mRNA10798|…	GT:PL	0/1:49,0,255
Tp57577_TGAC_v2_LG2	12451778	.	G	A	147	.	DP=47;VDB=0.0834917;SGB=-0.683931;RPB=0.996542;MQB=1;MQSB=1;BQB=0.0661346;MQ0F=0;ICB=1;HOB=0.5;AC=1;AN=2;DP4=23,11,11,2;MQ=50;ANN=A|synonymous_variant|LOW|Tp57577_TGAC_v2_gene2396|Tp57577_TGAC_v2_gene2396|transcript|Tp57577_TGAC_v2_mRNA2460|protein_coding|19/19|c.2466G>A|p.Pro822Pro|2638/3165|2466/2529|822/842||,A|downstream_gene_variant|MODIFIER|Tp57577_TGAC_v2_gene2391|Tp57577_TGAC_v2_gene2391|…	GT:PL	0/1:180,0,255
Tp57577_TGAC_v2_LG3	4837912	.	C	T	171	.	DP=85;VDB=0.94622;SGB=-0.692562;RPB=0.415997;MQB=1;MQSB=1;BQB=0.949761;MQ0F=0;ICB=1;HOB=0.5;AC=1;AN=2;DP4=35,28,17,5;MQ=50;ANN=T|synonymous_variant|LOW|Tp57577_TGAC_v2_gene24354|Tp57577_TGAC_v2_gene24354|transcript|Tp57577_TGAC_v2_mRNA25192|protein_coding|3/5|c.516C>T|p.Tyr172Tyr|699/2232|516/1350|172/449||,T|downstream_gene_variant|MODIFIER|Tp57577_TGAC_v2_gene24394|Tp57577_TGAC_v2_gene24394|tra…	GT:PL	0/1:205,0,255
Tp57577_TGAC_v2_LG6	21467724	.	G	A	190	.	DP=27;VDB=0.0303478;SGB=-0.686358;RPB=0.50754;MQB=1;MQSB=1;BQB=0.995301;MQ0F=0;ICB=1;HOB=0.5;AC=1;AN=2;DP4=5,8,2,12;MQ=50;ANN=A|downstream_gene_variant|MODIFIER|Tp57577_TGAC_v2_gene15491|Tp57577_TGAC_v2_gene15491|transcript|Tp57577_TGAC_v2_mRNA16010|protein_coding||c.*3337G>A|||||3234|,A|downstream_gene_variant|MODIFIER|Tp57577_TGAC_v2_gene15494|Tp57577_TGAC_v2_gene15494|transcript|Tp57577_TGAC_v…	GT:PL	0/1:223,0,255
Tp57577_TGAC_v2_scaf_14067	1232	.	G	A	199	.	DP=25;VDB=0.505957;SGB=-0.676189;RPB=0.335408;MQB=1;MQSB=1;BQB=0.565636;MQ0F=0;ICB=1;HOB=0.5;AC=1;AN=2;DP4=10,4,7,4;MQ=50;ANN=A|intergenic_region|MODIFIER|||||||||||||	GT:PL	0/1:232,0,255
Tp57577_TGAC_v2_LG2	32145213	.	C	T	228	.	DP=796;VDB=1.15319e-05;SGB=-0.693147;MQSB=1;MQ0F=0;AC=2;AN=2;DP4=0,0,520,267;MQ=50;ANN=T|3_prime_UTR_variant|MODIFIER|Tp57577_TGAC_v2_gene38018|Tp57577_TGAC_v2_gene38018|transcript|Tp57577_TGAC_v2_mRNA39303|protein_coding|6/6|c.*59G>A|||||59|,T|downstream_gene_variant|MODIFIER|Tp57577_TGAC_v2_gene37911|Tp57577_TGAC_v2_gene37911|transcript|Tp57577_TGAC_v2_mRNA39193|protein_coding||c.*4080C>T|||||3…	GT:PL	1/1:255,255,0
Tp57577_TGAC_v2_LG7	17734823	.	A	G	221	.	DP=92;VDB=0.389269;SGB=-0.693147;RPB=0.00384685;MQB=1;MQSB=1;BQB=0.623729;MQ0F=0;ICB=1;HOB=0.5;AC=1;AN=2;DP4=7,15,30,35;MQ=50;ANN=G|3_prime_UTR_variant|MODIFIER|Tp57577_TGAC_v2_gene1857|Tp57577_TGAC_v2_gene1857|transcript|Tp57577_TGAC_v2_mRNA1899|protein_coding|5/5|c.*336T>C|||||569|	GT:PL	0/1:255,0,224
Tp57577_TGAC_v2_LG2	25909502	.	A	T	24.0293	.	DP=18;VDB=0.00187095;SGB=-0.590765;RPB=1;MQB=1;BQB=0.0079489;MQ0F=0;ICB=1;HOB=0.5;AC=1;AN=2;DP4=12,0,5,0;MQ=50;ANN=T|5_prime_UTR_variant|MODIFIER|Tp57577_TGAC_v2_gene2089|Tp57577_TGAC_v2_gene2089|transcript|Tp57577_TGAC_v2_mRNA2139|protein_coding|1/5|c.-26A>T|||||26|,T|upstream_gene_variant|MODIFIER|Tp57577_TGAC_v2_gene2060|Tp57577_TGAC_v2_gene2060|transcript|Tp57577_TGAC_v2_mRNA2109|protein_codi…	GT:PL	0/1:58,0,157
Tp57577_TGAC_v2_scaf_19621	964	.	G	A	86	.	DP=88;VDB=0.00468869;SGB=-0.69168;RPB=0.426016;MQB=1;MQSB=1;BQB=0.947664;MQ0F=0;ICB=1;HOB=0.5;AC=1;AN=2;DP4=21,46,1,18;MQ=50;ANN=A|synonymous_variant|LOW|Tp57577_TGAC_v2_gene36491|Tp57577_TGAC_v2_gene36491|transcript|Tp57577_TGAC_v2_mRNA37715|protein_coding|2/2|c.63C>T|p.Ile21Ile|65/264|63/262|21/86||WARNING_TRANSCRIPT_INCOMPLETE	GT:PL	0/1:120,0,255
Tp57577_TGAC_v2_LG1	9230974	.	C	A	222	.	DP=87;VDB=0.2108;SGB=-0.693079;RPB=0.545635;MQB=1;MQSB=1;BQB=0.631297;MQ0F=0;ICB=1;HOB=0.5;AC=1;AN=2;DP4=24,33,19,10;MQ=50;ANN=A|synonymous_variant|LOW|Tp57577_TGAC_v2_gene24516|Tp57577_TGAC_v2_gene24516|transcript|Tp57577_TGAC_v2_mRNA25361|protein_coding|6/7|c.801C>A|p.Thr267Thr|999/1653|801/1440|267/479||,A|downstream_gene_variant|MODIFIER|Tp57577_TGAC_v2_gene24488|Tp57577_TGAC_v2_gene24488|tra…	GT:PL	0/1:255,0,255
Tp57577_TGAC_v2_LG2	17230970	.	A	G	219	.	DP=104;VDB=0.0952969;SGB=-0.693147;RPB=0.936223;MQB=1;MQSB=1;BQB=0.6237;MQ0F=0;ICB=1;HOB=0.5;AC=1;AN=2;DP4=5,6,43,49;MQ=50;ANN=G|synonymous_variant|LOW|Tp57577_TGAC_v2_gene17247|Tp57577_TGAC_v2_gene17247|transcript|Tp57577_TGAC_v2_mRNA17848|protein_coding|18/23|c.2349A>G|p.Lys783Lys|2465/3494|2349/3144|783/1047||,G|upstream_gene_variant|MODIFIER|Tp57577_TGAC_v2_gene17274|Tp57577_TGAC_v2_gene17274…	GT:PL	0/1:255,0,16
Tp57577_TGAC_v2_LG1	2714903	.	G	A	228	.	DP=52;VDB=0.962687;SGB=-0.693147;MQSB=1;MQ0F=0;AC=2;AN=2;DP4=0,0,9,40;MQ=50;ANN=A|missense_variant|MODERATE|Tp57577_TGAC_v2_gene14502|Tp57577_TGAC_v2_gene14502|transcript|Tp57577_TGAC_v2_mRNA14985|protein_coding|40/42|c.5621G>A|p.Arg1874Lys|5768/6475|5621/5967|1874/1988||,A|upstream_gene_variant|MODIFIER|Tp57577_TGAC_v2_gene14497|Tp57577_TGAC_v2_gene14497|transcript|Tp57577_TGAC_v2_mRNA14980|prot…	GT:PL	1/1:255,148,0
Tp57577_TGAC_v2_scaf_874	26378	.	T	C	228	.	DP=328;VDB=0.823517;SGB=-0.693147;MQSB=1;MQ0F=0;AC=2;AN=2;DP4=0,0,136,184;MQ=50;ANN=C|3_prime_UTR_variant|MODIFIER|Tp57577_TGAC_v2_gene27908|Tp57577_TGAC_v2_gene27908|transcript|Tp57577_TGAC_v2_mRNA28854|protein_coding|4/4|c.*14T>C|||||14|,C|downstream_gene_variant|MODIFIER|Tp57577_TGAC_v2_gene27904|Tp57577_TGAC_v2_gene27904|transcript|Tp57577_TGAC_v2_mRNA28850|protein_coding||c.*5350A>G|||||4872|	GT:PL	1/1:255,255,0
Tp57577_TGAC_v2_scaf_84	379389	.	T	C	222	.	DP=34;VDB=0.688692;SGB=-0.692831;RPB=0.150399;MQB=1;MQSB=1;BQB=0.978625;MQ0F=0;ICB=1;HOB=0.5;AC=1;AN=2;DP4=4,6,16,8;MQ=50;ANN=C|synonymous_variant|LOW|Tp57577_TGAC_v2_gene3659|Tp57577_TGAC_v2_gene3659|transcript|Tp57577_TGAC_v2_mRNA3767|protein_coding|1/2|c.1293A>G|p.Ser431Ser|1440/2540|1293/2331|431/776||	GT:PL	0/1:255,0,178
Tp57577_TGAC_v2_LG3	15334109	.	T	C	222	.	DP=33;VDB=0.000474557;SGB=-0.692562;RPB=0.747002;MQB=1;MQSB=1;BQB=0.27628;MQ0F=0;ICB=1;HOB=0.5;AC=1;AN=2;DP4=4,7,13,9;MQ=50;ANN=C|missense_variant|MODERATE|Tp57577_TGAC_v2_gene17958|Tp57577_TGAC_v2_gene17958|transcript|Tp57577_TGAC_v2_mRNA18585|protein_coding|4/6|c.472A>G|p.Asn158Asp|955/2116|472/1017|158/338||,C|upstream_gene_variant|MODIFIER|Tp57577_TGAC_v2_gene17957|Tp57577_TGAC_v2_gene17957|t…	GT:PL	0/1:255,0,210
Tp57577_TGAC_v2_LG1	12806706	.	C	G	218	.	DP=50;VDB=8.8523e-05;SGB=-0.693146;RPB=0.0998042;MQB=1;MQSB=1;BQB=0.711124;MQ0F=0;ICB=1;HOB=0.5;AC=1;AN=2;DP4=4,1,27,17;MQ=50;ANN=G|missense_variant|MODERATE|Tp57577_TGAC_v2_gene29793|Tp57577_TGAC_v2_gene29793|transcript|Tp57577_TGAC_v2_mRNA30811|protein_coding|1/1|c.352C>G|p.Pro118Ala|714/2065|352/675|118/224||,G|downstream_gene_variant|MODIFIER|Tp57577_TGAC_v2_gene29789|Tp57577_TGAC_v2_gene2978…	GT:PL	0/1:255,0,24
Tp57577_TGAC_v2_scaf_1245	8181	.	G	A	222	.	DP=47;VDB=0.000146092;SGB=-0.691153;RPB=0.937215;MQB=1;MQSB=1;BQB=0.365928;MQ0F=0;ICB=1;HOB=0.5;AC=1;AN=2;DP4=16,12,12,6;MQ=50;ANN=A|synonymous_variant|LOW|Tp57577_TGAC_v2_gene23710|Tp57577_TGAC_v2_gene23710|transcript|Tp57577_TGAC_v2_mRNA24522|protein_coding|2/5|c.210C>T|p.Asn70Asn|268/627|210/459|70/152||,A|synonymous_variant|LOW|Tp57577_TGAC_v2_gene23710|Tp57577_TGAC_v2_gene23710|transcript|Tp…	GT:PL	0/1:255,0,255
Tp57577_TGAC_v2_LG1	10962207	.	A	G	222	.	DP=83;VDB=0.169534;SGB=-0.693097;RPB=0.0787756;MQB=1;MQSB=1;BQB=0.107815;MQ0F=0;ICB=1;HOB=0.5;AC=1;AN=2;DP4=27,21,23,7;MQ=50;ANN=G|3_prime_UTR_variant|MODIFIER|Tp57577_TGAC_v2_gene33972|Tp57577_TGAC_v2_gene33972|transcript|Tp57577_TGAC_v2_mRNA35119|protein_coding|12/12|c.*186T>C|||||186|	GT:PL	0/1:255,0,255
Tp57577_TGAC_v2_LG2	17101104	.	C	T	222	.	DP=27;VDB=0.153424;SGB=-0.691153;RPB=0.955245;MQB=1;MQSB=1;BQB=0.534282;MQ0F=0;ICB=1;HOB=0.5;AC=1;AN=2;DP4=6,1,9,9;MQ=50;ANN=T|3_prime_UTR_variant|MODIFIER|Tp57577_TGAC_v2_gene18126|Tp57577_TGAC_v2_gene18126|transcript|Tp57577_TGAC_v2_mRNA18757|protein_coding|9/11|c.*530C>T|||||645|	GT:PL	0/1:255,0,125
Tp57577_TGAC_v2_LG6	8136487	.	A	G	87	.	DP=16;VDB=0.688859;SGB=-0.616816;RPB=0.118442;MQB=1;MQSB=1;BQB=0.035674;MQ0F=0;ICB=1;HOB=0.5;AC=1;AN=2;DP4=4,4,6,0;MQ=50;ANN=G|3_prime_UTR_variant|MODIFIER|Tp57577_TGAC_v2_gene34442|Tp57577_TGAC_v2_gene34442|transcript|Tp57577_TGAC_v2_mRNA35613|protein_coding|2/2|c.*261A>G|||||261|,G|upstream_gene_variant|MODIFIER|Tp57577_TGAC_v2_gene34446|Tp57577_TGAC_v2_gene34446|transcript|Tp57577_TGAC_v2_mRNA…	GT:PL	0/1:120,0,162
Tp57577_TGAC_v2_LG2	12274578	.	C	G	164	.	DP=102;VDB=0.555114;SGB=-0.692831;RPB=0.52335;MQB=1;MQSB=1;BQB=0.239437;MQ0F=0;ICB=1;HOB=0.5;AC=1;AN=2;DP4=52,24,7,17;MQ=50;ANN=G|missense_variant|MODERATE|Tp57577_TGAC_v2_gene2368|Tp57577_TGAC_v2_gene2368|transcript|Tp57577_TGAC_v2_mRNA2431|protein_coding|5/6|c.322C>G|p.Pro108Ala|871/1510|322/561|108/186||,G|upstream_gene_variant|MODIFIER|Tp57577_TGAC_v2_gene2383|Tp57577_TGAC_v2_gene2383|transcr…	GT:PL	0/1:198,0,255
Tp57577_TGAC_v2_LG3	2183517	.	C	T	222	.	DP=47;VDB=0.0223258;SGB=-0.691153;RPB=0.866115;MQB=1;MQSB=1;BQB=0.137656;MQ0F=0;ICB=1;HOB=0.5;AC=1;AN=2;DP4=13,16,7,11;MQ=50;ANN=T|missense_variant|MODERATE|Tp57577_TGAC_v2_gene12957|Tp57577_TGAC_v2_gene12957|transcript|Tp57577_TGAC_v2_mRNA13387|protein_coding|5/7|c.1480G>A|p.Val494Ile|1591/1857|1480/1635|494/544||,T|downstream_gene_variant|MODIFIER|Tp57577_TGAC_v2_gene12895|Tp57577_TGAC_v2_gene1…	GT:PL	0/1:255,0,255
Tp57577_TGAC_v2_LG3	29822184	.	G	A	118	.	DP=34;VDB=0.619542;SGB=-0.651104;RPB=0.252412;MQB=1;MQSB=1;BQB=0.601556;MQ0F=0;ICB=1;HOB=0.5;AC=1;AN=2;DP4=5,20,4,4;MQ=50;ANN=A|missense_variant|MODERATE|Tp57577_TGAC_v2_gene12146|Tp57577_TGAC_v2_gene12146|transcript|Tp57577_TGAC_v2_mRNA12543|protein_coding|5/11|c.460C>T|p.Arg154Cys|772/3102|460/2322|154/773||,A|downstream_gene_variant|MODIFIER|Tp57577_TGAC_v2_gene12233|Tp57577_TGAC_v2_gene12233|…	GT:PL	0/1:152,0,255
Tp57577_TGAC_v2_LG2	12836008	.	G	T	222	.	DP=24;VDB=0.246983;SGB=-0.689466;RPB=0.0224408;MQB=1;MQSB=1;BQB=0.813248;MQ0F=0;ICB=1;HOB=0.5;AC=1;AN=2;DP4=2,6,6,10;MQ=50;ANN=T|synonymous_variant|LOW|Tp57577_TGAC_v2_gene25136|Tp57577_TGAC_v2_gene25136|transcript|Tp57577_TGAC_v2_mRNA25995|protein_coding|4/11|c.474C>A|p.Leu158Leu|913/2194|474/1245|158/414||,T|downstream_gene_variant|MODIFIER|Tp57577_TGAC_v2_gene25125|Tp57577_TGAC_v2_gene25125|tr…	GT:PL	0/1:255,0,153
Tp57577_TGAC_v2_LG5	13733163	.	C	T	213	.	DP=122;VDB=0.629152;SGB=-0.693127;RPB=0.789172;MQB=1;MQSB=1;BQB=0.26884;MQ0F=0;ICB=1;HOB=0.5;AC=1;AN=2;DP4=51,26,23,10;MQ=50;ANN=T|synonymous_variant|LOW|Tp57577_TGAC_v2_gene17370|Tp57577_TGAC_v2_gene17370|transcript|Tp57577_TGAC_v2_mRNA17976|protein_coding|10/19|c.1086C>T|p.Gly362Gly|1086/2315|1086/1905|362/634||WARNING_TRANSCRIPT_NO_START_CODON	GT:PL	0/1:246,0,255
Tp57577_TGAC_v2_LG4	8848718	.	C	T	210	.	DP=17;VDB=0.000112446;SGB=-0.676189;RPB=0.0161635;MQB=1;MQSB=1;BQB=0.872525;MQ0F=0;ICB=1;HOB=0.5;AC=1;AN=2;DP4=4,0,5,6;MQ=50;ANN=T|synonymous_variant|LOW|Tp57577_TGAC_v2_gene18894|Tp57577_TGAC_v2_gene18894|transcript|Tp57577_TGAC_v2_mRNA19550|protein_coding|15/15|c.2373C>T|p.Cys791Cys|2820/3212|2373/2556|791/851||,T|upstream_gene_variant|MODIFIER|Tp57577_TGAC_v2_gene18879|Tp57577_TGAC_v2_gene1887…	GT:PL	0/1:244,0,82
Tp57577_TGAC_v2_scaf_290	142938	.	T	C	221	.	DP=30;VDB=0.517404;SGB=-0.692352;RPB=0.273507;MQB=1;MQSB=1;BQB=0.865847;MQ0F=0;ICB=1;HOB=0.5;AC=1;AN=2;DP4=6,2,5,16;MQ=50;ANN=C|synonymous_variant|LOW|Tp57577_TGAC_v2_gene7836|Tp57577_TGAC_v2_gene7836|transcript|Tp57577_TGAC_v2_mRNA8104|protein_coding|1/1|c.828T>C|p.Val276Val|1423/1764|828/951|276/316||,C|upstream_gene_variant|MODIFIER|Tp57577_TGAC_v2_gene7820|Tp57577_TGAC_v2_gene7820|transcript|…	GT:PL	0/1:255,0,134
Tp57577_TGAC_v2_scaf_681	88217	.	A	G	222	.	DP=468;VDB=0.945122;SGB=-0.693147;RPB=0.647866;MQB=1;MQSB=1;BQB=0.0672274;MQ0F=0;ICB=1;HOB=0.5;AC=1;AN=2;DP4=108,165,72,107;MQ=50;ANN=G|synonymous_variant|LOW|Tp57577_TGAC_v2_gene22440|Tp57577_TGAC_v2_gene22440|transcript|Tp57577_TGAC_v2_mRNA23211|protein_coding|5/10|c.414T>C|p.Val138Val|548/1280|414/1023|138/340||	GT:PL	0/1:255,0,255
Tp57577_TGAC_v2_LG6	2854742	.	A	G	222	.	DP=44;VDB=0.519747;SGB=-0.693079;RPB=0.931819;MQB=1;MQSB=1;BQB=0.0359651;MQ0F=0;ICB=1;HOB=0.5;AC=1;AN=2;DP4=5,9,14,15;MQ=50;ANN=G|synonymous_variant|LOW|Tp57577_TGAC_v2_gene1647|Tp57577_TGAC_v2_gene1647|transcript|Tp57577_TGAC_v2_mRNA1677|protein_coding|3/8|c.339T>C|p.Arg113Arg|448/1972|339/1296|113/431||,G|synonymous_variant|LOW|Tp57577_TGAC_v2_gene1647|Tp57577_TGAC_v2_gene1647|transcript|Tp5757…	GT:PL	0/1:255,0,200
Tp57577_TGAC_v2_scaf_757	13757	.	C	G	222	.	DP=168;VDB=0.64075;SGB=-0.693147;RPB=0.983658;MQB=1;MQSB=1;BQB=0.75985;MQ0F=0;ICB=1;HOB=0.5;AC=1;AN=2;DP4=47,48,32,37;MQ=50;ANN=G|missense_variant|MODERATE|Tp57577_TGAC_v2_gene30071|Tp57577_TGAC_v2_gene30071|transcript|Tp57577_TGAC_v2_mRNA31095|protein_coding|3/6|c.269C>G|p.Thr90Ser|754/2673|269/2010|90/669||	GT:PL	0/1:255,0,255
Tp57577_TGAC_v2_LG1	16455576	.	T	A	27.5086	.	DP=32;VDB=0.383239;SGB=-0.590765;RPB=0.0313362;MQB=1;MQSB=1;BQB=0.957308;MQ0F=0;ICB=1;HOB=0.5;AC=1;AN=2;DP4=16,10,2,3;MQ=50;ANN=A|synonymous_variant|LOW|Tp57577_TGAC_v2_gene33327|Tp57577_TGAC_v2_gene33327|transcript|Tp57577_TGAC_v2_mRNA34451|protein_coding|2/2|c.987A>T|p.Ile329Ile|1071/1205|987/1023|329/340||	GT:PL	0/1:63,0,255
Tp57577_TGAC_v2_LG4	2556936	.	C	T	184	.	DP=20;VDB=0.762155;SGB=-0.662043;RPB=0.885207;MQB=1;MQSB=1;BQB=0.315246;MQ0F=0;ICB=1;HOB=0.5;AC=1;AN=2;DP4=3,8,4,5;MQ=50;ANN=T|synonymous_variant|LOW|Tp57577_TGAC_v2_gene16415|Tp57577_TGAC_v2_gene16415|transcript|Tp57577_TGAC_v2_mRNA16978|protein_coding|2/3|c.774C>T|p.Thr258Thr|1134/1492|774/972|258/323||,T|upstream_gene_variant|MODIFIER|Tp57577_TGAC_v2_gene16394|Tp57577_TGAC_v2_gene16394|transcr…	GT:PL	0/1:217,0,226
Tp57577_TGAC_v2_scaf_164	383575	.	G	A	222	.	DP=67;VDB=0.122591;SGB=-0.692562;RPB=0.0024403;MQB=1;MQSB=1;BQB=0.656055;MQ0F=0;ICB=1;HOB=0.5;AC=1;AN=2;DP4=19,25,8,14;MQ=50;ANN=A|synonymous_variant|LOW|Tp57577_TGAC_v2_gene25747|Tp57577_TGAC_v2_gene25747|transcript|Tp57577_TGAC_v2_mRNA26629|protein_coding|12/13|c.804C>T|p.Phe268Phe|933/1379|804/885|268/294||	GT:PL	0/1:255,0,255
Tp57577_TGAC_v2_LG1	12448001	.	G	A	228	.	DP=48;VDB=0.0104757;SGB=-0.693147;MQSB=1;MQ0F=0;AC=2;AN=2;DP4=0,0,17,31;MQ=50;ANN=A|synonymous_variant|LOW|Tp57577_TGAC_v2_gene2739|Tp57577_TGAC_v2_gene2739|transcript|Tp57577_TGAC_v2_mRNA2817|protein_coding|17/20|c.1500C>T|p.Asp500Asp|1691/2207|1500/1662|500/553||,A|upstream_gene_variant|MODIFIER|Tp57577_TGAC_v2_gene2741|Tp57577_TGAC_v2_gene2741|transcript|Tp57577_TGAC_v2_mRNA2819|protein_coding…	GT:PL	1/1:255,144,0
Tp57577_TGAC_v2_scaf_198	215382	.	A	G	10.453	.	DP=33;VDB=0.0182837;SGB=-0.556411;RPB=0.23222;MQB=1;MQSB=1;BQB=0.948838;MQ0F=0;ICB=1;HOB=0.5;AC=1;AN=2;DP4=20,7,1,3;MQ=50;ANN=G|synonymous_variant|LOW|Tp57577_TGAC_v2_gene32348|Tp57577_TGAC_v2_gene32348|transcript|Tp57577_TGAC_v2_mRNA33433|protein_coding|5/7|c.624A>G|p.Leu208Leu|760/1573|624/1053|208/350||	GT:PL	0/1:46,0,255
Tp57577_TGAC_v2_LG6	13092009	.	C	T	220	.	DP=163;VDB=0.249033;SGB=-0.693147;RPB=0.889549;MQB=1;MQSB=1;BQB=0.999997;MQ0F=0;ICB=1;HOB=0.5;AC=1;AN=2;DP4=10,14,63,69;MQ=50;ANN=T|synonymous_variant|LOW|Tp57577_TGAC_v2_gene5902|Tp57577_TGAC_v2_gene5902|transcript|Tp57577_TGAC_v2_mRNA6105|protein_coding|8/12|c.723G>A|p.Gly241Gly|902/1608|723/1191|241/396||	GT:PL	0/1:255,0,75
Tp57577_TGAC_v2_LG2	28580416	.	G	A	228	.	DP=7988;VDB=0;SGB=-0.693147;RPB=1;MQB=1;MQSB=1;BQB=1;MQ0F=0;AC=2;AN=2;DP4=0,1,2044,5589;MQ=50;ANN=A|synonymous_variant|LOW|Tp57577_TGAC_v2_gene34043|Tp57577_TGAC_v2_gene34043|transcript|Tp57577_TGAC_v2_mRNA35190|protein_coding|2/2|c.141G>A|p.Lys47Lys|261/768|141/294|47/97||,A|downstream_gene_variant|MODIFIER|Tp57577_TGAC_v2_gene34052|Tp57577_TGAC_v2_gene34052|transcript|Tp57577_TGAC_v2_mRNA35199|…	GT:PL	1/1:255,255,0
Tp57577_TGAC_v2_LG1	9252064	.	T	C	221	.	DP=213;VDB=0.00972653;SGB=-0.693147;RPB=0.0239946;MQB=1;MQSB=1;BQB=0.354181;MQ0F=0;ICB=1;HOB=0.5;AC=1;AN=2;DP4=30,14,122,41;MQ=50;ANN=C|missense_variant|MODERATE|Tp57577_TGAC_v2_gene24519|Tp57577_TGAC_v2_gene24519|transcript|Tp57577_TGAC_v2_mRNA25364|protein_coding|13/13|c.1775T>C|p.Val592Ala|1919/2135|1775/1806|592/601||,C|downstream_gene_variant|MODIFIER|Tp57577_TGAC_v2_gene24492|Tp57577_TGAC_v…	GT:PL	0/1:255,0,135
Tp57577_TGAC_v2_scaf_171	385928	.	T	C	222	.	DP=55;VDB=0.645632;SGB=-0.693141;RPB=0.732381;MQB=1;MQSB=1;BQB=0.64726;MQ0F=0;ICB=1;HOB=0.5;AC=1;AN=2;DP4=3,15,19,18;MQ=50;ANN=C|missense_variant|MODERATE|Tp57577_TGAC_v2_gene24857|Tp57577_TGAC_v2_gene24857|transcript|Tp57577_TGAC_v2_mRNA25710|protein_coding|7/11|c.1462A>G|p.Ser488Gly|1793/3601|1462/2859|488/952||	GT:PL	0/1:255,0,223
Tp57577_TGAC_v2_LG4	3325541	.	A	G	222	.	DP=129;VDB=0.00101186;SGB=-0.693147;RPB=0.470701;MQB=1;MQSB=1;BQB=0.0801193;MQ0F=0;ICB=1;HOB=0.5;AC=1;AN=2;DP4=18,38,18,50;MQ=50;ANN=G|upstream_gene_variant|MODIFIER|Tp57577_TGAC_v2_gene1266|Tp57577_TGAC_v2_gene1266|transcript|Tp57577_TGAC_v2_mRNA1280|protein_coding||c.-1685A>G|||||1333|,G|upstream_gene_variant|MODIFIER|Tp57577_TGAC_v2_gene1301|Tp57577_TGAC_v2_gene1301|transcript|Tp57577_TGAC_v2_…	GT:PL	0/1:255,0,255
Tp57577_TGAC_v2_scaf_296	5120	.	A	G	220	.	DP=21;VDB=0.0104919;SGB=-0.690438;RPB=1;MQB=1;MQSB=1;BQB=0.964547;MQ0F=0;ICB=1;HOB=0.5;AC=1;AN=2;DP4=2,2,11,6;MQ=50;ANN=G|synonymous_variant|LOW|Tp57577_TGAC_v2_gene8554|Tp57577_TGAC_v2_gene8554|transcript|Tp57577_TGAC_v2_mRNA8841|protein_coding|2/4|c.1035T>C|p.Asn345Asn|1080/1782|1035/1374|345/457||	GT:PL	0/1:255,0,74
Tp57577_TGAC_v2_LG2	30608679	.	A	T	162	.	DP=25;VDB=0.850956;SGB=-0.683931;RPB=0.612271;MQB=1;MQSB=1;BQB=0.321925;MQ0F=0;ICB=1;HOB=0.5;AC=1;AN=2;DP4=1,6,4,9;MQ=50;ANN=T|synonymous_variant|LOW|Tp57577_TGAC_v2_gene6678|Tp57577_TGAC_v2_gene6678|transcript|Tp57577_TGAC_v2_mRNA6916|protein_coding|1/5|c.375A>T|p.Gly125Gly|782/2098|375/1191|125/396||,T|downstream_gene_variant|MODIFIER|Tp57577_TGAC_v2_gene6713|Tp57577_TGAC_v2_gene6713|transcript…	GT:PL	0/1:195,0,135
Tp57577_TGAC_v2_LG4	7357353	.	T	C	222	.	DP=745;VDB=0.993145;SGB=-0.693147;RPB=0.289559;MQB=1;MQSB=1;BQB=0.00421188;MQ0F=0;ICB=1;HOB=0.5;AC=1;AN=2;DP4=342,93,229,63;MQ=50;ANN=C|3_prime_UTR_variant|MODIFIER|Tp57577_TGAC_v2_gene11659|Tp57577_TGAC_v2_gene11659|transcript|Tp57577_TGAC_v2_mRNA12035|protein_coding|2/2|c.*138A>G|||||138|,C|upstream_gene_variant|MODIFIER|Tp57577_TGAC_v2_gene11732|Tp57577_TGAC_v2_gene11732|transcript|Tp57577_TGA…	GT:PL	0/1:255,0,255
Tp57577_TGAC_v2_LG7	28181339	.	G	A	222	.	DP=91;VDB=0.684993;SGB=-0.693147;RPB=0.952568;MQB=1;MQSB=1;BQB=0.997278;MQ0F=0;ICB=1;HOB=0.5;AC=1;AN=2;DP4=17,17,35,22;MQ=50;ANN=A|splice_region_variant&synonymous_variant|LOW|Tp57577_TGAC_v2_gene4209|Tp57577_TGAC_v2_gene4209|transcript|Tp57577_TGAC_v2_mRNA4343|protein_coding|5/6|c.402G>A|p.Lys134Lys|727/1301|402/588|134/195||	GT:PL	0/1:255,0,255
Tp57577_TGAC_v2_LG4	6241669	.	G	A	57	.	DP=140;VDB=0.761657;SGB=-0.692562;RPB=0.170311;MQB=1;MQSB=1;BQB=0.269303;MQ0F=0;ICB=1;HOB=0.5;AC=1;AN=2;DP4=41,75,8,14;MQ=50;ANN=A|3_prime_UTR_variant|MODIFIER|Tp57577_TGAC_v2_gene6177|Tp57577_TGAC_v2_gene6177|transcript|Tp57577_TGAC_v2_mRNA6395|protein_coding|3/3|c.*291G>A|||||291|,A|upstream_gene_variant|MODIFIER|Tp57577_TGAC_v2_gene6133|Tp57577_TGAC_v2_gene6133|transcript|Tp57577_TGAC_v2_mRNA6…	GT:PL	0/1:92,0,255
Tp57577_TGAC_v2_scaf_1212	17711	.	G	C	221	.	DP=83;VDB=0.00109151;SGB=-0.692717;RPB=0.252787;MQB=1;MQSB=1;BQB=0.974137;MQ0F=0;ICB=1;HOB=0.5;AC=1;AN=2;DP4=47,13,13,10;MQ=50;ANN=C|3_prime_UTR_variant|MODIFIER|Tp57577_TGAC_v2_gene20573|Tp57577_TGAC_v2_gene20573|transcript|Tp57577_TGAC_v2_mRNA21279|protein_coding|2/2|c.*367C>G|||||367|	GT:PL	0/1:255,0,255
Tp57577_TGAC_v2_LG2	27715523	.	G	A	228	.	DP=48;VDB=0.0711215;SGB=-0.693147;MQSB=1;MQ0F=0;AC=2;AN=2;DP4=0,0,26,21;MQ=50;ANN=A|synonymous_variant|LOW|Tp57577_TGAC_v2_gene5372|Tp57577_TGAC_v2_gene5372|transcript|Tp57577_TGAC_v2_mRNA5556|protein_coding|4/6|c.768G>A|p.Gln256Gln|916/1888|768/1323|256/440||	GT:PL	1/1:255,141,0
Tp57577_TGAC_v2_scaf_365	128956	.	G	A	191	.	DP=51;VDB=0.0840715;SGB=-0.69312;MQ0F=0;AC=2;AN=2;DP4=0,0,0,32;MQ=50;ANN=A|missense_variant|MODERATE|Tp57577_TGAC_v2_gene17840|Tp57577_TGAC_v2_gene17840|transcript|Tp57577_TGAC_v2_mRNA18463|protein_coding|1/5|c.94C>T|p.Pro32Ser|320/1431|94/903|32/300||,A|upstream_gene_variant|MODIFIER|Tp57577_TGAC_v2_gene17831|Tp57577_TGAC_v2_gene17831|transcript|Tp57577_TGAC_v2_mRNA18454|protein_coding||c.-4248G…	GT:PL	1/1:218,96,0
Tp57577_TGAC_v2_LG6	19914540	.	C	T	222	.	DP=89;VDB=0.0383769;SGB=-0.693097;RPB=0.0285211;MQB=1;MQSB=1;BQB=0.078152;MQ0F=0;ICB=1;HOB=0.5;AC=1;AN=2;DP4=34,24,15,15;MQ=50;ANN=T|missense_variant|MODERATE|Tp57577_TGAC_v2_gene33468|Tp57577_TGAC_v2_gene33468|transcript|Tp57577_TGAC_v2_mRNA34597|protein_coding|7/7|c.706G>A|p.Val236Ile|1061/1429|706/813|236/270||	GT:PL	0/1:255,0,255
Tp57577_TGAC_v2_scaf_598	20978	.	G	A	47.462	.	DP=20;VDB=0.372756;SGB=-0.556411;RPB=0.023413;MQB=1;MQSB=1;BQB=0.913564;MQ0F=0;ICB=1;HOB=0.5;AC=1;AN=2;DP4=12,4,1,3;MQ=50;ANN=A|synonymous_variant|LOW|Tp57577_TGAC_v2_gene14828|Tp57577_TGAC_v2_gene14828|transcript|Tp57577_TGAC_v2_mRNA15324|protein_coding|3/6|c.1170C>T|p.Ala390Ala|1449/2542|1170/1836|390/611||,A|downstream_gene_variant|MODIFIER|Tp57577_TGAC_v2_gene14831|Tp57577_TGAC_v2_gene14831|t…	GT:PL	0/1:82,0,255
Tp57577_TGAC_v2_LG3	28863514	.	T	C	222	.	DP=94;VDB=0.455982;SGB=-0.693136;RPB=0.977758;MQB=1;MQSB=1;BQB=0.503994;MQ0F=0;ICB=1;HOB=0.5;AC=1;AN=2;DP4=34,22,18,17;MQ=50;ANN=C|3_prime_UTR_variant|MODIFIER|Tp57577_TGAC_v2_gene12172|Tp57577_TGAC_v2_gene12172|transcript|Tp57577_TGAC_v2_mRNA12569|protein_coding|4/4|c.*21A>G|||||21|,C|upstream_gene_variant|MODIFIER|Tp57577_TGAC_v2_gene12271|Tp57577_TGAC_v2_gene12271|transcript|Tp57577_TGAC_v2_mR…	GT:PL	0/1:255,0,255
Tp57577_TGAC_v2_LG6	6038233	.	C	T	22.4421	.	DP=149;VDB=0.769523;SGB=-0.692831;RPB=0.790036;MQB=1;MQSB=1;BQB=0.00252326;MQ0F=0;ICB=1;HOB=0.5;AC=1;AN=2;DP4=79,44,17,7;MQ=50;ANN=T|synonymous_variant|LOW|Tp57577_TGAC_v2_gene19533|Tp57577_TGAC_v2_gene19533|transcript|Tp57577_TGAC_v2_mRNA20208|protein_coding|1/8|c.105C>T|p.Gly35Gly|258/1165|105/891|35/296||,T|upstream_gene_variant|MODIFIER|Tp57577_TGAC_v2_gene19555|Tp57577_TGAC_v2_gene19555|tran…	GT:PL	0/1:58,0,255
Tp57577_TGAC_v2_scaf_1015	15013	.	T	C	219	.	DP=35;VDB=0.452196;SGB=-0.693097;RPB=0.32628;MQB=1;MQSB=1;BQB=0.971486;MQ0F=0;ICB=1;HOB=0.5;AC=1;AN=2;DP4=0,4,16,14;MQ=50;ANN=C|synonymous_variant|LOW|Tp57577_TGAC_v2_gene28382|Tp57577_TGAC_v2_gene28382|transcript|Tp57577_TGAC_v2_mRNA29339|protein_coding|18/31|c.1914A>G|p.Leu638Leu|1982/6481|1914/6375|638/2124||	GT:PL	0/1:255,0,32
Tp57577_TGAC_v2_LG3	14604056	.	G	C	228	.	DP=82;VDB=0.283639;SGB=-0.693147;RPB=0.523427;MQB=1;MQSB=1;BQB=0.913594;MQ0F=0;AC=2;AN=2;DP4=2,1,42,36;MQ=50;ANN=C|missense_variant|MODERATE|Tp57577_TGAC_v2_gene8621|Tp57577_TGAC_v2_gene8621|transcript|Tp57577_TGAC_v2_mRNA8911|protein_coding|2/3|c.959G>C|p.Gly320Ala|1309/2075|959/1401|320/466||	GT:PL	1/1:255,133,0
Tp57577_TGAC_v2_LG2	8681009	.	T	C	69	.	DP=84;VDB=0.00622064;SGB=-0.686358;RPB=0.674596;MQB=1;MQSB=1;BQB=0.00254276;MQ0F=0;ICB=1;HOB=0.5;AC=1;AN=2;DP4=37,31,4,10;MQ=50;ANN=C|synonymous_variant|LOW|Tp57577_TGAC_v2_gene2286|Tp57577_TGAC_v2_gene2286|transcript|Tp57577_TGAC_v2_mRNA2346|protein_coding|3/5|c.2247A>G|p.Glu749Glu|2396/5088|2247/4845|749/1614||	GT:PL	0/1:104,0,255
Tp57577_TGAC_v2_LG2	7666060	.	A	G	221	.	DP=34;VDB=0.998462;SGB=-0.69311;RPB=0.995861;MQB=1;MQSB=1;BQB=0.945766;MQ0F=0;ICB=1;HOB=0.5;AC=1;AN=2;DP4=1,2,12,19;MQ=50;ANN=G|missense_variant|MODERATE|Tp57577_TGAC_v2_gene32523|Tp57577_TGAC_v2_gene32523|transcript|Tp57577_TGAC_v2_mRNA33620|protein_coding|9/12|c.1063T>C|p.Ser355Pro|1282/2561|1063/2070|355/689||	GT:PL	0/1:255,0,10
Tp57577_TGAC_v2_LG4	15077130	.	A	C	181	.	DP=120;VDB=0.773852;SGB=-0.693021;RPB=0.918786;MQB=1;MQSB=1;BQB=0.920017;MQ0F=0;ICB=1;HOB=0.5;AC=1;AN=2;DP4=44,45,16,11;MQ=50;ANN=C|missense_variant|MODERATE|Tp57577_TGAC_v2_gene21758|Tp57577_TGAC_v2_gene21758|transcript|Tp57577_TGAC_v2_mRNA22505|protein_coding|5/6|c.597T>G|p.His199Gln|784/1032|597/627|199/208||,C|downstream_gene_variant|MODIFIER|Tp57577_TGAC_v2_gene21768|Tp57577_TGAC_v2_gene2176…	GT:PL	0/1:215,0,255
Tp57577_TGAC_v2_scaf_366	176151	.	A	C	222	.	DP=859;VDB=0.999997;SGB=-0.693147;RPB=0.801467;MQB=1;MQSB=1;BQB=6.90492e-10;MQ0F=0;ICB=1;HOB=0.5;AC=1;AN=2;DP4=164,202,198,235;MQ=50;ANN=C|synonymous_variant|LOW|Tp57577_TGAC_v2_gene17874|Tp57577_TGAC_v2_gene17874|transcript|Tp57577_TGAC_v2_mRNA18497|protein_coding|10/12|c.1692A>C|p.Gly564Gly|1830/2619|1692/2304|564/767||,C|downstream_gene_variant|MODIFIER|Tp57577_TGAC_v2_gene17857|Tp57577_TGAC_v…	GT:PL	0/1:255,0,255
Tp57577_TGAC_v2_LG1	17522948	.	C	T	228	.	DP=57;VDB=0.000134543;SGB=-0.693147;MQSB=1;MQ0F=0;AC=2;AN=2;DP4=0,0,31,24;MQ=50;ANN=T|missense_variant|MODERATE|Tp57577_TGAC_v2_gene12983|Tp57577_TGAC_v2_gene12983|transcript|Tp57577_TGAC_v2_mRNA13413|protein_coding|10/11|c.2009C>T|p.Thr670Met|2141/2661|2009/2427|670/808||,T|downstream_gene_variant|MODIFIER|Tp57577_TGAC_v2_gene13172|Tp57577_TGAC_v2_gene13172|transcript|Tp57577_TGAC_v2_mRNA13611|p…	GT:PL	1/1:255,166,0
Tp57577_TGAC_v2_scaf_961	35633	.	G	A	222	.	DP=203;VDB=3.20192e-05;SGB=-0.693147;RPB=0.077827;MQB=1;MQSB=1;BQB=0.22015;MQ0F=0;ICB=1;HOB=0.5;AC=1;AN=2;DP4=45,68,20,67;MQ=50;ANN=A|synonymous_variant|LOW|Tp57577_TGAC_v2_gene22782|Tp57577_TGAC_v2_gene22782|transcript|Tp57577_TGAC_v2_mRNA23564|protein_coding|6/14|c.918C>T|p.Val306Val|990/2228|918/1983|306/660||,A|downstream_gene_variant|MODIFIER|Tp57577_TGAC_v2_gene22784|Tp57577_TGAC_v2_gene227…	GT:PL	0/1:255,0,255
Tp57577_TGAC_v2_LG3	5502066	.	C	T	228	.	DP=45;VDB=0.0455276;SGB=-0.693146;RPB=1;MQB=1;MQSB=1;BQB=1;MQ0F=0;AC=2;AN=2;DP4=1,0,39,5;MQ=50;ANN=T|synonymous_variant|LOW|Tp57577_TGAC_v2_gene6216|Tp57577_TGAC_v2_gene6216|transcript|Tp57577_TGAC_v2_mRNA6434|protein_coding|2/4|c.604C>T|p.Leu202Leu|1192/2461|604/1551|202/516||,T|downstream_gene_variant|MODIFIER|Tp57577_TGAC_v2_gene6298|Tp57577_TGAC_v2_gene6298|transcript|Tp57577_TGAC_v2_mRNA6518…	GT:PL	1/1:255,94,0
Tp57577_TGAC_v2_scaf_459	47480	.	T	C	228	.	DP=24;VDB=0.38635;SGB=-0.692352;MQSB=1;MQ0F=0;AC=2;AN=2;DP4=0,0,15,6;MQ=50;ANN=C|missense_variant|MODERATE|Tp57577_TGAC_v2_gene11337|Tp57577_TGAC_v2_gene11337|transcript|Tp57577_TGAC_v2_mRNA11706|protein_coding|9/9|c.1553A>G|p.Gln518Arg|1671/2312|1553/1698|518/565||	GT:PL	1/1:255,63,0
Tp57577_TGAC_v2_scaf_1271	25124	.	A	G	228	.	DP=50;VDB=0.00240388;SGB=-0.693144;MQSB=1;MQ0F=0;AC=2;AN=2;DP4=0,0,26,13;MQ=50;ANN=G|synonymous_variant|LOW|Tp57577_TGAC_v2_gene23239|Tp57577_TGAC_v2_gene23239|transcript|Tp57577_TGAC_v2_mRNA24034|protein_coding|3/5|c.999T>C|p.Asp333Asp|1292/2379|999/1614|333/537||	GT:PL	1/1:255,117,0
Tp57577_TGAC_v2_LG3	4259586	.	C	A	222	.	DP=572;VDB=0.0178093;SGB=-0.693147;RPB=0.607382;MQB=1;MQSB=1;BQB=0.0390935;MQ0F=0;ICB=1;HOB=0.5;AC=1;AN=2;DP4=150,143,133,135;MQ=50;ANN=A|downstream_gene_variant|MODIFIER|Tp57577_TGAC_v2_gene3376|Tp57577_TGAC_v2_gene3376|transcript|Tp57577_TGAC_v2_mRNA3473|protein_coding||c.*4860C>A|||||4838|,A|downstream_gene_variant|MODIFIER|Tp57577_TGAC_v2_gene3420|Tp57577_TGAC_v2_gene3420|transcript|Tp57577_T…	GT:PL	0/1:255,0,255
Tp57577_TGAC_v2_LG7	16049805	.	G	A	220	.	DP=32;VDB=0.000214116;SGB=-0.692976;RPB=0.936543;MQB=1;MQSB=1;BQB=0.685489;MQ0F=0;ICB=1;HOB=0.5;AC=1;AN=2;DP4=2,4,12,14;MQ=50;ANN=A|3_prime_UTR_variant|MODIFIER|Tp57577_TGAC_v2_gene24053|Tp57577_TGAC_v2_gene24053|transcript|Tp57577_TGAC_v2_mRNA24880|protein_coding|2/2|c.*233C>T|||||233|,A|downstream_gene_variant|MODIFIER|Tp57577_TGAC_v2_gene24044|Tp57577_TGAC_v2_gene24044|transcript|Tp57577_TGAC_…	GT:PL	0/1:255,0,102
Tp57577_TGAC_v2_LG2	26933831	.	A	G	151	.	DP=27;VDB=1.4172e-05;SGB=-0.676189;RPB=0.0251465;MQB=1;MQSB=1;BQB=0.629414;MQ0F=0;ICB=1;HOB=0.5;AC=1;AN=2;DP4=8,8,10,1;MQ=50;ANN=G|synonymous_variant|LOW|Tp57577_TGAC_v2_gene37111|Tp57577_TGAC_v2_gene37111|transcript|Tp57577_TGAC_v2_mRNA38351|protein_coding|3/10|c.315T>C|p.Ala105Ala|426/1609|315/1383|105/460||,G|upstream_gene_variant|MODIFIER|Tp57577_TGAC_v2_gene36993|Tp57577_TGAC_v2_gene36993|tr…	GT:PL	0/1:184,0,255
Tp57577_TGAC_v2_LG3	419253	.	A	G	222	.	DP=84;VDB=0.18325;SGB=-0.69311;RPB=0.0216638;MQB=1;MQSB=1;BQB=0.857431;MQ0F=0;ICB=1;HOB=0.5;AC=1;AN=2;DP4=25,26,20,11;MQ=50;ANN=G|synonymous_variant|LOW|Tp57577_TGAC_v2_gene32702|Tp57577_TGAC_v2_gene32702|transcript|Tp57577_TGAC_v2_mRNA33803|protein_coding|4/7|c.660A>G|p.Pro220Pro|753/1281|660/1173|220/390||,G|synonymous_variant|LOW|Tp57577_TGAC_v2_gene32702|Tp57577_TGAC_v2_gene32702|transcript|T…	GT:PL	0/1:255,0,255
Tp57577_TGAC_v2_LG2	19056805	.	G	T	90	.	DP=18;VDB=0.0037798;SGB=-0.636426;RPB=0.995907;MQB=1;MQSB=1;BQB=0.995907;MQ0F=0;ICB=1;HOB=0.5;AC=1;AN=2;DP4=7,4,0,7;MQ=50;ANN=T|missense_variant|MODERATE|Tp57577_TGAC_v2_gene15995|Tp57577_TGAC_v2_gene15995|transcript|Tp57577_TGAC_v2_mRNA16541|protein_coding|12/14|c.1410G>T|p.Gln470His|1487/2879|1410/2376|470/791||,T|downstream_gene_variant|MODIFIER|Tp57577_TGAC_v2_gene16009|Tp57577_TGAC_v2_gene16…	GT:PL	0/1:123,0,238
Tp57577_TGAC_v2_LG2	26495801	.	T	C	228	.	DP=24;VDB=0.47491;SGB=-0.692831;MQSB=1;MQ0F=0;AC=2;AN=2;DP4=0,0,5,19;MQ=50;ANN=C|missense_variant|MODERATE|Tp57577_TGAC_v2_gene37095|Tp57577_TGAC_v2_gene37095|transcript|Tp57577_TGAC_v2_mRNA38335|protein_coding|2/2|c.1055T>C|p.Leu352Pro|1543/3290|1055/2307|352/768||,C|downstream_gene_variant|MODIFIER|Tp57577_TGAC_v2_gene37011|Tp57577_TGAC_v2_gene37011|transcript|Tp57577_TGAC_v2_mRNA38249|protein_…	GT:PL	1/1:255,72,0
Tp57577_TGAC_v2_scaf_922	58734	.	G	A	46.254	.	DP=34;VDB=0.000527421;SGB=-0.616816;RPB=0.00218214;MQB=1;MQSB=1;BQB=0.729924;MQ0F=0;ICB=1;HOB=0.5;AC=1;AN=2;DP4=10,17,0,6;MQ=50;ANN=A|synonymous_variant|LOW|Tp57577_TGAC_v2_gene25309|Tp57577_TGAC_v2_gene25309|transcript|Tp57577_TGAC_v2_mRNA26170|protein_coding|6/6|c.1110C>T|p.Leu370Leu|1354/1801|1110/1221|370/406||	GT:PL	0/1:81,0,255
Tp57577_TGAC_v2_LG1	3898347	.	C	T	228	.	DP=16;VDB=0.37356;SGB=-0.688148;MQSB=1;MQ0F=0;AC=2;AN=2;DP4=0,0,3,12;MQ=50;ANN=T|3_prime_UTR_variant|MODIFIER|Tp57577_TGAC_v2_gene30547|Tp57577_TGAC_v2_gene30547|transcript|Tp57577_TGAC_v2_mRNA31582|protein_coding|14/14|c.*40C>T|||||40|,T|upstream_gene_variant|MODIFIER|Tp57577_TGAC_v2_gene30569|Tp57577_TGAC_v2_gene30569|transcript|Tp57577_TGAC_v2_mRNA31604|protein_coding||c.-2738C>T|||||2730|,T|u…	GT:PL	1/1:255,45,0
Tp57577_TGAC_v2_LG1	4570760	.	C	T	49.5855	.	DP=469;VDB=0.947582;SGB=-0.693147;RPB=0.410844;MQB=1;MQSB=1;BQB=0.707571;MQ0F=0;ICB=1;HOB=0.5;AC=1;AN=2;DP4=190,168,57,38;MQ=50;ANN=T|missense_variant|MODERATE|Tp57577_TGAC_v2_gene16918|Tp57577_TGAC_v2_gene16918|transcript|Tp57577_TGAC_v2_mRNA17503|protein_coding|4/4|c.1642C>T|p.Pro548Ser|1862/2022|1642/1767|548/588||,T|upstream_gene_variant|MODIFIER|Tp57577_TGAC_v2_gene16925|Tp57577_TGAC_v2_gene…	GT:PL	0/1:84,0,255
Tp57577_TGAC_v2_LG6	22476054	.	G	C	222	.	DP=91;VDB=0.0186688;SGB=-0.693141;RPB=0.393728;MQB=1;MQSB=1;BQB=0.956195;MQ0F=0;ICB=1;HOB=0.5;AC=1;AN=2;DP4=31,22,21,16;MQ=50;ANN=C|synonymous_variant|LOW|Tp57577_TGAC_v2_gene9721|Tp57577_TGAC_v2_gene9721|transcript|Tp57577_TGAC_v2_mRNA10050|protein_coding|2/10|c.555C>G|p.Val185Val|590/2113|555/2028|185/675||,C|downstream_gene_variant|MODIFIER|Tp57577_TGAC_v2_gene9707|Tp57577_TGAC_v2_gene9707|tra…	GT:PL	0/1:255,0,255
Tp57577_TGAC_v2_LG3	29637890	.	T	G	222	.	DP=37;VDB=0.000306672;SGB=-0.692976;RPB=0.000269983;MQB=1;MQSB=1;BQB=0.00320246;MQ0F=0;ICB=1;HOB=0.5;AC=1;AN=2;DP4=4,7,17,9;MQ=50;ANN=G|5_prime_UTR_variant|MODIFIER|Tp57577_TGAC_v2_gene12224|Tp57577_TGAC_v2_gene12224|transcript|Tp57577_TGAC_v2_mRNA12622|protein_coding|1/2|c.-56A>C|||||1757|	GT:PL	0/1:255,0,213
Tp57577_TGAC_v2_LG1	1943886	.	T	C	222	.	DP=217;VDB=0.948418;SGB=-0.693147;RPB=0.000277192;MQB=1;MQSB=1;BQB=0.642081;MQ0F=0;ICB=1;HOB=0.5;AC=1;AN=2;DP4=31,30,17,130;MQ=50;ANN=C|downstream_gene_variant|MODIFIER|Tp57577_TGAC_v2_gene13858|Tp57577_TGAC_v2_gene13858|transcript|Tp57577_TGAC_v2_mRNA14316|protein_coding||c.*253T>C|||||27|,C|downstream_gene_variant|MODIFIER|Tp57577_TGAC_v2_gene13871|Tp57577_TGAC_v2_gene13871|transcript|Tp57577_T…	GT:PL	0/1:255,0,255
Tp57577_TGAC_v2_LG2	16333242	.	A	T	228	.	DP=41;VDB=0.202038;SGB=-0.693141;MQSB=1;MQ0F=0;AC=2;AN=2;DP4=0,0,11,26;MQ=50;ANN=T|missense_variant|MODERATE|Tp57577_TGAC_v2_gene16516|Tp57577_TGAC_v2_gene16516|transcript|Tp57577_TGAC_v2_mRNA17090|protein_coding|8/10|c.2127T>A|p.Asp709Glu|3419/4500|2127/2784|709/927||,T|upstream_gene_variant|MODIFIER|Tp57577_TGAC_v2_gene16507|Tp57577_TGAC_v2_gene16507|transcript|Tp57577_TGAC_v2_mRNA17080|protein…	GT:PL	1/1:255,111,0
Tp57577_TGAC_v2_LG6	22476111	.	A	G	222	.	DP=122;VDB=0.987015;SGB=-0.693147;RPB=0.972969;MQB=1;MQSB=1;BQB=0.994752;MQ0F=0;ICB=1;HOB=0.5;AC=1;AN=2;DP4=50,25,21,26;MQ=50;ANN=G|synonymous_variant|LOW|Tp57577_TGAC_v2_gene9721|Tp57577_TGAC_v2_gene9721|transcript|Tp57577_TGAC_v2_mRNA10050|protein_coding|2/10|c.498T>C|p.Asp166Asp|533/2113|498/2028|166/675||,G|downstream_gene_variant|MODIFIER|Tp57577_TGAC_v2_gene9707|Tp57577_TGAC_v2_gene9707|tra…	GT:PL	0/1:255,0,255
Tp57577_TGAC_v2_scaf_323	233623	.	T	C	98	.	DP=25;VDB=0.746133;SGB=-0.636426;RPB=0.910002;MQB=1;MQSB=1;BQB=0.945725;MQ0F=0;ICB=1;HOB=0.5;AC=1;AN=2;DP4=10,6,4,3;MQ=50;ANN=C|5_prime_UTR_variant|MODIFIER|Tp57577_TGAC_v2_gene19644|Tp57577_TGAC_v2_gene19644|transcript|Tp57577_TGAC_v2_mRNA20321|protein_coding|1/11|c.-210T>C|||||2553|,C|5_prime_UTR_variant|MODIFIER|Tp57577_TGAC_v2_gene19644|Tp57577_TGAC_v2_gene19644|transcript|Tp57577_TGAC_v2_mRN…	GT:PL	0/1:131,0,255
Tp57577_TGAC_v2_LG7	5940128	.	G	A,T	222	.	DP=7929;VDB=9.50075e-05;SGB=-0.693147;RPB=0.771214;MQB=1;MQSB=1;BQB=0.0406303;MQ0F=0;ICB=1;HOB=0.5;AC=1,0;AN=2;DP4=3029,1053,2580,1038;MQ=50;ANN=A|synonymous_variant|LOW|Tp57577_TGAC_v2_gene9936|Tp57577_TGAC_v2_gene9936|transcript|Tp57577_TGAC_v2_mRNA10273|protein_coding|1/1|c.1020C>T|p.Ala340Ala|1201/1646|1020/1125|340/374||,T|synonymous_variant|LOW|Tp57577_TGAC_v2_gene9936|Tp57577_TGAC_v2_gene9…	GT:PL	0/1:255,0,255,255,255,255
Tp57577_TGAC_v2_scaf_299	6234	.	G	C	228	.	DP=17;VDB=0.118459;SGB=-0.690438;MQSB=1;MQ0F=0;AC=2;AN=2;DP4=0,0,8,9;MQ=50;ANN=C|missense_variant|MODERATE|Tp57577_TGAC_v2_gene8476|Tp57577_TGAC_v2_gene8476|transcript|Tp57577_TGAC_v2_mRNA8759|protein_coding|15/17|c.2698C>G|p.Gln900Glu|3044/3630|2698/3177|900/1058||,C|downstream_gene_variant|MODIFIER|Tp57577_TGAC_v2_gene8471|Tp57577_TGAC_v2_gene8471|transcript|Tp57577_TGAC_v2_mRNA8754|protein_cod…	GT:PL	1/1:255,51,0
Tp57577_TGAC_v2_LG2	24973484	.	C	A	222	.	DP=38;VDB=0.301113;SGB=-0.69168;RPB=0.430023;MQB=1;MQSB=1;BQB=0.766168;MQ0F=0;ICB=1;HOB=0.5;AC=1;AN=2;DP4=11,8,6,13;MQ=50;ANN=A|downstream_gene_variant|MODIFIER|Tp57577_TGAC_v2_gene12583|Tp57577_TGAC_v2_gene12583|transcript|Tp57577_TGAC_v2_mRNA12991|protein_coding||c.*4728G>T|||||4607|,A|intron_variant|MODIFIER|Tp57577_TGAC_v2_gene12596|Tp57577_TGAC_v2_gene12596|transcript|Tp57577_TGAC_v2_mRNA130…	GT:PL	0/1:255,0,255
Tp57577_TGAC_v2_LG6	2758013	.	T	G	228	.	DP=87;VDB=0.738133;SGB=-0.693147;MQSB=1;MQ0F=0;AC=2;AN=2;DP4=0,0,40,44;MQ=50;ANN=G|synonymous_variant|LOW|Tp57577_TGAC_v2_gene1668|Tp57577_TGAC_v2_gene1668|transcript|Tp57577_TGAC_v2_mRNA1702|protein_coding|3/3|c.807A>C|p.Ser269Ser|897/1139|807/963|269/320||,G|upstream_gene_variant|MODIFIER|Tp57577_TGAC_v2_gene1648|Tp57577_TGAC_v2_gene1648|transcript|Tp57577_TGAC_v2_mRNA1680|protein_coding||c.-25…	GT:PL	1/1:255,253,0
Tp57577_TGAC_v2_LG5	4546529	.	G	A	208	.	DP=48;VDB=0.184638;SGB=-0.690438;RPB=0.238264;MQB=1;MQSB=1;BQB=0.280666;MQ0F=0;ICB=1;HOB=0.5;AC=1;AN=2;DP4=18,12,6,11;MQ=50;ANN=A|missense_variant|MODERATE|Tp57577_TGAC_v2_gene15901|Tp57577_TGAC_v2_gene15901|transcript|Tp57577_TGAC_v2_mRNA16442|protein_coding|5/5|c.2417C>T|p.Ala806Val|2843/4123|2417/3021|806/1006||,A|upstream_gene_variant|MODIFIER|Tp57577_TGAC_v2_gene15906|Tp57577_TGAC_v2_gene159…	GT:PL	0/1:241,0,255
Tp57577_TGAC_v2_LG3	24315259	.	A	G	221	.	DP=59;VDB=0.73042;SGB=-0.693147;RPB=0.453667;MQB=1;MQSB=1;BQB=0.986778;MQ0F=0;ICB=1;HOB=0.5;AC=1;AN=2;DP4=10,2,26,20;MQ=50;ANN=G|3_prime_UTR_variant|MODIFIER|Tp57577_TGAC_v2_gene5149|Tp57577_TGAC_v2_gene5149|transcript|Tp57577_TGAC_v2_mRNA5327|protein_coding|6/6|c.*353T>C|||||1417|	GT:PL	0/1:255,0,123
Tp57577_TGAC_v2_LG1	13986613	.	C	T	222	.	DP=26;VDB=0.281631;SGB=-0.688148;RPB=0.0322357;MQB=1;MQSB=1;BQB=0.143019;MQ0F=0;ICB=1;HOB=0.5;AC=1;AN=2;DP4=3,8,5,10;MQ=50;ANN=T|missense_variant|MODERATE|Tp57577_TGAC_v2_gene1941|Tp57577_TGAC_v2_gene1941|transcript|Tp57577_TGAC_v2_mRNA1985|protein_coding|9/14|c.1066G>A|p.Ala356Thr|1370/3575|1066/2703|356/900||	GT:PL	0/1:255,0,227
Tp57577_TGAC_v2_scaf_688	92472	.	T	C	169	.	DP=103;VDB=0.982933;SGB=-0.692831;RPB=0.992716;MQB=1;MQSB=1;BQB=0.999627;MQ0F=0;ICB=1;HOB=0.5;AC=1;AN=2;DP4=44,35,7,17;MQ=50;ANN=C|missense_variant|MODERATE|Tp57577_TGAC_v2_gene22265|Tp57577_TGAC_v2_gene22265|transcript|Tp57577_TGAC_v2_mRNA23027|protein_coding|5/5|c.1747T>C|p.Ser583Pro|1758/2675|1747/2373|583/790||,C|upstream_gene_variant|MODIFIER|Tp57577_TGAC_v2_gene22266|Tp57577_TGAC_v2_gene222…	GT:PL	0/1:203,0,255
Tp57577_TGAC_v2_LG6	16904449	.	A	G	228	.	DP=262;VDB=1;SGB=-0.693147;MQSB=1;MQ0F=0;AC=2;AN=2;DP4=0,0,138,111;MQ=50;ANN=G|missense_variant|MODERATE|Tp57577_TGAC_v2_gene9309|Tp57577_TGAC_v2_gene9309|transcript|Tp57577_TGAC_v2_mRNA9618|protein_coding|1/1|c.926A>G|p.Gln309Arg|1265/2284|926/1506|309/501||,G|downstream_gene_variant|MODIFIER|Tp57577_TGAC_v2_gene9315|Tp57577_TGAC_v2_gene9315|transcript|Tp57577_TGAC_v2_mRNA9624|protein_coding||c.…	GT:PL	1/1:255,255,0
Tp57577_TGAC_v2_LG1	9164224	.	C	T	138	.	DP=24;VDB=0.0973869;SGB=-0.686358;RPB=0.0226667;MQB=1;MQSB=1;BQB=0.979219;MQ0F=0;ICB=1;HOB=0.5;AC=1;AN=2;DP4=5,5,0,14;MQ=50;ANN=T|synonymous_variant|LOW|Tp57577_TGAC_v2_gene24498|Tp57577_TGAC_v2_gene24498|transcript|Tp57577_TGAC_v2_mRNA25342|protein_coding|16/18|c.1842G>A|p.Ala614Ala|1935/2612|1842/2124|614/707||	GT:PL	0/1:171,0,208
Tp57577_TGAC_v2_LG2	14123971	.	A	G	211	.	DP=74;VDB=0.339003;SGB=-0.691153;RPB=0.0190381;MQB=1;MQSB=1;BQB=0.63064;MQ0F=0;ICB=1;HOB=0.5;AC=1;AN=2;DP4=27,20,9,9;MQ=50;ANN=G|synonymous_variant|LOW|Tp57577_TGAC_v2_gene1023|Tp57577_TGAC_v2_gene1023|transcript|Tp57577_TGAC_v2_mRNA1030|protein_coding|1/1|c.336A>G|p.Lys112Lys|646/1145|336/678|112/225||	GT:PL	0/1:244,0,255
Tp57577_TGAC_v2_LG7	26179767	.	G	A,T	43.1072	.	DP=88;VDB=0.93741;SGB=-0.688148;RPB=0.483645;MQB=1;MQSB=1;BQB=0.0400806;MQ0F=0;ICB=1;HOB=0.5;AC=1,0;AN=2;DP4=39,21,4,11;MQ=50;ANN=A|synonymous_variant|LOW|Tp57577_TGAC_v2_gene9225|Tp57577_TGAC_v2_gene9225|transcript|Tp57577_TGAC_v2_mRNA9532|protein_coding|2/7|c.513G>A|p.Gly171Gly|692/2170|513/1758|171/585||,T|synonymous_variant|LOW|Tp57577_TGAC_v2_gene9225|Tp57577_TGAC_v2_gene9225|transcript|Tp57…	GT:PL	0/1:79,0,255,202,255,255
Tp57577_TGAC_v2_LG1	27270895	.	A	G	222	.	DP=101;VDB=0.999893;SGB=-0.693146;RPB=0.892679;MQB=1;MQSB=1;BQB=0.478479;MQ0F=0;ICB=1;HOB=0.5;AC=1;AN=2;DP4=22,34,14,29;MQ=50;ANN=G|missense_variant|MODERATE|Tp57577_TGAC_v2_gene25327|Tp57577_TGAC_v2_gene25327|transcript|Tp57577_TGAC_v2_mRNA26190|protein_coding|3/5|c.293A>G|p.Lys98Arg|518/1371|293/951|98/316||,G|upstream_gene_variant|MODIFIER|Tp57577_TGAC_v2_gene25332|Tp57577_TGAC_v2_gene25332|tr…	GT:PL	0/1:255,0,255
Tp57577_TGAC_v2_LG1	27037784	.	T	A	222	.	DP=344;VDB=0.230839;SGB=-0.693147;RPB=0.647933;MQB=1;MQSB=1;BQB=0.665145;MQ0F=0;ICB=1;HOB=0.5;AC=1;AN=2;DP4=124,64,117,37;MQ=50;ANN=A|splice_region_variant|LOW|Tp57577_TGAC_v2_gene21235|Tp57577_TGAC_v2_gene21235|transcript|Tp57577_TGAC_v2_mRNA21964|protein_coding|8/9|c.*56A>T||||||,A|3_prime_UTR_variant|MODIFIER|Tp57577_TGAC_v2_gene21235|Tp57577_TGAC_v2_gene21235|transcript|Tp57577_TGAC_v2_mRNA21…	GT:PL	0/1:255,0,255
Tp57577_TGAC_v2_LG2	20928717	.	G	A	222	.	DP=69;VDB=0.880738;SGB=-0.692562;RPB=0.285605;MQB=1;MQSB=1;BQB=0.962725;MQ0F=0;ICB=1;HOB=0.5;AC=1;AN=2;DP4=23,19,11,11;MQ=50;ANN=A|synonymous_variant|LOW|Tp57577_TGAC_v2_gene9516|Tp57577_TGAC_v2_gene9516|transcript|Tp57577_TGAC_v2_mRNA9836|protein_coding|4/8|c.441G>A|p.Gln147Gln|506/986|441/813|147/270||,A|downstream_gene_variant|MODIFIER|Tp57577_TGAC_v2_gene9498|Tp57577_TGAC_v2_gene9498|transcri…	GT:PL	0/1:255,0,255
Tp57577_TGAC_v2_LG7	10744281	.	A	G	221	.	DP=142;VDB=0.417763;SGB=-0.693147;RPB=0.284976;MQB=1;MQSB=1;BQB=0.533145;MQ0F=0;ICB=1;HOB=0.5;AC=1;AN=2;DP4=16,19,31,75;MQ=50;ANN=G|upstream_gene_variant|MODIFIER|Tp57577_TGAC_v2_gene16157|Tp57577_TGAC_v2_gene16157|transcript|Tp57577_TGAC_v2_mRNA16711|protein_coding||c.-4907T>C|||||4856|,G|downstream_gene_variant|MODIFIER|Tp57577_TGAC_v2_gene16164|Tp57577_TGAC_v2_gene16164|transcript|Tp57577_TGAC…	GT:PL	0/1:255,0,235
Tp57577_TGAC_v2_scaf_348	241089	.	A	G	198	.	DP=91;VDB=0.00287864;SGB=-0.692717;RPB=0.562128;MQB=1;MQSB=1;BQB=0.936876;MQ0F=0;ICB=1;HOB=0.5;AC=1;AN=2;DP4=42,19,17,6;MQ=50;ANN=G|3_prime_UTR_variant|MODIFIER|Tp57577_TGAC_v2_gene19258|Tp57577_TGAC_v2_gene19258|transcript|Tp57577_TGAC_v2_mRNA19926|protein_coding|11/11|c.*140T>C|||||140|,G|upstream_gene_variant|MODIFIER|Tp57577_TGAC_v2_gene19244|Tp57577_TGAC_v2_gene19244|transcript|Tp57577_TGAC_…	GT:PL	0/1:232,0,255
Tp57577_TGAC_v2_LG3	12596826	.	G	C	228	.	DP=108;VDB=0.389313;SGB=-0.693147;MQSB=1;MQ0F=0;AC=2;AN=2;DP4=0,0,77,27;MQ=50;ANN=C|missense_variant|MODERATE|Tp57577_TGAC_v2_gene11872|Tp57577_TGAC_v2_gene11872|transcript|Tp57577_TGAC_v2_mRNA12258|protein_coding|1/8|c.46G>C|p.Val16Leu|210/2205|46/1893|16/630||,C|downstream_gene_variant|MODIFIER|Tp57577_TGAC_v2_gene11847|Tp57577_TGAC_v2_gene11847|transcript|Tp57577_TGAC_v2_mRNA12233|protein_codi…	GT:PL	1/1:255,255,0
Tp57577_TGAC_v2_scaf_359	153422	.	G	C	221	.	DP=167;VDB=0.00117486;SGB=-0.693147;RPB=0.95094;MQB=1;MQSB=1;BQB=0.758184;MQ0F=0;ICB=1;HOB=0.5;AC=1;AN=2;DP4=20,10,53,65;MQ=50;ANN=C|missense_variant|MODERATE|Tp57577_TGAC_v2_gene18266|Tp57577_TGAC_v2_gene18266|transcript|Tp57577_TGAC_v2_mRNA18902|protein_coding|3/3|c.1259G>C|p.Ser420Thr|1478/2156|1259/1614|420/537||,C|downstream_gene_variant|MODIFIER|Tp57577_TGAC_v2_gene18280|Tp57577_TGAC_v2_gen…	GT:PL	0/1:255,0,165
Tp57577_TGAC_v2_LG4	17841782	.	T	A	187	.	DP=110;VDB=0.0252602;SGB=-0.692976;RPB=0.840628;MQB=1;MQSB=1;BQB=0.626836;MQ0F=0;ICB=1;HOB=0.5;AC=1;AN=2;DP4=48,34,12,14;MQ=50;ANN=A|missense_variant|MODERATE|Tp57577_TGAC_v2_gene23549|Tp57577_TGAC_v2_gene23549|transcript|Tp57577_TGAC_v2_mRNA24358|protein_coding|5/5|c.427T>A|p.Ser143Thr|636/890|427/606|143/201||,A|downstream_gene_variant|MODIFIER|Tp57577_TGAC_v2_gene23543|Tp57577_TGAC_v2_gene2354…	GT:PL	0/1:221,0,255
Tp57577_TGAC_v2_LG1	21768075	.	A	G	228	.	DP=29;VDB=0.0665622;SGB=-0.692831;RPB=0.916667;MQB=1;MQSB=1;BQB=0.791667;MQ0F=0;AC=2;AN=2;DP4=1,1,17,7;MQ=50;ANN=G|missense_variant|MODERATE|Tp57577_TGAC_v2_gene3014|Tp57577_TGAC_v2_gene3014|transcript|Tp57577_TGAC_v2_mRNA3104|protein_coding|2/4|c.238A>G|p.Asn80Asp|607/1371|238/882|80/293||,G|upstream_gene_variant|MODIFIER|Tp57577_TGAC_v2_gene3055|Tp57577_TGAC_v2_gene3055|transcript|Tp57577_TGAC_…	GT:PL	1/1:255,5,0
Tp57577_TGAC_v2_LG4	12340710	.	A	T	215	.	DP=53;VDB=0.990774;SGB=-0.690438;RPB=0.92654;MQB=1;MQSB=1;BQB=0.942873;MQ0F=0;ICB=1;HOB=0.5;AC=1;AN=2;DP4=26,10,10,7;MQ=50;ANN=T|synonymous_variant|LOW|Tp57577_TGAC_v2_gene17891|Tp57577_TGAC_v2_gene17891|transcript|Tp57577_TGAC_v2_mRNA18518|protein_coding|12/13|c.1458A>T|p.Ile486Ile|1523/1911|1458/1656|486/551||,T|downstream_gene_variant|MODIFIER|Tp57577_TGAC_v2_gene17893|Tp57577_TGAC_v2_gene1789…	GT:PL	0/1:248,0,255
Tp57577_TGAC_v2_scaf_888	17891	.	C	T	228	.	DP=38;VDB=0.00209181;SGB=-0.693143;MQSB=1;MQ0F=0;AC=2;AN=2;DP4=0,0,9,29;MQ=50;ANN=T|3_prime_UTR_variant|MODIFIER|Tp57577_TGAC_v2_gene28278|Tp57577_TGAC_v2_gene28278|transcript|Tp57577_TGAC_v2_mRNA29232|protein_coding|5/5|c.*79C>T|||||79|,T|downstream_gene_variant|MODIFIER|Tp57577_TGAC_v2_gene28271|Tp57577_TGAC_v2_gene28271|transcript|Tp57577_TGAC_v2_mRNA29225|protein_coding||c.*2517G>A|||||2178|	GT:PL	1/1:255,114,0
Tp57577_TGAC_v2_LG7	9341522	.	C	T	56	.	DP=121;VDB=0.726713;SGB=-0.690438;RPB=0.983914;MQB=1;MQSB=1;BQB=0.687313;MQ0F=0;ICB=1;HOB=0.5;AC=1;AN=2;DP4=61,40,8,9;MQ=50;ANN=T|missense_variant|MODERATE|Tp57577_TGAC_v2_gene12414|Tp57577_TGAC_v2_gene12414|transcript|Tp57577_TGAC_v2_mRNA12819|protein_coding|2/11|c.364G>A|p.Val122Met|451/2113|364/2004|122/667||,T|upstream_gene_variant|MODIFIER|Tp57577_TGAC_v2_gene12496|Tp57577_TGAC_v2_gene12496|…	GT:PL	0/1:92,0,255
Tp57577_TGAC_v2_LG6	14825264	.	G	C	191	.	DP=54;VDB=0.1461;SGB=-0.688148;RPB=0.576053;MQB=1;MQSB=1;BQB=0.897714;MQ0F=0;ICB=1;HOB=0.5;AC=1;AN=2;DP4=34,3,9,6;MQ=50;ANN=C|3_prime_UTR_variant|MODIFIER|Tp57577_TGAC_v2_gene3708|Tp57577_TGAC_v2_gene3708|transcript|Tp57577_TGAC_v2_mRNA3818|protein_coding|2/3|c.*28C>G|||||28|,C|downstream_gene_variant|MODIFIER|Tp57577_TGAC_v2_gene3727|Tp57577_TGAC_v2_gene3727|transcript|Tp57577_TGAC_v2_mRNA3837|p…	GT:PL	0/1:224,0,255
Tp57577_TGAC_v2_LG3	3978611	.	T	A	203	.	DP=23;VDB=0.0290355;SGB=-0.680642;RPB=0.0354048;MQB=1;MQSB=1;BQB=0.277953;MQ0F=0;ICB=1;HOB=0.5;AC=1;AN=2;DP4=11,0,9,3;MQ=50;ANN=A|synonymous_variant|LOW|Tp57577_TGAC_v2_gene2163|Tp57577_TGAC_v2_gene2163|transcript|Tp57577_TGAC_v2_mRNA2216|protein_coding|1/1|c.78T>A|p.Leu26Leu|568/1854|78/915|26/304||,A|downstream_gene_variant|MODIFIER|Tp57577_TGAC_v2_gene2173|Tp57577_TGAC_v2_gene2173|transcript|T…	GT:PL	0/1:236,0,169
Tp57577_TGAC_v2_LG1	27469755	.	C	T	197	.	DP=35;VDB=0.345999;SGB=-0.680642;RPB=0.457212;MQB=1;MQSB=1;BQB=0.278656;MQ0F=0;ICB=1;HOB=0.5;AC=1;AN=2;DP4=11,12,6,6;MQ=50;ANN=T|5_prime_UTR_variant|MODIFIER|Tp57577_TGAC_v2_gene30495|Tp57577_TGAC_v2_gene30495|transcript|Tp57577_TGAC_v2_mRNA31527|protein_coding|2/4|c.-15G>A|||||15|	GT:PL	0/1:230,0,255
Tp57577_TGAC_v2_scaf_795	78398	.	G	A	110	.	DP=30;VDB=0.0510515;SGB=-0.651104;RPB=0.448572;MQB=1;MQSB=1;BQB=0.700259;MQ0F=0;ICB=1;HOB=0.5;AC=1;AN=2;DP4=9,13,1,7;MQ=50;ANN=A|synonymous_variant|LOW|Tp57577_TGAC_v2_gene30810|Tp57577_TGAC_v2_gene30810|transcript|Tp57577_TGAC_v2_mRNA31852|protein_coding|8/8|c.1572C>T|p.Asn524Asn|1840/2511|1572/2046|524/681||	GT:PL	0/1:144,0,255
Tp57577_TGAC_v2_LG6	7358524	.	C	T	222	.	DP=187;VDB=0.992142;SGB=-0.693147;RPB=0.278585;MQB=1;MQSB=1;BQB=0.117611;MQ0F=0;ICB=1;HOB=0.5;AC=1;AN=2;DP4=62,47,24,45;MQ=50;ANN=T|3_prime_UTR_variant|MODIFIER|Tp57577_TGAC_v2_gene32278|Tp57577_TGAC_v2_gene32278|transcript|Tp57577_TGAC_v2_mRNA33356|protein_coding|8/8|c.*44G>A|||||44|,T|downstream_gene_variant|MODIFIER|Tp57577_TGAC_v2_gene32267|Tp57577_TGAC_v2_gene32267|transcript|Tp57577_TGAC_v2…	GT:PL	0/1:255,0,255
Tp57577_TGAC_v2_LG7	10755270	.	C	T	222	.	DP=21;VDB=0.0107114;SGB=-0.683931;RPB=0.8274;MQB=1;MQSB=1;BQB=0.663818;MQ0F=0;ICB=1;HOB=0.5;AC=1;AN=2;DP4=3,5,7,6;MQ=50;ANN=T|downstream_gene_variant|MODIFIER|Tp57577_TGAC_v2_gene16175|Tp57577_TGAC_v2_gene16175|transcript|Tp57577_TGAC_v2_mRNA16732|protein_coding||c.*3072G>A|||||2963|,T|intron_variant|MODIFIER|Tp57577_TGAC_v2_gene16161|Tp57577_TGAC_v2_gene16161|transcript|Tp57577_TGAC_v2_mRNA16718…	GT:PL	0/1:255,0,188
Tp57577_TGAC_v2_LG3	30978398	.	T	C	222	.	DP=72;VDB=0.00393785;SGB=-0.692717;RPB=0.79951;MQB=1;MQSB=1;BQB=0.275039;MQ0F=0;ICB=1;HOB=0.5;AC=1;AN=2;DP4=22,25,16,7;MQ=50;ANN=C|synonymous_variant|LOW|Tp57577_TGAC_v2_gene14559|Tp57577_TGAC_v2_gene14559|transcript|Tp57577_TGAC_v2_mRNA15044|protein_coding|6/8|c.810A>G|p.Gly270Gly|1049/1325|810/1014|270/337||,C|downstream_gene_variant|MODIFIER|Tp57577_TGAC_v2_gene14575|Tp57577_TGAC_v2_gene14575|…	GT:PL	0/1:255,0,255
Tp57577_TGAC_v2_scaf_152	188630	.	A	G	113	.	DP=60;VDB=0.000891978;SGB=-0.676189;RPB=0.12893;MQB=1;MQSB=1;BQB=0.0191665;MQ0F=0;ICB=1;HOB=0.5;AC=1;AN=2;DP4=21,27,4,7;MQ=50;ANN=G|missense_variant&splice_region_variant|MODERATE|Tp57577_TGAC_v2_gene26033|Tp57577_TGAC_v2_gene26033|transcript|Tp57577_TGAC_v2_mRNA26922|protein_coding|3/5|c.190A>G|p.Thr64Ala|496/1440|190/735|64/244||,G|upstream_gene_variant|MODIFIER|Tp57577_TGAC_v2_gene26035|Tp5757…	GT:PL	0/1:147,0,255
Tp57577_TGAC_v2_LG3	4775747	.	A	G	60	.	DP=911;VDB=0.0729085;SGB=-0.693147;RPB=0.0317975;MQB=1;MQSB=1;BQB=0.00047796;MQ0F=0;ICB=1;HOB=0.5;AC=1;AN=2;DP4=243,478,63,116;MQ=50;ANN=G|3_prime_UTR_variant|MODIFIER|Tp57577_TGAC_v2_gene24401|Tp57577_TGAC_v2_gene24401|transcript|Tp57577_TGAC_v2_mRNA25239|protein_coding|6/6|c.*158T>C|||||158|,G|downstream_gene_variant|MODIFIER|Tp57577_TGAC_v2_gene24381|Tp57577_TGAC_v2_gene24381|transcript|Tp5757…	GT:PL	0/1:95,0,255
Tp57577_TGAC_v2_LG2	8834358	.	C	T	138	.	DP=29;VDB=2.89478e-05;SGB=-0.651104;RPB=0.99881;MQB=1;MQSB=1;BQB=0.817757;MQ0F=0;ICB=1;HOB=0.5;AC=1;AN=2;DP4=13,8,5,3;MQ=50;ANN=T|synonymous_variant|LOW|Tp57577_TGAC_v2_gene18754|Tp57577_TGAC_v2_gene18754|transcript|Tp57577_TGAC_v2_mRNA19407|protein_coding|7/11|c.657C>T|p.Phe219Phe|657/1583|657/1315|219/437||WARNING_TRANSCRIPT_MULTIPLE_STOP_CODONS	GT:PL	0/1:172,0,255
Tp57577_TGAC_v2_LG2	23976025	.	T	C	222	.	DP=640;VDB=0.669945;SGB=-0.693147;RPB=0.964027;MQB=1;MQSB=1;BQB=0.986386;MQ0F=0;ICB=1;HOB=0.5;AC=1;AN=2;DP4=118,219,85,213;MQ=50;ANN=C|synonymous_variant|LOW|Tp57577_TGAC_v2_gene5319|Tp57577_TGAC_v2_gene5319|transcript|Tp57577_TGAC_v2_mRNA5500|protein_coding|4/7|c.696T>C|p.Val232Val|1129/1900|696/1305|232/434||,C|synonymous_variant|LOW|Tp57577_TGAC_v2_gene5319|Tp57577_TGAC_v2_gene5319|transcript|…	GT:PL	0/1:255,0,255
Tp57577_TGAC_v2_scaf_579	43373	.	G	C	222	.	DP=40;VDB=0.740294;SGB=-0.691153;RPB=0.682939;MQB=1;MQSB=1;BQB=0.944459;MQ0F=0;ICB=1;HOB=0.5;AC=1;AN=2;DP4=13,8,7,11;MQ=50;ANN=C|missense_variant|MODERATE|Tp57577_TGAC_v2_gene15029|Tp57577_TGAC_v2_gene15029|transcript|Tp57577_TGAC_v2_mRNA15528|protein_coding|4/4|c.713C>G|p.Ala238Gly|792/1446|713/1200|238/399||,C|downstream_gene_variant|MODIFIER|Tp57577_TGAC_v2_gene15038|Tp57577_TGAC_v2_gene15038|…	GT:PL	0/1:255,0,255
Tp57577_TGAC_v2_LG3	24659344	.	C	T	18.8773	.	DP=42;VDB=0.349195;SGB=-0.590765;RPB=0.33651;MQB=1;MQSB=1;BQB=0.346229;MQ0F=0;ICB=1;HOB=0.5;AC=1;AN=2;DP4=14,23,2,3;MQ=50;ANN=T|synonymous_variant|LOW|Tp57577_TGAC_v2_gene5135|Tp57577_TGAC_v2_gene5135|transcript|Tp57577_TGAC_v2_mRNA5313|protein_coding|2/2|c.234G>A|p.Ser78Ser|388/1178|234/663|78/220||	GT:PL	0/1:55,0,255
Tp57577_TGAC_v2_LG5	8888377	.	C	T	222	.	DP=91;VDB=0.639281;SGB=-0.693147;RPB=0.937288;MQB=1;MQSB=1;BQB=0.509932;MQ0F=0;ICB=1;HOB=0.5;AC=1;AN=2;DP4=21,21,22,26;MQ=50;ANN=T|synonymous_variant|LOW|Tp57577_TGAC_v2_gene37627|Tp57577_TGAC_v2_gene37627|transcript|Tp57577_TGAC_v2_mRNA38885|protein_coding|1/4|c.225G>A|p.Leu75Leu|390/863|225/309|75/102||,T|upstream_gene_variant|MODIFIER|Tp57577_TGAC_v2_gene37702|Tp57577_TGAC_v2_gene37702|transcr…	GT:PL	0/1:255,0,255
Tp57577_TGAC_v2_LG7	10045108	.	A	G	108	.	DP=20;VDB=0.0278409;SGB=-0.636426;RPB=0.177538;MQB=1;MQSB=1;BQB=0.572332;MQ0F=0;ICB=1;HOB=0.5;AC=1;AN=2;DP4=1,11,1,6;MQ=50;ANN=G|missense_variant|MODERATE|Tp57577_TGAC_v2_gene12398|Tp57577_TGAC_v2_gene12398|transcript|Tp57577_TGAC_v2_mRNA12802|protein_coding|7/10|c.731A>G|p.Glu244Gly|794/1787|731/1587|244/528||,G|upstream_gene_variant|MODIFIER|Tp57577_TGAC_v2_gene12488|Tp57577_TGAC_v2_gene12488|t…	GT:PL	0/1:141,0,178
Tp57577_TGAC_v2_LG6	7149067	.	C	A	228	.	DP=149;VDB=0.00155157;SGB=-0.693147;MQSB=1;MQ0F=0;AC=2;AN=2;DP4=0,0,25,123;MQ=50;ANN=A|upstream_gene_variant|MODIFIER|Tp57577_TGAC_v2_gene14154|Tp57577_TGAC_v2_gene14154|transcript|Tp57577_TGAC_v2_mRNA14628|protein_coding||c.-2933C>A|||||2831|,A|downstream_gene_variant|MODIFIER|Tp57577_TGAC_v2_gene14164|Tp57577_TGAC_v2_gene14164|transcript|Tp57577_TGAC_v2_mRNA14641|protein_coding||c.*929C>A|||||7…	GT:PL	1/1:255,255,0
Tp57577_TGAC_v2_scaf_894	64502	.	T	C	228	.	DP=17;VDB=0.0932233;SGB=-0.690438;MQSB=1;MQ0F=0;AC=2;AN=2;DP4=0,0,13,4;MQ=50;ANN=C|3_prime_UTR_variant|MODIFIER|Tp57577_TGAC_v2_gene28114|Tp57577_TGAC_v2_gene28114|transcript|Tp57577_TGAC_v2_mRNA29066|protein_coding|9/9|c.*223A>G|||||223|	GT:PL	1/1:255,51,0
Tp57577_TGAC_v2_scaf_848	62189	.	T	C	228	.	DP=470;VDB=4.74361e-15;SGB=-0.693147;MQSB=1;MQ0F=0;AC=2;AN=2;DP4=0,0,74,349;MQ=50;ANN=C|downstream_gene_variant|MODIFIER|Tp57577_TGAC_v2_gene27879|Tp57577_TGAC_v2_gene27879|transcript|Tp57577_TGAC_v2_mRNA28824|protein_coding||c.*2759A>G|||||2727|,C|intron_variant|MODIFIER|Tp57577_TGAC_v2_gene27881|Tp57577_TGAC_v2_gene27881|transcript|Tp57577_TGAC_v2_mRNA28826|protein_coding|2/4|c.389+56T>C||||||	GT:PL	1/1:255,255,0
Tp57577_TGAC_v2_LG3	12147287	.	A	T	4.67873	.	DP=16;VDB=0.0221621;SGB=-0.511536;RPB=0.832553;MQB=1;MQSB=1;BQB=0.560355;MQ0F=0;ICB=1;HOB=0.5;AC=1;AN=2;DP4=7,6,3,0;MQ=50;ANN=T|synonymous_variant|LOW|Tp57577_TGAC_v2_gene11944|Tp57577_TGAC_v2_gene11944|transcript|Tp57577_TGAC_v2_mRNA12332|protein_coding|3/6|c.504A>T|p.Val168Val|842/1784|504/1071|168/356||,T|upstream_gene_variant|MODIFIER|Tp57577_TGAC_v2_gene11870|Tp57577_TGAC_v2_gene11870|transc…	GT:PL	0/1:38,0,255
Tp57577_TGAC_v2_LG3	8813658	.	A	C	191	.	DP=27;VDB=0.963239;SGB=-0.686358;RPB=0.550861;MQB=1;MQSB=1;BQB=0.906279;MQ0F=0;ICB=1;HOB=0.5;AC=1;AN=2;DP4=6,2,3,11;MQ=50;ANN=C|3_prime_UTR_variant|MODIFIER|Tp57577_TGAC_v2_gene17095|Tp57577_TGAC_v2_gene17095|transcript|Tp57577_TGAC_v2_mRNA17687|protein_coding|7/7|c.*60A>C|||||60|,C|downstream_gene_variant|MODIFIER|Tp57577_TGAC_v2_gene17083|Tp57577_TGAC_v2_gene17083|transcript|Tp57577_TGAC_v2_mRN…	GT:PL	0/1:224,0,173
Tp57577_TGAC_v2_scaf_1884	7396	.	A	T	145	.	DP=42;VDB=0.890598;SGB=-0.692976;RPB=0.576726;MQB=1;MQSB=1;BQB=0.6111;MQ0F=0;ICB=1;HOB=0.5;AC=1;AN=2;DP4=6,8,0,26;MQ=50;ANN=T|synonymous_variant|LOW|Tp57577_TGAC_v2_gene707|Tp57577_TGAC_v2_gene707|transcript|Tp57577_TGAC_v2_mRNA709|protein_coding|6/7|c.792A>T|p.Pro264Pro|971/1107|792/816|264/271||,T|synonymous_variant|LOW|Tp57577_TGAC_v2_gene707|Tp57577_TGAC_v2_gene707|transcript|Tp57577_TGAC_v2_…	GT:PL	0/1:178,0,242
Tp57577_TGAC_v2_LG7	30149913	.	G	A	185	.	DP=18;VDB=1.64783e-07;SGB=-0.691153;MQ0F=0;AC=2;AN=2;DP4=0,0,18,0;MQ=50;ANN=A|synonymous_variant|LOW|Tp57577_TGAC_v2_gene6456|Tp57577_TGAC_v2_gene6456|transcript|Tp57577_TGAC_v2_mRNA6684|protein_coding|9/9|c.987C>T|p.Pro329Pro|1208/1419|987/1107|329/368||	GT:PL	1/1:212,54,0
Tp57577_TGAC_v2_LG1	26511801	.	C	T	222	.	DP=179;VDB=0.97378;SGB=-0.693147;RPB=0.869262;MQB=1;MQSB=1;BQB=0.999957;MQ0F=0;ICB=1;HOB=0.5;AC=1;AN=2;DP4=89,27,51,10;MQ=50;ANN=T|synonymous_variant|LOW|Tp57577_TGAC_v2_gene22301|Tp57577_TGAC_v2_gene22301|transcript|Tp57577_TGAC_v2_mRNA23066|protein_coding|2/2|c.555C>T|p.Leu185Leu|1062/1328|555/705|185/234||,T|upstream_gene_variant|MODIFIER|Tp57577_TGAC_v2_gene22309|Tp57577_TGAC_v2_gene22309|tra…	GT:PL	0/1:255,0,255
Tp57577_TGAC_v2_scaf_227	310647	.	T	A	90	.	DP=34;VDB=0.10981;SGB=-0.662043;RPB=0.010294;MQB=1;MQSB=1;BQB=0.977216;MQ0F=0;ICB=1;HOB=0.5;AC=1;AN=2;DP4=24,1,9,0;MQ=50;ANN=A|3_prime_UTR_variant|MODIFIER|Tp57577_TGAC_v2_gene17336|Tp57577_TGAC_v2_gene17336|transcript|Tp57577_TGAC_v2_mRNA17942|protein_coding|20/20|c.*292A>T|||||534|,A|upstream_gene_variant|MODIFIER|Tp57577_TGAC_v2_gene17327|Tp57577_TGAC_v2_gene17327|transcript|Tp57577_TGAC_v2_mR…	GT:PL	0/1:124,0,221
Tp57577_TGAC_v2_LG7	4548314	.	C	T	222	.	DP=88;VDB=0.995026;SGB=-0.693147;RPB=0.910578;MQB=1;MQSB=1;BQB=0.912726;MQ0F=0;ICB=1;HOB=0.5;AC=1;AN=2;DP4=16,7,37,18;MQ=50;ANN=T|synonymous_variant|LOW|Tp57577_TGAC_v2_gene32859|Tp57577_TGAC_v2_gene32859|transcript|Tp57577_TGAC_v2_mRNA33963|protein_coding|3/4|c.504C>T|p.Ser168Ser|784/1198|504/618|168/205||	GT:PL	0/1:255,0,232
Tp57577_TGAC_v2_LG6	8180729	.	G	C	228	.	DP=31;VDB=0.00696163;SGB=-0.692914;MQSB=1;MQ0F=0;AC=2;AN=2;DP4=0,0,20,5;MQ=50;ANN=C|downstream_gene_variant|MODIFIER|Tp57577_TGAC_v2_gene34437|Tp57577_TGAC_v2_gene34437|transcript|Tp57577_TGAC_v2_mRNA35608|protein_coding||c.*71C>G|||||33|,C|downstream_gene_variant|MODIFIER|Tp57577_TGAC_v2_gene34441|Tp57577_TGAC_v2_gene34441|transcript|Tp57577_TGAC_v2_mRNA35612|protein_coding||c.*4591C>G|||||4413|…	GT:PL	1/1:255,75,0
Tp57577_TGAC_v2_LG4	9661272	.	A	G	222	.	DP=491;VDB=0.0178172;SGB=-0.693147;RPB=0.844943;MQB=1;MQSB=1;BQB=0.564376;MQ0F=0;ICB=1;HOB=0.5;AC=1;AN=2;DP4=77,68,156,179;MQ=50;ANN=G|missense_variant|MODERATE|Tp57577_TGAC_v2_gene24131|Tp57577_TGAC_v2_gene24131|transcript|Tp57577_TGAC_v2_mRNA24961|protein_coding|2/11|c.82A>G|p.Thr28Ala|277/2811|82/2037|28/678||	GT:PL	0/1:255,0,233
Tp57577_TGAC_v2_LG2	21547235	.	A	G	222	.	DP=45;VDB=0.142918;SGB=-0.69168;RPB=0.0877403;MQB=1;MQSB=1;BQB=0.417707;MQ0F=0;ICB=1;HOB=0.5;AC=1;AN=2;DP4=6,20,10,9;MQ=50;ANN=G|synonymous_variant|LOW|Tp57577_TGAC_v2_gene8164|Tp57577_TGAC_v2_gene8164|transcript|Tp57577_TGAC_v2_mRNA8442|protein_coding|7/33|c.687T>C|p.Pro229Pro|755/4048|687/3882|229/1293||	GT:PL	0/1:255,0,255
Tp57577_TGAC_v2_LG1	3955268	.	G	A	228	.	DP=62;VDB=0.521777;SGB=-0.693147;MQSB=1;MQ0F=0;AC=2;AN=2;DP4=0,0,29,33;MQ=50;ANN=A|3_prime_UTR_variant|MODIFIER|Tp57577_TGAC_v2_gene30567|Tp57577_TGAC_v2_gene30567|transcript|Tp57577_TGAC_v2_mRNA31602|protein_coding|10/10|c.*47C>T|||||47|,A|upstream_gene_variant|MODIFIER|Tp57577_TGAC_v2_gene30552|Tp57577_TGAC_v2_gene30552|transcript|Tp57577_TGAC_v2_mRNA31587|protein_coding||c.-4385G>A|||||4219|	GT:PL	1/1:255,187,0
Tp57577_TGAC_v2_scaf_152	122934	.	G	A	222	.	DP=71;VDB=0.157398;SGB=-0.693136;RPB=0.54712;MQB=1;MQSB=1;BQB=0.04704;MQ0F=0;ICB=1;HOB=0.5;AC=1;AN=2;DP4=22,13,16,19;MQ=50;ANN=A|synonymous_variant|LOW|Tp57577_TGAC_v2_gene26036|Tp57577_TGAC_v2_gene26036|transcript|Tp57577_TGAC_v2_mRNA26925|protein_coding|2/2|c.687C>T|p.Gly229Gly|826/1462|687/1167|229/388||,A|upstream_gene_variant|MODIFIER|Tp57577_TGAC_v2_gene26059|Tp57577_TGAC_v2_gene26059|trans…	GT:PL	0/1:255,0,255
Tp57577_TGAC_v2_LG4	16158557	.	C	T	82	.	DP=26;VDB=0.517234;SGB=-0.616816;RPB=0.83095;MQB=1;MQSB=1;BQB=0.695612;MQ0F=0;ICB=1;HOB=0.5;AC=1;AN=2;DP4=16,4,2,4;MQ=50;ANN=T|synonymous_variant|LOW|Tp57577_TGAC_v2_gene19054|Tp57577_TGAC_v2_gene19054|transcript|Tp57577_TGAC_v2_mRNA19712|protein_coding|3/19|c.1644C>T|p.Asn548Asn|1727/6042|1644/5448|548/1815||	GT:PL	0/1:116,0,255
Tp57577_TGAC_v2_scaf_186	209096	.	G	A	222	.	DP=138;VDB=0.0318345;SGB=-0.693147;RPB=0.0756823;MQB=1;MQSB=1;BQB=0.593565;MQ0F=0;ICB=1;HOB=0.5;AC=1;AN=2;DP4=27,12,51,48;MQ=50;ANN=A|3_prime_UTR_variant|MODIFIER|Tp57577_TGAC_v2_gene32834|Tp57577_TGAC_v2_gene32834|transcript|Tp57577_TGAC_v2_mRNA33938|protein_coding|1/1|c.*10C>T|||||10|	GT:PL	0/1:255,0,241
Tp57577_TGAC_v2_scaf_994	33440	.	G	A	43.0211	.	DP=41;VDB=0.00354297;SGB=-0.636426;RPB=0.857562;MQB=1;MQSB=1;BQB=0.747877;MQ0F=0;ICB=1;HOB=0.5;AC=1;AN=2;DP4=3,31,0,7;MQ=50;ANN=A|3_prime_UTR_variant|MODIFIER|Tp57577_TGAC_v2_gene23130|Tp57577_TGAC_v2_gene23130|transcript|Tp57577_TGAC_v2_mRNA23921|protein_coding|1/1|c.*357G>A|||||357|,A|upstream_gene_variant|MODIFIER|Tp57577_TGAC_v2_gene23129|Tp57577_TGAC_v2_gene23129|transcript|Tp57577_TGAC_v2_m…	GT:PL	0/1:78,0,255
Tp57577_TGAC_v2_scaf_427	191635	.	A	G	228	.	DP=38;VDB=0.12114;SGB=-0.69312;MQSB=1;MQ0F=0;AC=2;AN=2;DP4=0,0,17,15;MQ=50;ANN=G|3_prime_UTR_variant|MODIFIER|Tp57577_TGAC_v2_gene13743|Tp57577_TGAC_v2_gene13743|transcript|Tp57577_TGAC_v2_mRNA14199|protein_coding|3/3|c.*304T>C|||||304|,G|downstream_gene_variant|MODIFIER|Tp57577_TGAC_v2_gene13751|Tp57577_TGAC_v2_gene13751|transcript|Tp57577_TGAC_v2_mRNA14207|protein_coding||c.*3559A>G|||||3179|	GT:PL	1/1:255,96,0
Tp57577_TGAC_v2_scaf_554	79544	.	T	C	220	.	DP=52;VDB=0.192302;SGB=-0.693145;RPB=0.694386;MQB=1;MQSB=1;BQB=0.984294;MQ0F=0;ICB=1;HOB=0.5;AC=1;AN=2;DP4=5,5,20,21;MQ=50;ANN=C|synonymous_variant|LOW|Tp57577_TGAC_v2_gene9325|Tp57577_TGAC_v2_gene9325|transcript|Tp57577_TGAC_v2_mRNA9634|protein_coding|1/2|c.387T>C|p.Thr129Thr|539/2091|387/1233|129/410||,C|upstream_gene_variant|MODIFIER|Tp57577_TGAC_v2_gene9328|Tp57577_TGAC_v2_gene9328|transcript…	GT:PL	0/1:255,0,138
Tp57577_TGAC_v2_scaf_214	66553	.	T	A	228	.	DP=20;VDB=0.357405;SGB=-0.69168;MQSB=1;MQ0F=0;AC=2;AN=2;DP4=0,0,7,12;MQ=50;ANN=A|missense_variant|MODERATE|Tp57577_TGAC_v2_gene10616|Tp57577_TGAC_v2_gene10616|transcript|Tp57577_TGAC_v2_mRNA10970|protein_coding|1/20|c.469T>A|p.Ser157Thr|668/3305|469/2553|157/850||	GT:PL	1/1:255,57,0
Tp57577_TGAC_v2_LG3	25342741	.	A	G	228	.	DP=36;VDB=0.124924;SGB=-0.69311;MQSB=1;MQ0F=0;AC=2;AN=2;DP4=0,0,13,18;MQ=50;ANN=G|3_prime_UTR_variant|MODIFIER|Tp57577_TGAC_v2_gene6334|Tp57577_TGAC_v2_gene6334|transcript|Tp57577_TGAC_v2_mRNA6558|protein_coding|3/3|c.*169T>C|||||169|,G|downstream_gene_variant|MODIFIER|Tp57577_TGAC_v2_gene6338|Tp57577_TGAC_v2_gene6338|transcript|Tp57577_TGAC_v2_mRNA6562|protein_coding||c.*2547A>G|||||2342|	GT:PL	1/1:255,93,0
Tp57577_TGAC_v2_LG2	30055676	.	C	T	174	.	DP=41;VDB=1.07405e-06;SGB=-0.693132;RPB=0.288619;MQB=1;MQSB=1;BQB=0.179418;MQ0F=0;ICB=1;HOB=0.5;AC=1;AN=2;DP4=0,7,1,33;MQ=50;ANN=T|3_prime_UTR_variant|MODIFIER|Tp57577_TGAC_v2_gene20977|Tp57577_TGAC_v2_gene20977|transcript|Tp57577_TGAC_v2_mRNA21693|protein_coding|7/8|c.*194C>T|||||194|,T|upstream_gene_variant|MODIFIER|Tp57577_TGAC_v2_gene20989|Tp57577_TGAC_v2_gene20989|transcript|Tp57577_TGAC_v2_…	GT:PL	0/1:209,0,71
Tp57577_TGAC_v2_LG2	29138824	.	T	G	228	.	DP=360;VDB=0.000256585;SGB=-0.693147;RPB=0.172074;MQB=1;MQSB=1;BQB=0.000116492;MQ0F=0;AC=2;AN=2;DP4=4,15,27,258;MQ=50;ANN=G|downstream_gene_variant|MODIFIER|Tp57577_TGAC_v2_gene25927|Tp57577_TGAC_v2_gene25927|transcript|Tp57577_TGAC_v2_mRNA26814|protein_coding||c.*3118T>G|||||2544|,G|downstream_gene_variant|MODIFIER|Tp57577_TGAC_v2_gene25880|Tp57577_TGAC_v2_gene25880|transcript|Tp57577_TGAC_v2_mR…	GT:PL	1/1:255,255,0
Tp57577_TGAC_v2_LG4	27949663	.	G	A	228	.	DP=40;VDB=0.492842;SGB=-0.693145;MQSB=1;MQ0F=0;AC=2;AN=2;DP4=0,0,16,24;MQ=50;ANN=A|missense_variant|MODERATE|Tp57577_TGAC_v2_gene5589|Tp57577_TGAC_v2_gene5589|transcript|Tp57577_TGAC_v2_mRNA5782|protein_coding|13/17|c.1366C>T|p.Pro456Ser|1574/2631|1366/2085|456/694||	GT:PL	1/1:255,120,0
Tp57577_TGAC_v2_LG3	6923848	.	C	T	209	.	DP=197;VDB=0.686229;SGB=-0.693147;RPB=0.558204;MQB=1;MQSB=1;BQB=0.00449563;MQ0F=0;ICB=1;HOB=0.5;AC=1;AN=2;DP4=70,70,30,22;MQ=50;ANN=T|3_prime_UTR_variant|MODIFIER|Tp57577_TGAC_v2_gene37346|Tp57577_TGAC_v2_gene37346|transcript|Tp57577_TGAC_v2_mRNA38600|protein_coding|13/13|c.*8C>T|||||8|,T|upstream_gene_variant|MODIFIER|Tp57577_TGAC_v2_gene37392|Tp57577_TGAC_v2_gene37392|transcript|Tp57577_TGAC_v2…	GT:PL	0/1:243,0,255
Tp57577_TGAC_v2_scaf_322	154214	.	G	A	228	.	DP=64;VDB=0.914539;SGB=-0.693147;MQSB=1;MQ0F=0;AC=2;AN=2;DP4=0,0,27,37;MQ=50;ANN=A|3_prime_UTR_variant|MODIFIER|Tp57577_TGAC_v2_gene19849|Tp57577_TGAC_v2_gene19849|transcript|Tp57577_TGAC_v2_mRNA20533|protein_coding|4/4|c.*5G>A|||||5|	GT:PL	1/1:255,193,0
Tp57577_TGAC_v2_LG2	18801280	.	C	T	222	.	DP=108;VDB=0.846435;SGB=-0.693141;RPB=0.236917;MQB=1;MQSB=1;BQB=0.284126;MQ0F=0;ICB=1;HOB=0.5;AC=1;AN=2;DP4=36,32,14,23;MQ=50;ANN=T|synonymous_variant|LOW|Tp57577_TGAC_v2_gene20025|Tp57577_TGAC_v2_gene20025|transcript|Tp57577_TGAC_v2_mRNA20718|protein_coding|6/10|c.789G>A|p.Lys263Lys|790/1652|789/1479|263/492||WARNING_TRANSCRIPT_NO_START_CODON,T|upstream_gene_variant|MODIFIER|Tp57577_TGAC_v2_gene…	GT:PL	0/1:255,0,255
Tp57577_TGAC_v2_LG2	21688166	.	C	A	222	.	DP=36;VDB=0.000145644;SGB=-0.692352;RPB=0.805457;MQB=1;MQSB=1;BQB=0.0619715;MQ0F=0;ICB=1;HOB=0.5;AC=1;AN=2;DP4=8,7,12,9;MQ=50;ANN=A|synonymous_variant|LOW|Tp57577_TGAC_v2_gene8155|Tp57577_TGAC_v2_gene8155|transcript|Tp57577_TGAC_v2_mRNA8433|protein_coding|46/49|c.9819G>T|p.Leu3273Leu|10031/11347|9819/10764|3273/3587||	GT:PL	0/1:255,0,249
Tp57577_TGAC_v2_LG2	5890162	.	G	A,T	222	.	DP=236;VDB=0.987227;SGB=-0.693147;RPB=0.930043;MQB=1;MQSB=1;BQB=0.286803;MQ0F=0;ICB=1;HOB=0.5;AC=1,0;AN=2;DP4=24,55,62,80;MQ=50;ANN=A|missense_variant|MODERATE|Tp57577_TGAC_v2_gene33644|Tp57577_TGAC_v2_gene33644|transcript|Tp57577_TGAC_v2_mRNA34781|protein_coding|8/13|c.1997G>A|p.Arg666His|1997/3891|1997/3891|666/1296||WARNING_TRANSCRIPT_MULTIPLE_STOP_CODONS,T|missense_variant|MODERATE|Tp57577_TG…	GT:PL	0/1:255,0,255,255,255,255
Tp57577_TGAC_v2_LG1	23510945	.	C	T	62	.	DP=49;VDB=0.142463;SGB=-0.636426;RPB=0.262109;MQB=1;MQSB=1;BQB=0.32853;MQ0F=0;ICB=1;HOB=0.5;AC=1;AN=2;DP4=15,22,3,4;MQ=50;ANN=T|synonymous_variant|LOW|Tp57577_TGAC_v2_gene15679|Tp57577_TGAC_v2_gene15679|transcript|Tp57577_TGAC_v2_mRNA16209|protein_coding|2/3|c.864G>A|p.Glu288Glu|1162/2711|864/2322|288/773||,T|synonymous_variant|LOW|Tp57577_TGAC_v2_gene15679|Tp57577_TGAC_v2_gene15679|transcript|Tp…	GT:PL	0/1:97,0,255
Tp57577_TGAC_v2_LG6	18367977	.	A	G	222	.	DP=63;VDB=0.274647;SGB=-0.693054;RPB=0.000540826;MQB=1;MQSB=1;BQB=0.80507;MQ0F=0;ICB=1;HOB=0.5;AC=1;AN=2;DP4=25,8,17,11;MQ=50;ANN=G|synonymous_variant|LOW|Tp57577_TGAC_v2_gene39148|Tp57577_TGAC_v2_gene39148|transcript|Tp57577_TGAC_v2_mRNA40479|protein_coding|6/6|c.870T>C|p.Gly290Gly|980/1087|870/963|290/320||,G|synonymous_variant|LOW|Tp57577_TGAC_v2_gene39148|Tp57577_TGAC_v2_gene39148|transcript|…	GT:PL	0/1:255,0,255
Tp57577_TGAC_v2_scaf_1070	46429	.	G	A	200	.	DP=53;VDB=0.347267;SGB=-0.69168;RPB=0.250983;MQB=1;MQSB=1;BQB=0.402454;MQ0F=0;ICB=1;HOB=0.5;AC=1;AN=2;DP4=18,15,4,15;MQ=50;ANN=A|missense_variant|MODERATE|Tp57577_TGAC_v2_gene27464|Tp57577_TGAC_v2_gene27464|transcript|Tp57577_TGAC_v2_mRNA28405|protein_coding|2/2|c.769G>A|p.Gly257Ser|995/1596|769/792|257/263||,A|downstream_gene_variant|MODIFIER|Tp57577_TGAC_v2_gene27462|Tp57577_TGAC_v2_gene27462|t…	GT:PL	0/1:233,0,255
Tp57577_TGAC_v2_LG5	13040845	.	A	G	40.2853	.	DP=51;VDB=0.147395;SGB=-0.636426;RPB=0.0481004;MQB=1;MQSB=1;BQB=0.798621;MQ0F=0;ICB=1;HOB=0.5;AC=1;AN=2;DP4=13,31,3,4;MQ=50;ANN=G|synonymous_variant|LOW|Tp57577_TGAC_v2_gene26839|Tp57577_TGAC_v2_gene26839|transcript|Tp57577_TGAC_v2_mRNA27756|protein_coding|2/2|c.624T>C|p.Phe208Phe|951/1989|624/1374|208/457||,G|upstream_gene_variant|MODIFIER|Tp57577_TGAC_v2_gene26847|Tp57577_TGAC_v2_gene26847|tran…	GT:PL	0/1:76,0,255
Tp57577_TGAC_v2_scaf_222	39182	.	A	T	202	.	DP=55;VDB=0.0157073;SGB=-0.690438;RPB=0.129573;MQB=1;MQSB=1;BQB=0.916001;MQ0F=0;ICB=1;HOB=0.5;AC=1;AN=2;DP4=13,25,9,8;MQ=50;ANN=T|missense_variant|MODERATE|Tp57577_TGAC_v2_gene17535|Tp57577_TGAC_v2_gene17535|transcript|Tp57577_TGAC_v2_mRNA18149|protein_coding|2/3|c.86A>T|p.Lys29Met|338/2253|86/1803|29/600||,T|missense_variant|MODERATE|Tp57577_TGAC_v2_gene17535|Tp57577_TGAC_v2_gene17535|transcript…	GT:PL	0/1:235,0,255
Tp57577_TGAC_v2_LG7	5170314	.	T	C	222	.	DP=237;VDB=0.00863;SGB=-0.693147;RPB=0.201677;MQB=1;MQSB=1;BQB=0.783782;MQ0F=0;ICB=1;HOB=0.5;AC=1;AN=2;DP4=60,43,67,58;MQ=50;ANN=C|synonymous_variant|LOW|Tp57577_TGAC_v2_gene38122|Tp57577_TGAC_v2_gene38122|transcript|Tp57577_TGAC_v2_mRNA39411|protein_coding|4/4|c.2286T>C|p.Asp762Asp|2833/3197|2286/2445|762/814||,C|downstream_gene_variant|MODIFIER|Tp57577_TGAC_v2_gene38189|Tp57577_TGAC_v2_gene3818…	GT:PL	0/1:255,0,255
Tp57577_TGAC_v2_LG3	11277959	.	G	A	222	.	DP=110;VDB=0.923231;SGB=-0.693147;RPB=0.906909;MQB=1;MQSB=1;BQB=0.542968;MQ0F=0;ICB=1;HOB=0.5;AC=1;AN=2;DP4=21,21,43,24;MQ=50;ANN=A|synonymous_variant|LOW|Tp57577_TGAC_v2_gene10452|Tp57577_TGAC_v2_gene10452|transcript|Tp57577_TGAC_v2_mRNA10802|protein_coding|2/2|c.879G>A|p.Pro293Pro|1015/1627|879/1293|293/430||,A|downstream_gene_variant|MODIFIER|Tp57577_TGAC_v2_gene10446|Tp57577_TGAC_v2_gene10446…	GT:PL	0/1:255,0,255
Tp57577_TGAC_v2_LG1	11882742	.	A	G	222	.	DP=136;VDB=0.963103;SGB=-0.693147;RPB=0.00091072;MQB=1;MQSB=1;BQB=0.717325;MQ0F=0;ICB=1;HOB=0.5;AC=1;AN=2;DP4=34,9,45,39;MQ=50;ANN=G|synonymous_variant|LOW|Tp57577_TGAC_v2_gene33073|Tp57577_TGAC_v2_gene33073|transcript|Tp57577_TGAC_v2_mRNA34186|protein_coding|6/6|c.811T>C|p.Leu271Leu|1070/1507|811/969|271/322||	GT:PL	0/1:255,0,255
Tp57577_TGAC_v2_LG2	12930023	.	A	G	96	.	DP=41;VDB=0.00640863;SGB=-0.662043;RPB=0.00492409;MQB=1;MQSB=1;BQB=0.416862;MQ0F=0;ICB=1;HOB=0.5;AC=1;AN=2;DP4=21,11,1,8;MQ=50;ANN=G|synonymous_variant|LOW|Tp57577_TGAC_v2_gene25135|Tp57577_TGAC_v2_gene25135|transcript|Tp57577_TGAC_v2_mRNA25994|protein_coding|8/16|c.813A>G|p.Thr271Thr|1086/2311|813/1728|271/575||,G|upstream_gene_variant|MODIFIER|Tp57577_TGAC_v2_gene25096|Tp57577_TGAC_v2_gene25096…	GT:PL	0/1:130,0,255
Tp57577_TGAC_v2_scaf_1246	8432	.	T	C	171	.	DP=44;VDB=0.997584;SGB=-0.69168;RPB=0.12744;MQB=1;MQSB=1;BQB=0.37848;MQ0F=0;ICB=1;HOB=0.5;AC=1;AN=2;DP4=11,13,17,2;MQ=50;ANN=C|synonymous_variant|LOW|Tp57577_TGAC_v2_gene23845|Tp57577_TGAC_v2_gene23845|transcript|Tp57577_TGAC_v2_mRNA24666|protein_coding|21/21|c.3657A>G|p.Pro1219Pro|3713/4379|3657/4194|1219/1397||,C|downstream_gene_variant|MODIFIER|Tp57577_TGAC_v2_gene23848|Tp57577_TGAC_v2_gene238…	GT:PL	0/1:204,0,255
Tp57577_TGAC_v2_LG6	11536713	.	A	C	228	.	DP=47;VDB=0.0909468;SGB=-0.693145;RPB=1;MQB=1;MQSB=1;BQB=1;MQ0F=0;AC=2;AN=2;DP4=0,1,20,20;MQ=50;ANN=C|3_prime_UTR_variant|MODIFIER|Tp57577_TGAC_v2_gene24308|Tp57577_TGAC_v2_gene24308|transcript|Tp57577_TGAC_v2_mRNA25145|protein_coding|1/1|c.*19A>C|||||19|,C|upstream_gene_variant|MODIFIER|Tp57577_TGAC_v2_gene24304|Tp57577_TGAC_v2_gene24304|transcript|Tp57577_TGAC_v2_mRNA25140|protein_coding||c.-11…	GT:PL	1/1:255,83,0
Tp57577_TGAC_v2_scaf_84	98622	.	A	T	31.2544	.	DP=20;VDB=0.392388;SGB=-0.511536;RPB=0.19218;MQB=1;MQSB=1;BQB=0.990991;MQ0F=0;ICB=1;HOB=0.5;AC=1;AN=2;DP4=0,13,1,2;MQ=50;ANN=T|missense_variant|MODERATE|Tp57577_TGAC_v2_gene3660|Tp57577_TGAC_v2_gene3660|transcript|Tp57577_TGAC_v2_mRNA3768|protein_coding|3/3|c.1882A>T|p.Ser628Cys|1925/2855|1882/2418|628/805||,T|upstream_gene_variant|MODIFIER|Tp57577_TGAC_v2_gene3676|Tp57577_TGAC_v2_gene3676|transc…	GT:PL	0/1:66,0,177
Tp57577_TGAC_v2_LG3	27746279	.	T	C	222	.	DP=49;VDB=0.987289;SGB=-0.69311;RPB=0.807843;MQB=1;MQSB=1;BQB=0.874233;MQ0F=0;ICB=1;HOB=0.5;AC=1;AN=2;DP4=12,6,9,22;MQ=50;ANN=C|synonymous_variant|LOW|Tp57577_TGAC_v2_gene24903|Tp57577_TGAC_v2_gene24903|transcript|Tp57577_TGAC_v2_mRNA25757|protein_coding|5/11|c.1215A>G|p.Ser405Ser|1590/2737|1215/1965|405/654||	GT:PL	0/1:255,0,255
Tp57577_TGAC_v2_scaf_742	32079	.	T	A	222	.	DP=24;VDB=0.842833;SGB=-0.690438;RPB=0.864405;MQB=1;MQSB=1;BQB=0.987474;MQ0F=0;ICB=1;HOB=0.5;AC=1;AN=2;DP4=6,1,10,7;MQ=50;ANN=A|synonymous_variant|LOW|Tp57577_TGAC_v2_gene30297|Tp57577_TGAC_v2_gene30297|transcript|Tp57577_TGAC_v2_mRNA31323|protein_coding|1/1|c.135T>A|p.Gly45Gly|554/1219|135/303|45/100||,A|downstream_gene_variant|MODIFIER|Tp57577_TGAC_v2_gene30293|Tp57577_TGAC_v2_gene30293|transcr…	GT:PL	0/1:255,0,131
Tp57577_TGAC_v2_scaf_558	83026	.	A	T	222	.	DP=41;VDB=0.213204;SGB=-0.688148;RPB=0.357386;MQB=1;MQSB=1;BQB=0.400216;MQ0F=0;ICB=1;HOB=0.5;AC=1;AN=2;DP4=17,9,7,8;MQ=50;ANN=T|synonymous_variant|LOW|Tp57577_TGAC_v2_gene9370|Tp57577_TGAC_v2_gene9370|transcript|Tp57577_TGAC_v2_mRNA9682|protein_coding|4/10|c.435A>T|p.Ser145Ser|982/2408|435/1809|145/602||,T|downstream_gene_variant|MODIFIER|Tp57577_TGAC_v2_gene9365|Tp57577_TGAC_v2_gene9365|transcri…	GT:PL	0/1:255,0,255
Tp57577_TGAC_v2_LG1	18666073	.	C	T	151	.	DP=45;VDB=1.55055e-05;SGB=-0.693021;RPB=0.991914;MQB=1;BQB=0.772659;MQ0F=0;ICB=1;HOB=0.5;AC=1;AN=2;DP4=0,18,0,27;MQ=50;ANN=T|synonymous_variant|LOW|Tp57577_TGAC_v2_gene13395|Tp57577_TGAC_v2_gene13395|transcript|Tp57577_TGAC_v2_mRNA13844|protein_coding|5/6|c.960C>T|p.Thr320Thr|1225/1467|960/996|320/331||,T|downstream_gene_variant|MODIFIER|Tp57577_TGAC_v2_gene13407|Tp57577_TGAC_v2_gene13407|transcr…	GT:PL	0/1:184,0,168
Tp57577_TGAC_v2_LG7	10711636	.	C	T	222	.	DP=230;VDB=0.0667156;SGB=-0.693147;RPB=0.210682;MQB=1;MQSB=1;BQB=0.590572;MQ0F=0;ICB=1;HOB=0.5;AC=1;AN=2;DP4=43,50,59,51;MQ=50;ANN=T|synonymous_variant|LOW|Tp57577_TGAC_v2_gene16170|Tp57577_TGAC_v2_gene16170|transcript|Tp57577_TGAC_v2_mRNA16727|protein_coding|6/6|c.918G>A|p.Pro306Pro|1000/1297|918/966|306/321||,T|downstream_gene_variant|MODIFIER|Tp57577_TGAC_v2_gene16158|Tp57577_TGAC_v2_gene16158…	GT:PL	0/1:255,0,255
Tp57577_TGAC_v2_LG4	17100146	.	T	C	197	.	DP=377;VDB=0.300457;SGB=-0.693147;RPB=7.81479e-05;MQB=1;MQSB=1;BQB=0.344612;MQ0F=0;ICB=1;HOB=0.5;AC=1;AN=2;DP4=86,186,31,74;MQ=50;ANN=C|missense_variant|MODERATE|Tp57577_TGAC_v2_gene4615|Tp57577_TGAC_v2_gene4615|transcript|Tp57577_TGAC_v2_mRNA4764|protein_coding|1/3|c.160A>G|p.Lys54Glu|420/902|160/564|54/187||,C|downstream_gene_variant|MODIFIER|Tp57577_TGAC_v2_gene4664|Tp57577_TGAC_v2_gene4664|tr…	GT:PL	0/1:231,0,255
Tp57577_TGAC_v2_LG4	1954738	.	G	A	228	.	DP=40;VDB=0.00239058;SGB=-0.693143;MQSB=1;MQ0F=0;AC=2;AN=2;DP4=0,0,27,11;MQ=50;ANN=A|synonymous_variant|LOW|Tp57577_TGAC_v2_gene12597|Tp57577_TGAC_v2_gene12597|transcript|Tp57577_TGAC_v2_mRNA13007|protein_coding|9/9|c.867C>T|p.Ser289Ser|915/1275|867/912|289/303||,A|upstream_gene_variant|MODIFIER|Tp57577_TGAC_v2_gene12698|Tp57577_TGAC_v2_gene12698|transcript|Tp57577_TGAC_v2_mRNA13114|protein_codin…	GT:PL	1/1:255,114,0
Tp57577_TGAC_v2_LG2	30735974	.	A	G	222	.	DP=30;VDB=0.0980084;SGB=-0.683931;RPB=0.352607;MQB=1;MQSB=1;BQB=0.0174289;MQ0F=0;ICB=1;HOB=0.5;AC=1;AN=2;DP4=8,9,6,7;MQ=50;ANN=G|synonymous_variant|LOW|Tp57577_TGAC_v2_gene6625|Tp57577_TGAC_v2_gene6625|transcript|Tp57577_TGAC_v2_mRNA6861|protein_coding|20/33|c.3627T>C|p.Ser1209Ser|3935/6132|3627/5493|1209/1830||	GT:PL	0/1:255,0,255
Tp57577_TGAC_v2_LG7	2372171	.	T	C	126	.	DP=71;VDB=5.73125e-05;SGB=-0.688148;RPB=1.38313e-07;MQB=1;MQSB=1;BQB=0.756789;MQ0F=0;ICB=1;HOB=0.5;AC=1;AN=2;DP4=30,26,11,4;MQ=50;ANN=C|synonymous_variant|LOW|Tp57577_TGAC_v2_gene38496|Tp57577_TGAC_v2_gene38496|transcript|Tp57577_TGAC_v2_mRNA39795|protein_coding|2/8|c.159T>C|p.Asp53Asp|447/1528|159/789|53/262||,C|upstream_gene_variant|MODIFIER|Tp57577_TGAC_v2_gene38476|Tp57577_TGAC_v2_gene38476|t…	GT:PL	0/1:160,0,255
Tp57577_TGAC_v2_scaf_174	246138	.	T	C	228	.	DP=39;VDB=0.849589;SGB=-0.693144;MQSB=1;MQ0F=0;AC=2;AN=2;DP4=0,0,17,22;MQ=50;ANN=C|synonymous_variant|LOW|Tp57577_TGAC_v2_gene25170|Tp57577_TGAC_v2_gene25170|transcript|Tp57577_TGAC_v2_mRNA26030|protein_coding|4/7|c.633T>C|p.Ser211Ser|859/1729|633/1344|211/447||,C|upstream_gene_variant|MODIFIER|Tp57577_TGAC_v2_gene25176|Tp57577_TGAC_v2_gene25176|transcript|Tp57577_TGAC_v2_mRNA26036|protein_coding…	GT:PL	1/1:255,117,0
Tp57577_TGAC_v2_LG4	1545173	.	G	T	222	.	DP=45;VDB=0.153613;SGB=-0.692831;RPB=0.877203;MQB=1;MQSB=1;BQB=0.242396;MQ0F=0;ICB=1;HOB=0.5;AC=1;AN=2;DP4=10,11,14,10;MQ=50;ANN=T|synonymous_variant|LOW|Tp57577_TGAC_v2_gene7976|Tp57577_TGAC_v2_gene7976|transcript|Tp57577_TGAC_v2_mRNA8248|protein_coding|3/4|c.1683G>T|p.Val561Val|1826/3476|1683/2352|561/783||,T|synonymous_variant|LOW|Tp57577_TGAC_v2_gene7976|Tp57577_TGAC_v2_gene7976|transcript|Tp…	GT:PL	0/1:255,0,255
Tp57577_TGAC_v2_LG2	15888683	.	G	T	228	.	DP=79;VDB=3.99408e-09;SGB=-0.693147;MQSB=1;MQ0F=0;AC=2;AN=2;DP4=0,0,3,63;MQ=50;ANN=T|upstream_gene_variant|MODIFIER|Tp57577_TGAC_v2_gene33891|Tp57577_TGAC_v2_gene33891|transcript|Tp57577_TGAC_v2_mRNA35034|protein_coding||c.-2771C>A|||||2536|,T|downstream_gene_variant|MODIFIER|Tp57577_TGAC_v2_gene33883|Tp57577_TGAC_v2_gene33883|transcript|Tp57577_TGAC_v2_mRNA35026|protein_coding||c.*347C>A|||||334…	GT:PL	1/1:255,199,0
Tp57577_TGAC_v2_LG7	23798126	.	T	G	40.1806	.	DP=24;VDB=0.0230159;SGB=-0.556411;RPB=0.0537293;MQB=1;MQSB=1;BQB=0.952056;MQ0F=0;ICB=1;HOB=0.5;AC=1;AN=2;DP4=11,6,1,3;MQ=50;ANN=G|upstream_gene_variant|MODIFIER|Tp57577_TGAC_v2_gene3604|Tp57577_TGAC_v2_gene3604|transcript|Tp57577_TGAC_v2_mRNA3709|protein_coding||c.-2716A>C|||||2640|,G|downstream_gene_variant|MODIFIER|Tp57577_TGAC_v2_gene3600|Tp57577_TGAC_v2_gene3600|transcript|Tp57577_TGAC_v2_mRN…	GT:PL	0/1:75,0,255
Tp57577_TGAC_v2_LG3	27289323	.	C	A	222	.	DP=43;VDB=0.943513;SGB=-0.692717;RPB=0.791944;MQB=1;MQSB=1;BQB=0.422036;MQ0F=0;ICB=1;HOB=0.5;AC=1;AN=2;DP4=6,12,6,17;MQ=50;ANN=A|synonymous_variant|LOW|Tp57577_TGAC_v2_gene33745|Tp57577_TGAC_v2_gene33745|transcript|Tp57577_TGAC_v2_mRNA34882|protein_coding|9/9|c.786G>T|p.Arg262Arg|964/1261|786/822|262/273||,A|downstream_gene_variant|MODIFIER|Tp57577_TGAC_v2_gene33778|Tp57577_TGAC_v2_gene33778|tran…	GT:PL	0/1:255,0,255
Tp57577_TGAC_v2_LG6	21529728	.	T	A	228	.	DP=75;VDB=0.706595;SGB=-0.693147;MQSB=1;MQ0F=0;AC=2;AN=2;DP4=0,0,48,27;MQ=50;ANN=A|missense_variant|MODERATE|Tp57577_TGAC_v2_gene15506|Tp57577_TGAC_v2_gene15506|transcript|Tp57577_TGAC_v2_mRNA16025|protein_coding|3/8|c.1153T>A|p.Cys385Ser|1287/4532|1153/3963|385/1320||	GT:PL	1/1:255,226,0
Tp57577_TGAC_v2_scaf_181	85456	.	G	A	222	.	DP=73;VDB=0.0268439;SGB=-0.69311;RPB=0.767301;MQB=1;MQSB=1;BQB=0.967792;MQ0F=0;ICB=1;HOB=0.5;AC=1;AN=2;DP4=12,29,9,22;MQ=50;ANN=A|synonymous_variant|LOW|Tp57577_TGAC_v2_gene32575|Tp57577_TGAC_v2_gene32575|transcript|Tp57577_TGAC_v2_mRNA33674|protein_coding|4/7|c.387G>A|p.Lys129Lys|728/1671|387/1293|129/430||	GT:PL	0/1:255,0,255
Tp57577_TGAC_v2_LG1	19126978	.	A	G	228	.	DP=29;VDB=0.00318024;SGB=-0.692914;MQSB=1;MQ0F=0;AC=2;AN=2;DP4=0,0,5,20;MQ=50;ANN=G|missense_variant|MODERATE|Tp57577_TGAC_v2_gene14579|Tp57577_TGAC_v2_gene14579|transcript|Tp57577_TGAC_v2_mRNA15064|protein_coding|1/3|c.490A>G|p.Ser164Gly|785/1364|490/984|164/327||	GT:PL	1/1:255,75,0
Tp57577_TGAC_v2_LG3	19191651	.	T	A	212	.	DP=35;VDB=0.229729;SGB=-0.686358;RPB=0.455794;MQB=1;MQSB=1;BQB=0.969977;MQ0F=0;ICB=1;HOB=0.5;AC=1;AN=2;DP4=1,17,7,7;MQ=50;ANN=A|synonymous_variant|LOW|Tp57577_TGAC_v2_gene19469|Tp57577_TGAC_v2_gene19469|transcript|Tp57577_TGAC_v2_mRNA20144|protein_coding|9/9|c.2082A>T|p.Thr694Thr|2623/3395|2082/2523|694/840||,A|upstream_gene_variant|MODIFIER|Tp57577_TGAC_v2_gene19452|Tp57577_TGAC_v2_gene19452|tra…	GT:PL	0/1:245,0,198
Tp57577_TGAC_v2_LG6	4506221	.	T	A	193	.	DP=21;VDB=2.08006e-08;SGB=-0.692352;MQ0F=0;AC=2;AN=2;DP4=0,0,21,0;MQ=50;ANN=A|downstream_gene_variant|MODIFIER|Tp57577_TGAC_v2_gene16437|Tp57577_TGAC_v2_gene16437|transcript|Tp57577_TGAC_v2_mRNA17000|protein_coding||c.*253A>T|||||69|,A|downstream_gene_variant|MODIFIER|Tp57577_TGAC_v2_gene16437|Tp57577_TGAC_v2_gene16437|transcript|Tp57577_TGAC_v2_mRNA17001|protein_coding||c.*253A>T|||||69|,A|inter…	GT:PL	1/1:220,63,0
Tp57577_TGAC_v2_scaf_235	147233	.	T	G	81	.	DP=32;VDB=0.983654;SGB=-0.662043;RPB=0.998026;MQB=1;MQSB=1;BQB=0.0494928;MQ0F=0;ICB=1;HOB=0.5;AC=1;AN=2;DP4=18,5,9,0;MQ=50;ANN=G|downstream_gene_variant|MODIFIER|Tp57577_TGAC_v2_gene16052|Tp57577_TGAC_v2_gene16052|transcript|Tp57577_TGAC_v2_mRNA16599|protein_coding||c.*77A>C|||||15|,G|intergenic_region|MODIFIER|Tp57577_TGAC_v2_gene16062-Tp57577_TGAC_v2_gene16052|Tp57577_TGAC_v2_gene16062-Tp57577_…	GT:PL	0/1:115,0,255
Tp57577_TGAC_v2_LG2	14453821	.	G	A	201	.	DP=693;VDB=0.936895;SGB=-0.693147;RPB=0.602342;MQB=1;MQSB=1;BQB=0.742999;MQ0F=0;ICB=1;HOB=0.5;AC=1;AN=2;DP4=256,224,114,77;MQ=50;ANN=A|missense_variant|MODERATE|Tp57577_TGAC_v2_gene26728|Tp57577_TGAC_v2_gene26728|transcript|Tp57577_TGAC_v2_mRNA27643|protein_coding|1/2|c.191C>T|p.Thr64Ile|288/1034|191/717|64/238||,A|upstream_gene_variant|MODIFIER|Tp57577_TGAC_v2_gene26719|Tp57577_TGAC_v2_gene26719…	GT:PL	0/1:235,0,255
Tp57577_TGAC_v2_LG6	11150518	.	C	T	222	.	DP=275;VDB=0.0530641;SGB=-0.693147;RPB=0.57181;MQB=1;MQSB=1;BQB=0.119585;MQ0F=0;ICB=1;HOB=0.5;AC=1;AN=2;DP4=56,54,85,70;MQ=50;ANN=T|synonymous_variant|LOW|Tp57577_TGAC_v2_gene17459|Tp57577_TGAC_v2_gene17459|transcript|Tp57577_TGAC_v2_mRNA18071|protein_coding|5/6|c.987C>T|p.Gly329Gly|1087/1743|987/1134|329/377||,T|upstream_gene_variant|MODIFIER|Tp57577_TGAC_v2_gene17472|Tp57577_TGAC_v2_gene17472|t…	GT:PL	0/1:255,0,255
Tp57577_TGAC_v2_LG4	5232763	.	C	G	222	.	DP=65;VDB=0.496859;SGB=-0.692914;RPB=0.87363;MQB=1;MQSB=1;BQB=0.398929;MQ0F=0;ICB=1;HOB=0.5;AC=1;AN=2;DP4=24,14,16,9;MQ=50;ANN=G|synonymous_variant|LOW|Tp57577_TGAC_v2_gene34973|Tp57577_TGAC_v2_gene34973|transcript|Tp57577_TGAC_v2_mRNA36166|protein_coding|2/11|c.162G>C|p.Arg54Arg|307/1840|162/1605|54/534||,G|downstream_gene_variant|MODIFIER|Tp57577_TGAC_v2_gene34979|Tp57577_TGAC_v2_gene34979|tran…	GT:PL	0/1:255,0,255
Tp57577_TGAC_v2_LG3	12222429	.	G	A	222	.	DP=60;VDB=0.0304028;SGB=-0.692914;RPB=0.314083;MQB=1;MQSB=1;BQB=0.926825;MQ0F=0;ICB=1;HOB=0.5;AC=1;AN=2;DP4=20,15,9,16;MQ=50;ANN=A|synonymous_variant|LOW|Tp57577_TGAC_v2_gene11850|Tp57577_TGAC_v2_gene11850|transcript|Tp57577_TGAC_v2_mRNA12236|protein_coding|3/16|c.388C>T|p.Leu130Leu|500/2769|388/2424|130/807||,A|downstream_gene_variant|MODIFIER|Tp57577_TGAC_v2_gene11942|Tp57577_TGAC_v2_gene11942|…	GT:PL	0/1:255,0,255
Tp57577_TGAC_v2_LG6	22476165	.	C	G	222	.	DP=118;VDB=0.109709;SGB=-0.693136;RPB=0.757493;MQB=1;MQSB=1;BQB=0.770702;MQ0F=0;ICB=1;HOB=0.5;AC=1;AN=2;DP4=31,52,15,20;MQ=50;ANN=G|missense_variant|MODERATE|Tp57577_TGAC_v2_gene9721|Tp57577_TGAC_v2_gene9721|transcript|Tp57577_TGAC_v2_mRNA10050|protein_coding|2/10|c.444G>C|p.Glu148Asp|479/2113|444/2028|148/675||,G|downstream_gene_variant|MODIFIER|Tp57577_TGAC_v2_gene9707|Tp57577_TGAC_v2_gene9707|…	GT:PL	0/1:255,0,255
Tp57577_TGAC_v2_LG4	8136743	.	C	T	228	.	DP=23;VDB=0.11625;SGB=-0.692352;MQSB=1;MQ0F=0;AC=2;AN=2;DP4=0,0,4,17;MQ=50;ANN=T|3_prime_UTR_variant|MODIFIER|Tp57577_TGAC_v2_gene30060|Tp57577_TGAC_v2_gene30060|transcript|Tp57577_TGAC_v2_mRNA31084|protein_coding|4/4|c.*3G>A|||||3|,T|upstream_gene_variant|MODIFIER|Tp57577_TGAC_v2_gene30057|Tp57577_TGAC_v2_gene30057|transcript|Tp57577_TGAC_v2_mRNA31081|protein_coding||c.-1408G>A|||||1228|	GT:PL	1/1:255,63,0
Tp57577_TGAC_v2_LG2	4940754	.	T	G	143	.	DP=228;VDB=0.997992;SGB=-0.693147;RPB=0.452998;MQB=1;MQSB=1;BQB=0.914056;MQ0F=0;ICB=1;HOB=0.5;AC=1;AN=2;DP4=100,73,23,29;MQ=50;ANN=G|synonymous_variant|LOW|Tp57577_TGAC_v2_gene10752|Tp57577_TGAC_v2_gene10752|transcript|Tp57577_TGAC_v2_mRNA11109|protein_coding|2/2|c.390T>G|p.Ser130Ser|522/1134|390/711|130/236||	GT:PL	0/1:177,0,255
Tp57577_TGAC_v2_LG4	8755721	.	G	A	222	.	DP=334;VDB=0.976924;SGB=-0.693147;RPB=0.934541;MQB=1;MQSB=1;BQB=0.436008;MQ0F=0;ICB=1;HOB=0.5;AC=1;AN=2;DP4=103,114,54,62;MQ=50;ANN=A|synonymous_variant|LOW|Tp57577_TGAC_v2_gene29054|Tp57577_TGAC_v2_gene29054|transcript|Tp57577_TGAC_v2_mRNA30040|protein_coding|17/19|c.1647G>A|p.Lys549Lys|1711/1876|1647/1779|549/592||,A|upstream_gene_variant|MODIFIER|Tp57577_TGAC_v2_gene29056|Tp57577_TGAC_v2_gene2…	GT:PL	0/1:255,0,255
Tp57577_TGAC_v2_LG1	3776934	.	T	C	147	.	DP=15;VDB=0.830109;SGB=-0.651104;RPB=0.898397;MQB=1;MQSB=1;BQB=0.477935;MQ0F=0;ICB=1;HOB=0.5;AC=1;AN=2;DP4=2,5,4,4;MQ=50;ANN=C|synonymous_variant|LOW|Tp57577_TGAC_v2_gene39796|Tp57577_TGAC_v2_gene39796|transcript|Tp57577_TGAC_v2_mRNA41144|protein_coding|2/2|c.276T>C|p.Cys92Cys|480/599|276/395|92/130||WARNING_TRANSCRIPT_INCOMPLETE,C|synonymous_variant|LOW|Tp57577_TGAC_v2_gene39796|Tp57577_TGAC_v2_…	GT:PL	0/1:180,0,168
Tp57577_TGAC_v2_LG1	10832361	.	G	A	136	.	DP=42;VDB=4.29863e-10;SGB=-0.689466;RPB=0.00209213;MQB=1;BQB=0.0245507;MQ0F=0;ICB=1;HOB=0.5;AC=1;AN=2;DP4=0,14,0,16;MQ=50;ANN=A|synonymous_variant|LOW|Tp57577_TGAC_v2_gene34012|Tp57577_TGAC_v2_gene34012|transcript|Tp57577_TGAC_v2_mRNA35159|protein_coding|5/12|c.2697C>T|p.Asn899Asn|3066/5034|2697/4572|899/1523||	GT:PL	0/1:169,0,144
Tp57577_TGAC_v2_LG4	8749661	.	G	C	66	.	DP=19;VDB=0.00677045;SGB=-0.590765;RPB=0.995723;MQB=1;BQB=0.151072;MQ0F=0;ICB=1;HOB=0.5;AC=1;AN=2;DP4=14,0,5,0;MQ=50;ANN=C|missense_variant|MODERATE|Tp57577_TGAC_v2_gene29054|Tp57577_TGAC_v2_gene29054|transcript|Tp57577_TGAC_v2_mRNA30040|protein_coding|1/19|c.82G>C|p.Ala28Pro|146/1876|82/1779|28/592||,C|upstream_gene_variant|MODIFIER|Tp57577_TGAC_v2_gene29046|Tp57577_TGAC_v2_gene29046|transcript|…	GT:PL	0/1:99,0,171
Tp57577_TGAC_v2_LG1	11802242	.	A	G	222	.	DP=24;VDB=1.71442e-09;SGB=-0.690438;RPB=0.000792752;MQB=1;MQSB=1;BQB=0.817356;MQ0F=0;ICB=1;HOB=0.5;AC=1;AN=2;DP4=5,2,9,8;MQ=50;ANN=G|missense_variant|MODERATE|Tp57577_TGAC_v2_gene14004|Tp57577_TGAC_v2_gene14004|transcript|Tp57577_TGAC_v2_mRNA14467|protein_coding|4/4|c.1414A>G|p.Ser472Gly|1729/2273|1414/1614|472/537||,G|upstream_gene_variant|MODIFIER|Tp57577_TGAC_v2_gene14014|Tp57577_TGAC_v2_gene1…	GT:PL	0/1:255,0,130
Tp57577_TGAC_v2_LG7	9534238	.	A	T	44.7575	.	DP=15;VDB=0.156308;SGB=-0.590765;RPB=0.122456;MQB=1;MQSB=1;BQB=0.163537;MQ0F=0;ICB=1;HOB=0.5;AC=1;AN=2;DP4=7,1,4,1;MQ=50;ANN=T|synonymous_variant|LOW|Tp57577_TGAC_v2_gene12378|Tp57577_TGAC_v2_gene12378|transcript|Tp57577_TGAC_v2_mRNA12782|protein_coding|9/16|c.1287A>T|p.Thr429Thr|1684/3413|1287/2577|429/858||,T|downstream_gene_variant|MODIFIER|Tp57577_TGAC_v2_gene12494|Tp57577_TGAC_v2_gene12494|t…	GT:PL	0/1:78,0,162
Tp57577_TGAC_v2_LG3	14752693	.	T	C	221	.	DP=61;VDB=0.637055;SGB=-0.693147;RPB=0.760112;MQB=1;MQSB=1;BQB=0.553211;MQ0F=0;ICB=1;HOB=0.5;AC=1;AN=2;DP4=10,3,26,20;MQ=50;ANN=C|synonymous_variant|LOW|Tp57577_TGAC_v2_gene28163|Tp57577_TGAC_v2_gene28163|transcript|Tp57577_TGAC_v2_mRNA29116|protein_coding|3/3|c.1014A>G|p.Leu338Leu|1139/1833|1014/1542|338/513||,C|downstream_gene_variant|MODIFIER|Tp57577_TGAC_v2_gene28159|Tp57577_TGAC_v2_gene28159…	GT:PL	0/1:255,0,160
Tp57577_TGAC_v2_scaf_941	73026	.	T	G	220	.	DP=48;VDB=0.999372;SGB=-0.693145;RPB=0.82101;MQB=1;MQSB=1;BQB=0.232211;MQ0F=0;ICB=1;HOB=0.5;AC=1;AN=2;DP4=4,3,12,29;MQ=50;ANN=G|synonymous_variant|LOW|Tp57577_TGAC_v2_gene22997|Tp57577_TGAC_v2_gene22997|transcript|Tp57577_TGAC_v2_mRNA23784|protein_coding|2/2|c.456T>G|p.Gly152Gly|545/888|456/799|152/265||WARNING_TRANSCRIPT_INCOMPLETE	GT:PL	0/1:255,0,91
Tp57577_TGAC_v2_scaf_198	222597	.	T	G	137	.	DP=25;VDB=0.0021965;SGB=-0.680642;RPB=0.668488;MQB=1;MQSB=1;BQB=0.457241;MQ0F=0;ICB=1;HOB=0.5;AC=1;AN=2;DP4=9,4,12,0;MQ=50;ANN=G|downstream_gene_variant|MODIFIER|Tp57577_TGAC_v2_gene32351|Tp57577_TGAC_v2_gene32351|transcript|Tp57577_TGAC_v2_mRNA33436|protein_coding||c.*5292A>C|||||151|,G|intergenic_region|MODIFIER|Tp57577_TGAC_v2_gene32348-Tp57577_TGAC_v2_gene32351|Tp57577_TGAC_v2_gene32348-Tp575…	GT:PL	0/1:170,0,255
Tp57577_TGAC_v2_scaf_3178	607	.	A	T	228	.	DP=53;VDB=0.532138;SGB=-0.693147;MQSB=1;MQ0F=0;AC=2;AN=2;DP4=0,0,15,37;MQ=50;ANN=T|synonymous_variant|LOW|Tp57577_TGAC_v2_gene22028|Tp57577_TGAC_v2_gene22028|transcript|Tp57577_TGAC_v2_mRNA22785|protein_coding|6/6|c.546T>A|p.Ala182Ala|677/1021|546/579|182/192||	GT:PL	1/1:255,157,0
Tp57577_TGAC_v2_LG7	4758577	.	A	G	222	.	DP=57;VDB=0.0517244;SGB=-0.692914;RPB=0.408122;MQB=1;MQSB=1;BQB=0.934304;MQ0F=0;ICB=1;HOB=0.5;AC=1;AN=2;DP4=12,13,8,17;MQ=50;ANN=G|synonymous_variant|LOW|Tp57577_TGAC_v2_gene38245|Tp57577_TGAC_v2_gene38245|transcript|Tp57577_TGAC_v2_mRNA39539|protein_coding|7/7|c.1320A>G|p.Glu440Glu|1404/1611|1320/1365|440/454||,G|upstream_gene_variant|MODIFIER|Tp57577_TGAC_v2_gene38159|Tp57577_TGAC_v2_gene38159|…	GT:PL	0/1:255,0,255
Tp57577_TGAC_v2_LG7	18908135	.	A	G	53	.	DP=15;VDB=0.0058656;SGB=-0.556411;RPB=0.966484;MQB=1;MQSB=1;BQB=0.0194554;MQ0F=0;ICB=1;HOB=0.5;AC=1;AN=2;DP4=6,5,0,4;MQ=50;ANN=G|synonymous_variant|LOW|Tp57577_TGAC_v2_gene32952|Tp57577_TGAC_v2_gene32952|transcript|Tp57577_TGAC_v2_mRNA34060|protein_coding|2/2|c.246T>C|p.Arg82Arg|472/1566|246/966|82/321||,G|synonymous_variant|LOW|Tp57577_TGAC_v2_gene32952|Tp57577_TGAC_v2_gene32952|transcript|Tp575…	GT:PL	0/1:87,0,245
Tp57577_TGAC_v2_LG7	8647367	.	C	T	186	.	DP=37;VDB=0.809637;SGB=-0.688148;RPB=0.466236;MQB=1;MQSB=1;BQB=0.993714;MQ0F=0;ICB=1;HOB=0.5;AC=1;AN=2;DP4=15,6,12,3;MQ=50;ANN=T|synonymous_variant|LOW|Tp57577_TGAC_v2_gene38958|Tp57577_TGAC_v2_gene38958|transcript|Tp57577_TGAC_v2_mRNA40277|protein_coding|3/3|c.597C>T|p.Leu199Leu|911/2220|597/1095|199/364||	GT:PL	0/1:219,0,255
Tp57577_TGAC_v2_scaf_413	112548	.	C	G	221	.	DP=23;VDB=0.286112;SGB=-0.690438;RPB=0.990244;MQB=1;MQSB=1;BQB=0.533951;MQ0F=0;ICB=1;HOB=0.5;AC=1;AN=2;DP4=3,3,5,12;MQ=50;ANN=G|missense_variant|MODERATE|Tp57577_TGAC_v2_gene13802|Tp57577_TGAC_v2_gene13802|transcript|Tp57577_TGAC_v2_mRNA14259|protein_coding|6/13|c.484G>C|p.Val162Leu|646/1755|484/1443|162/480||	GT:PL	0/1:255,0,128
Tp57577_TGAC_v2_LG3	30572978	.	A	G	61	.	DP=63;VDB=0.0298868;SGB=-0.670168;RPB=0.765795;MQB=1;MQSB=1;BQB=0.628171;MQ0F=0;ICB=1;HOB=0.5;AC=1;AN=2;DP4=24,27,8,2;MQ=50;ANN=G|synonymous_variant|LOW|Tp57577_TGAC_v2_gene9029|Tp57577_TGAC_v2_gene9029|transcript|Tp57577_TGAC_v2_mRNA9332|protein_coding|3/5|c.63A>G|p.Arg21Arg|414/1416|63/825|21/274||,G|downstream_gene_variant|MODIFIER|Tp57577_TGAC_v2_gene9031|Tp57577_TGAC_v2_gene9031|transcript|T…	GT:PL	0/1:96,0,255
Tp57577_TGAC_v2_scaf_813	69341	.	G	A	221	.	DP=196;VDB=0.973361;SGB=-0.693147;RPB=0.838761;MQB=1;MQSB=1;BQB=7.38871e-07;MQ0F=0;ICB=1;HOB=0.5;AC=1;AN=2;DP4=14,28,89,63;MQ=50;ANN=A|synonymous_variant|LOW|Tp57577_TGAC_v2_gene28660|Tp57577_TGAC_v2_gene28660|transcript|Tp57577_TGAC_v2_mRNA29625|protein_coding|1/1|c.1512C>T|p.Cys504Cys|1595/2507|1512/2127|504/708||,A|downstream_gene_variant|MODIFIER|Tp57577_TGAC_v2_gene28666|Tp57577_TGAC_v2_gene…	GT:PL	0/1:255,0,182
Tp57577_TGAC_v2_LG4	1700924	.	G	A	228	.	DP=74;VDB=0.966363;SGB=-0.693147;MQSB=1;MQ0F=0;AC=2;AN=2;DP4=0,0,36,37;MQ=50;ANN=A|missense_variant|MODERATE|Tp57577_TGAC_v2_gene15786|Tp57577_TGAC_v2_gene15786|transcript|Tp57577_TGAC_v2_mRNA16323|protein_coding|8/8|c.2102C>T|p.Thr701Met|2274/2751|2102/2346|701/781||,A|upstream_gene_variant|MODIFIER|Tp57577_TGAC_v2_gene15788|Tp57577_TGAC_v2_gene15788|transcript|Tp57577_TGAC_v2_mRNA16325|protein_…	GT:PL	1/1:255,220,0
Tp57577_TGAC_v2_LG5	4548510	.	T	G	199	.	DP=17;VDB=0.914435;SGB=-0.688148;RPB=1;MQB=1;MQSB=1;BQB=0.366667;MQ0F=0;ICB=1;HOB=0.5;AC=1;AN=2;DP4=1,1,12,3;MQ=50;ANN=G|missense_variant|MODERATE|Tp57577_TGAC_v2_gene15901|Tp57577_TGAC_v2_gene15901|transcript|Tp57577_TGAC_v2_mRNA16442|protein_coding|3/5|c.1292A>C|p.Gln431Pro|1718/4123|1292/3021|431/1006||,G|upstream_gene_variant|MODIFIER|Tp57577_TGAC_v2_gene15906|Tp57577_TGAC_v2_gene15906|transc…	GT:PL	0/1:235,0,18
Tp57577_TGAC_v2_scaf_629	57555	.	G	A	222	.	DP=81;VDB=0.0968701;SGB=-0.693127;RPB=0.145965;MQB=1;MQSB=1;BQB=0.966647;MQ0F=0;ICB=1;HOB=0.5;AC=1;AN=2;DP4=16,24,15,18;MQ=50;ANN=A|synonymous_variant|LOW|Tp57577_TGAC_v2_gene34731|Tp57577_TGAC_v2_gene34731|transcript|Tp57577_TGAC_v2_mRNA35912|protein_coding|1/1|c.954G>A|p.Ala318Ala|1380/2310|954/1350|318/449||	GT:PL	0/1:255,0,255
Tp57577_TGAC_v2_LG2	17157952	.	T	C	222	.	DP=72;VDB=0.398329;SGB=-0.693054;RPB=0.582524;MQB=1;MQSB=1;BQB=0.990439;MQ0F=0;ICB=1;HOB=0.5;AC=1;AN=2;DP4=16,28,14,14;MQ=50;ANN=C|missense_variant|MODERATE|Tp57577_TGAC_v2_gene17272|Tp57577_TGAC_v2_gene17272|transcript|Tp57577_TGAC_v2_mRNA17873|protein_coding|2/13|c.139A>G|p.Ile47Val|560/2645|139/1770|47/589||,C|downstream_gene_variant|MODIFIER|Tp57577_TGAC_v2_gene17276|Tp57577_TGAC_v2_gene17276…	GT:PL	0/1:255,0,255
Tp57577_TGAC_v2_scaf_223	183287	.	C	A	222	.	DP=912;VDB=0.594953;SGB=-0.693147;RPB=0.0828812;MQB=1;MQSB=1;BQB=0.999093;MQ0F=0;ICB=1;HOB=0.5;AC=1;AN=2;DP4=228,226,216,226;MQ=50;ANN=A|missense_variant|MODERATE|Tp57577_TGAC_v2_gene17579|Tp57577_TGAC_v2_gene17579|transcript|Tp57577_TGAC_v2_mRNA18194|protein_coding|1/1|c.187C>A|p.Gln63Lys|332/1235|187/453|63/150||,A|downstream_gene_variant|MODIFIER|Tp57577_TGAC_v2_gene17601|Tp57577_TGAC_v2_gene1…	GT:PL	0/1:255,0,255
Tp57577_TGAC_v2_scaf_11039	1094	.	T	C	121	.	DP=27;VDB=0.194649;SGB=-0.662043;RPB=0.982124;MQB=1;MQSB=1;BQB=0.203153;MQ0F=0;ICB=1;HOB=0.5;AC=1;AN=2;DP4=6,5,1,8;MQ=50;ANN=C|intergenic_region|MODIFIER|||||||||||||	GT:PL	0/1:154,0,232
Tp57577_TGAC_v2_scaf_691	32863	.	A	G	213	.	DP=40;VDB=0.347979;SGB=-0.686358;RPB=0.999036;MQB=1;MQSB=1;BQB=0.89609;MQ0F=0;ICB=1;HOB=0.5;AC=1;AN=2;DP4=14,11,9,5;MQ=50;ANN=G|synonymous_variant|LOW|Tp57577_TGAC_v2_gene22320|Tp57577_TGAC_v2_gene22320|transcript|Tp57577_TGAC_v2_mRNA23088|protein_coding|3/7|c.693T>C|p.Asn231Asn|793/1496|693/1278|231/425||	GT:PL	0/1:246,0,255
Tp57577_TGAC_v2_LG3	13559443	.	C	G	222	.	DP=108;VDB=0.897134;SGB=-0.693139;RPB=0.232694;MQB=1;MQSB=1;BQB=0.0822618;MQ0F=0;ICB=1;HOB=0.5;AC=1;AN=2;DP4=31,40,22,14;MQ=50;ANN=G|synonymous_variant|LOW|Tp57577_TGAC_v2_gene2846|Tp57577_TGAC_v2_gene2846|transcript|Tp57577_TGAC_v2_mRNA2927|protein_coding|14/16|c.1647G>C|p.Thr549Thr|1812/2150|1647/1770|549/589||,G|downstream_gene_variant|MODIFIER|Tp57577_TGAC_v2_gene2888|Tp57577_TGAC_v2_gene2888…	GT:PL	0/1:255,0,255
Tp57577_TGAC_v2_LG2	25745169	.	C	A	228	.	DP=165;VDB=0.440032;SGB=-0.693147;MQSB=1;MQ0F=0;AC=2;AN=2;DP4=0,0,55,102;MQ=50;ANN=A|synonymous_variant|LOW|Tp57577_TGAC_v2_gene2085|Tp57577_TGAC_v2_gene2085|transcript|Tp57577_TGAC_v2_mRNA2135|protein_coding|36/36|c.4818G>T|p.Ala1606Ala|4965/5625|4818/4971|1606/1656||,A|upstream_gene_variant|MODIFIER|Tp57577_TGAC_v2_gene2092|Tp57577_TGAC_v2_gene2092|transcript|Tp57577_TGAC_v2_mRNA2142|protein_co…	GT:PL	1/1:255,255,0
Tp57577_TGAC_v2_LG7	24819256	.	A	C	196	.	DP=26;VDB=0.00138651;SGB=-0.692976;MQ0F=0;AC=2;AN=2;DP4=0,0,26,0;MQ=50;ANN=C|3_prime_UTR_variant|MODIFIER|Tp57577_TGAC_v2_gene9746|Tp57577_TGAC_v2_gene9746|transcript|Tp57577_TGAC_v2_mRNA10077|protein_coding|5/5|c.*676T>G|||||676|	GT:PL	1/1:223,78,0
Tp57577_TGAC_v2_LG2	1001184	.	A	G	221	.	DP=59;VDB=0.00408762;SGB=-0.693144;RPB=0.680401;MQB=1;MQSB=1;BQB=0.999542;MQ0F=0;ICB=1;HOB=0.5;AC=1;AN=2;DP4=5,9,9,30;MQ=50;ANN=G|synonymous_variant|LOW|Tp57577_TGAC_v2_gene36666|Tp57577_TGAC_v2_gene36666|transcript|Tp57577_TGAC_v2_mRNA37893|protein_coding|5/5|c.2805A>G|p.Leu935Leu|3078/4917|2805/4536|935/1511||,G|synonymous_variant|LOW|Tp57577_TGAC_v2_gene36666|Tp57577_TGAC_v2_gene36666|transcri…	GT:PL	0/1:255,0,194
Tp57577_TGAC_v2_LG2	31015096	.	A	G	228	.	DP=19;VDB=0.100393;SGB=-0.69168;MQSB=1;MQ0F=0;AC=2;AN=2;DP4=0,0,8,11;MQ=50;ANN=G|synonymous_variant|LOW|Tp57577_TGAC_v2_gene6705|Tp57577_TGAC_v2_gene6705|transcript|Tp57577_TGAC_v2_mRNA6944|protein_coding|4/8|c.1698T>C|p.Ile566Ile|1988/4284|1698/3228|566/1075||,G|downstream_gene_variant|MODIFIER|Tp57577_TGAC_v2_gene6718|Tp57577_TGAC_v2_gene6718|transcript|Tp57577_TGAC_v2_mRNA6957|protein_coding||…	GT:PL	1/1:255,57,0
Tp57577_TGAC_v2_LG2	31928024	.	C	G	150	.	DP=50;VDB=0.999027;SGB=-0.689466;RPB=0.489183;MQB=1;MQSB=1;BQB=0.0558547;MQ0F=0;ICB=1;HOB=0.5;AC=1;AN=2;DP4=24,10,13,3;MQ=50;ANN=G|3_prime_UTR_variant|MODIFIER|Tp57577_TGAC_v2_gene37990|Tp57577_TGAC_v2_gene37990|transcript|Tp57577_TGAC_v2_mRNA39272|protein_coding|3/3|c.*8C>G|||||8|,G|upstream_gene_variant|MODIFIER|Tp57577_TGAC_v2_gene37890|Tp57577_TGAC_v2_gene37890|transcript|Tp57577_TGAC_v2_mRNA…	GT:PL	0/1:183,0,255
Tp57577_TGAC_v2_LG6	19664410	.	T	C	222	.	DP=301;VDB=0.999799;SGB=-0.693147;RPB=0.00303809;MQB=1;MQSB=1;BQB=0.456631;MQ0F=0;AC=2;AN=2;DP4=24,22,117,133;MQ=50;ANN=C|synonymous_variant|LOW|Tp57577_TGAC_v2_gene33420|Tp57577_TGAC_v2_gene33420|transcript|Tp57577_TGAC_v2_mRNA34546|protein_coding|2/2|c.1255T>C|p.Leu419Leu|1442/2082|1255/1443|419/480||,C|upstream_gene_variant|MODIFIER|Tp57577_TGAC_v2_gene33466|Tp57577_TGAC_v2_gene33466|transcrip…	GT:PL	1/1:249,2,0
Tp57577_TGAC_v2_LG3	28833482	.	A	G	228	.	DP=103;VDB=0.68883;SGB=-0.693147;MQSB=1;MQ0F=0;AC=2;AN=2;DP4=0,0,43,36;MQ=50;ANN=G|synonymous_variant|LOW|Tp57577_TGAC_v2_gene12283|Tp57577_TGAC_v2_gene12283|transcript|Tp57577_TGAC_v2_mRNA12681|protein_coding|10/10|c.1635A>G|p.Ser545Ser|1637/2009|1635/1824|545/607||WARNING_TRANSCRIPT_NO_START_CODON,G|upstream_gene_variant|MODIFIER|Tp57577_TGAC_v2_gene12207|Tp57577_TGAC_v2_gene12207|transcript|Tp…	GT:PL	1/1:255,238,0
Tp57577_TGAC_v2_LG1	23987173	.	A	G	222	.	DP=27;VDB=0.581758;SGB=-0.69168;RPB=0.933253;MQB=1;MQSB=1;BQB=0.56898;MQ0F=0;ICB=1;HOB=0.5;AC=1;AN=2;DP4=4,4,11,8;MQ=50;ANN=G|synonymous_variant|LOW|Tp57577_TGAC_v2_gene30948|Tp57577_TGAC_v2_gene30948|transcript|Tp57577_TGAC_v2_mRNA31994|protein_coding|1/1|c.783A>G|p.Gln261Gln|1144/1615|783/897|261/298||	GT:PL	0/1:255,0,163
Tp57577_TGAC_v2_LG3	20687233	.	T	C	222	.	DP=60;VDB=0.380219;SGB=-0.692067;RPB=0.0502539;MQB=1;MQSB=1;BQB=0.132073;MQ0F=0;ICB=1;HOB=0.5;AC=1;AN=2;DP4=23,15,7,13;MQ=50;ANN=C|3_prime_UTR_variant|MODIFIER|Tp57577_TGAC_v2_gene20744|Tp57577_TGAC_v2_gene20744|transcript|Tp57577_TGAC_v2_mRNA21456|protein_coding|11/11|c.*214T>C|||||214|,C|upstream_gene_variant|MODIFIER|Tp57577_TGAC_v2_gene20746|Tp57577_TGAC_v2_gene20746|transcript|Tp57577_TGAC_v…	GT:PL	0/1:255,0,255
Tp57577_TGAC_v2_LG4	3130251	.	G	A	222	.	DP=34;VDB=1.94381e-06;SGB=-0.692352;RPB=0.0643861;MQB=1;MQSB=1;BQB=0.89813;MQ0F=0;ICB=1;HOB=0.5;AC=1;AN=2;DP4=0,8,6,15;MQ=50;ANN=A|missense_variant|MODERATE|Tp57577_TGAC_v2_gene1320|Tp57577_TGAC_v2_gene1320|transcript|Tp57577_TGAC_v2_mRNA1336|protein_coding|1/1|c.128C>T|p.Ser43Leu|227/732|128/345|43/114||,A|upstream_gene_variant|MODIFIER|Tp57577_TGAC_v2_gene1309|Tp57577_TGAC_v2_gene1309|transcrip…	GT:PL	0/1:255,0,124
Tp57577_TGAC_v2_scaf_153	341334	.	C	T	228	.	DP=1137;VDB=0.956742;SGB=-0.693147;MQSB=1;MQ0F=0;AC=2;AN=2;DP4=0,0,642,473;MQ=50;ANN=T|synonymous_variant|LOW|Tp57577_TGAC_v2_gene26095|Tp57577_TGAC_v2_gene26095|transcript|Tp57577_TGAC_v2_mRNA26985|protein_coding|3/5|c.981C>T|p.His327His|1260/1924|981/1401|327/466||,T|downstream_gene_variant|MODIFIER|Tp57577_TGAC_v2_gene26100|Tp57577_TGAC_v2_gene26100|transcript|Tp57577_TGAC_v2_mRNA26991|protein…	GT:PL	1/1:255,255,0
Tp57577_TGAC_v2_LG1	17034778	.	G	C	222	.	DP=117;VDB=0.278966;SGB=-0.693147;RPB=0.984007;MQB=1;MQSB=1;BQB=0.0183753;MQ0F=0;ICB=1;HOB=0.5;AC=1;AN=2;DP4=22,22,16,39;MQ=50;ANN=C|missense_variant|MODERATE|Tp57577_TGAC_v2_gene13013|Tp57577_TGAC_v2_gene13013|transcript|Tp57577_TGAC_v2_mRNA13444|protein_coding|1/7|c.205G>C|p.Ala69Pro|303/2400|205/1959|69/652||,C|downstream_gene_variant|MODIFIER|Tp57577_TGAC_v2_gene13178|Tp57577_TGAC_v2_gene1317…	GT:PL	0/1:255,0,255
Tp57577_TGAC_v2_scaf_457	73913	.	T	A	222	.	DP=267;VDB=0.647581;SGB=-0.693147;RPB=0.00180064;MQB=1;MQSB=1;BQB=0.913668;MQ0F=0;ICB=1;HOB=0.5;AC=1;AN=2;DP4=69,49,73,74;MQ=50;ANN=A|synonymous_variant|LOW|Tp57577_TGAC_v2_gene11291|Tp57577_TGAC_v2_gene11291|transcript|Tp57577_TGAC_v2_mRNA11657|protein_coding|1/13|c.165A>T|p.Ser55Ser|371/2685|165/2358|55/785||,A|downstream_gene_variant|MODIFIER|Tp57577_TGAC_v2_gene11302|Tp57577_TGAC_v2_gene11302…	GT:PL	0/1:255,0,255
Tp57577_TGAC_v2_LG5	13634316	.	T	C	222	.	DP=372;VDB=0.988973;SGB=-0.693147;RPB=0.0358574;MQB=1;MQSB=1;BQB=0.934412;MQ0F=0;ICB=1;HOB=0.5;AC=1;AN=2;DP4=65,41,121,142;MQ=50;ANN=C|synonymous_variant|LOW|Tp57577_TGAC_v2_gene17378|Tp57577_TGAC_v2_gene17378|transcript|Tp57577_TGAC_v2_mRNA17985|protein_coding|8/9|c.1086T>C|p.Pro362Pro|1116/1478|1086/1194|362/397||,C|upstream_gene_variant|MODIFIER|Tp57577_TGAC_v2_gene17369|Tp57577_TGAC_v2_gene17…	GT:PL	0/1:255,0,231
Tp57577_TGAC_v2_LG3	15509491	.	G	A	222	.	DP=117;VDB=0.0529575;SGB=-0.693147;RPB=0.522896;MQB=1;MQSB=1;BQB=0.650268;MQ0F=0;ICB=1;HOB=0.5;AC=1;AN=2;DP4=21,22,38,34;MQ=50;ANN=A|synonymous_variant|LOW|Tp57577_TGAC_v2_gene17934|Tp57577_TGAC_v2_gene17934|transcript|Tp57577_TGAC_v2_mRNA18561|protein_coding|2/2|c.87G>A|p.Ser29Ser|214/1157|87/723|29/240||,A|upstream_gene_variant|MODIFIER|Tp57577_TGAC_v2_gene17940|Tp57577_TGAC_v2_gene17940|transc…	GT:PL	0/1:255,0,255
Tp57577_TGAC_v2_LG6	8980096	.	C	G	222	.	DP=28;VDB=0.00297267;SGB=-0.680642;RPB=0.00092749;MQB=1;MQSB=1;BQB=0.102267;MQ0F=0;ICB=1;HOB=0.5;AC=1;AN=2;DP4=0,16,5,7;MQ=50;ANN=G|intron_variant|MODIFIER|Tp57577_TGAC_v2_gene26922|Tp57577_TGAC_v2_gene26922|transcript|Tp57577_TGAC_v2_mRNA27843|protein_coding|8/8|c.*38+100C>G||||||	GT:PL	0/1:255,0,180
Tp57577_TGAC_v2_scaf_862	70344	.	C	G	172	.	DP=16;VDB=0.538025;SGB=-0.651104;RPB=0.97357;MQB=1;MQSB=1;BQB=0.114218;MQ0F=0;ICB=1;HOB=0.5;AC=1;AN=2;DP4=2,5,3,5;MQ=50;ANN=G|synonymous_variant|LOW|Tp57577_TGAC_v2_gene28048|Tp57577_TGAC_v2_gene28048|transcript|Tp57577_TGAC_v2_mRNA28999|protein_coding|9/11|c.2721C>G|p.Leu907Leu|2721/3719|2721/3258|907/1085||	GT:PL	0/1:205,0,166
Tp57577_TGAC_v2_scaf_437	52219	.	T	C	174	.	DP=19;VDB=0.511505;SGB=-0.662043;RPB=0.300192;MQB=1;MQSB=1;BQB=0.76338;MQ0F=0;ICB=1;HOB=0.5;AC=1;AN=2;DP4=6,4,6,3;MQ=50;ANN=C|synonymous_variant|LOW|Tp57577_TGAC_v2_gene14433|Tp57577_TGAC_v2_gene14433|transcript|Tp57577_TGAC_v2_mRNA14914|protein_coding|6/10|c.2517T>C|p.Cys839Cys|3311/4341|2517/3063|839/1020||	GT:PL	0/1:207,0,221
Tp57577_TGAC_v2_scaf_221	225913	.	A	G	86	.	DP=125;VDB=0.543117;SGB=-0.692352;RPB=0.994775;MQB=1;MQSB=1;BQB=0.741953;MQ0F=0;ICB=1;HOB=0.5;AC=1;AN=2;DP4=62,42,14,7;MQ=50;ANN=G|synonymous_variant|LOW|Tp57577_TGAC_v2_gene17523|Tp57577_TGAC_v2_gene17523|transcript|Tp57577_TGAC_v2_mRNA18136|protein_coding|2/3|c.165T>C|p.Thr55Thr|256/705|165/225|55/74||,G|downstream_gene_variant|MODIFIER|Tp57577_TGAC_v2_gene17493|Tp57577_TGAC_v2_gene17493|transc…	GT:PL	0/1:121,0,255
Tp57577_TGAC_v2_LG5	8364153	.	T	A	222	.	DP=38;VDB=0.962629;SGB=-0.69168;RPB=0.994793;MQB=1;MQSB=1;BQB=0.179351;MQ0F=0;ICB=1;HOB=0.5;AC=1;AN=2;DP4=8,11,11,8;MQ=50;ANN=A|3_prime_UTR_variant|MODIFIER|Tp57577_TGAC_v2_gene37674|Tp57577_TGAC_v2_gene37674|transcript|Tp57577_TGAC_v2_mRNA38941|protein_coding|4/4|c.*2T>A|||||2|,A|upstream_gene_variant|MODIFIER|Tp57577_TGAC_v2_gene37681|Tp57577_TGAC_v2_gene37681|transcript|Tp57577_TGAC_v2_mRNA389…	GT:PL	0/1:255,0,255
Tp57577_TGAC_v2_LG4	4233475	.	C	T	222	.	DP=43;VDB=0.875214;SGB=-0.692976;RPB=0.909843;MQB=1;MQSB=1;BQB=0.142289;MQ0F=0;ICB=1;HOB=0.5;AC=1;AN=2;DP4=10,7,17,9;MQ=50;ANN=T|synonymous_variant|LOW|Tp57577_TGAC_v2_gene19197|Tp57577_TGAC_v2_gene19197|transcript|Tp57577_TGAC_v2_mRNA19861|protein_coding|9/12|c.1233C>T|p.Asn411Asn|1655/2944|1233/1683|411/560||,T|upstream_gene_variant|MODIFIER|Tp57577_TGAC_v2_gene19198|Tp57577_TGAC_v2_gene19198|t…	GT:PL	0/1:255,0,255
Tp57577_TGAC_v2_scaf_575	122616	.	G	T	222	.	DP=20;VDB=0.0492586;SGB=-0.692067;MQSB=1;MQ0F=0;AC=2;AN=2;DP4=0,0,19,1;MQ=50;ANN=T|5_prime_UTR_variant|MODIFIER|Tp57577_TGAC_v2_gene15082|Tp57577_TGAC_v2_gene15082|transcript|Tp57577_TGAC_v2_mRNA15584|protein_coding|1/9|c.-115G>T|||||950|,T|downstream_gene_variant|MODIFIER|Tp57577_TGAC_v2_gene15080|Tp57577_TGAC_v2_gene15080|transcript|Tp57577_TGAC_v2_mRNA15582|protein_coding||c.*2171G>T|||||1966|	GT:PL	1/1:249,60,0
Tp57577_TGAC_v2_scaf_291	159525	.	A	G	132	.	DP=21;VDB=0.0463984;SGB=-0.676189;RPB=0.615112;MQB=1;MQSB=1;BQB=0.869825;MQ0F=0;ICB=1;HOB=0.5;AC=1;AN=2;DP4=2,8,11,0;MQ=50;ANN=G|synonymous_variant|LOW|Tp57577_TGAC_v2_gene7801|Tp57577_TGAC_v2_gene7801|transcript|Tp57577_TGAC_v2_mRNA8069|protein_coding|5/20|c.1101A>G|p.Lys367Lys|1140/3143|1101/2751|367/916||	GT:PL	0/1:165,0,205
Tp57577_TGAC_v2_LG3	27591425	.	T	C	186	.	DP=46;VDB=0.0516518;SGB=-0.680642;RPB=0.00199;MQB=1;MQSB=1;BQB=0.944027;MQ0F=0;ICB=1;HOB=0.5;AC=1;AN=2;DP4=7,21,7,5;MQ=50;ANN=C|intron_variant|MODIFIER|Tp57577_TGAC_v2_gene33757|Tp57577_TGAC_v2_gene33757|transcript|Tp57577_TGAC_v2_mRNA34895|protein_coding|14/15|c.1460+297A>G||||||	GT:PL	0/1:219,0,255
Tp57577_TGAC_v2_scaf_271	125897	.	T	C	73	.	DP=1392;VDB=5.29361e-06;SGB=-0.693147;RPB=0.0107452;MQB=1;MQSB=1;BQB=0.000262184;MQ0F=0;ICB=1;HOB=0.5;AC=1;AN=2;DP4=636,509,107,124;MQ=50;ANN=C|synonymous_variant|LOW|Tp57577_TGAC_v2_gene16335|Tp57577_TGAC_v2_gene16335|transcript|Tp57577_TGAC_v2_mRNA16898|protein_coding|2/2|c.771T>C|p.Pro257Pro|868/1361|771/978|257/325||,C|upstream_gene_variant|MODIFIER|Tp57577_TGAC_v2_gene16350|Tp57577_TGAC_v2_g…	GT:PL	0/1:108,0,255
Tp57577_TGAC_v2_LG6	18755022	.	A	G	220	.	DP=36;VDB=0.372895;SGB=-0.693079;RPB=0.899744;MQB=1;MQSB=1;BQB=0.714832;MQ0F=0;ICB=1;HOB=0.5;AC=1;AN=2;DP4=3,4,14,15;MQ=50;ANN=G|missense_variant|MODERATE|Tp57577_TGAC_v2_gene39045|Tp57577_TGAC_v2_gene39045|transcript|Tp57577_TGAC_v2_mRNA40374|protein_coding|7/19|c.971A>G|p.His324Arg|1555/3800|971/2631|324/876||,G|upstream_gene_variant|MODIFIER|Tp57577_TGAC_v2_gene39045|Tp57577_TGAC_v2_gene39045|…	GT:PL	0/1:255,0,121
Tp57577_TGAC_v2_LG4	10094624	.	C	G	222	.	DP=214;VDB=0.878273;SGB=-0.693147;RPB=0.716831;MQB=1;MQSB=1;BQB=0.847041;MQ0F=0;ICB=1;HOB=0.5;AC=1;AN=2;DP4=78,61,35,34;MQ=50;ANN=G|synonymous_variant|LOW|Tp57577_TGAC_v2_gene20766|Tp57577_TGAC_v2_gene20766|transcript|Tp57577_TGAC_v2_mRNA21478|protein_coding|5/6|c.540G>C|p.Thr180Thr|744/1115|540/831|180/276||,G|downstream_gene_variant|MODIFIER|Tp57577_TGAC_v2_gene20767|Tp57577_TGAC_v2_gene20767|t…	GT:PL	0/1:255,0,255
Tp57577_TGAC_v2_LG7	29501897	.	G	A	5.34818	.	DP=138;VDB=0.0178812;SGB=-0.690438;RPB=0.190716;MQB=1;MQSB=1;BQB=0.987986;MQ0F=0;ICB=1;HOB=0.5;AC=1;AN=2;DP4=77,44,7,10;MQ=50;ANN=A|missense_variant|MODERATE|Tp57577_TGAC_v2_gene6570|Tp57577_TGAC_v2_gene6570|transcript|Tp57577_TGAC_v2_mRNA6803|protein_coding|10/10|c.1379C>T|p.Pro460Leu|1379/1917|1379/1917|460/638||WARNING_TRANSCRIPT_MULTIPLE_STOP_CODONS	GT:PL	0/1:40,0,255
Tp57577_TGAC_v2_scaf_1860	2908	.	T	C	228	.	DP=67;VDB=0.0125221;SGB=-0.693147;MQSB=1;MQ0F=0;AC=2;AN=2;DP4=0,0,51,11;MQ=50;ANN=C|upstream_gene_variant|MODIFIER|Tp57577_TGAC_v2_gene679|Tp57577_TGAC_v2_gene679|transcript|Tp57577_TGAC_v2_mRNA681|protein_coding||c.-1822A>G|||||1763|WARNING_TRANSCRIPT_NO_STOP_CODON,C|downstream_gene_variant|MODIFIER|Tp57577_TGAC_v2_gene681|Tp57577_TGAC_v2_gene681|transcript|Tp57577_TGAC_v2_mRNA683|protein_coding…	GT:PL	1/1:255,187,0
Tp57577_TGAC_v2_LG1	13706851	.	C	T	216	.	DP=237;VDB=0.896704;SGB=-0.693147;RPB=0.350425;MQB=1;MQSB=1;BQB=0.775447;MQ0F=0;ICB=1;HOB=0.5;AC=1;AN=2;DP4=65,98,28,39;MQ=50;ANN=T|synonymous_variant|LOW|Tp57577_TGAC_v2_gene1903|Tp57577_TGAC_v2_gene1903|transcript|Tp57577_TGAC_v2_mRNA1945|protein_coding|2/3|c.2070C>T|p.Tyr690Tyr|2377/3268|2070/2913|690/970||	GT:PL	0/1:249,0,255
Tp57577_TGAC_v2_LG1	14016279	.	C	T	222	.	DP=32;VDB=0.17227;SGB=-0.69168;RPB=0.215403;MQB=1;MQSB=1;BQB=0.743486;MQ0F=0;ICB=1;HOB=0.5;AC=1;AN=2;DP4=1,7,9,10;MQ=50;ANN=T|synonymous_variant|LOW|Tp57577_TGAC_v2_gene1906|Tp57577_TGAC_v2_gene1906|transcript|Tp57577_TGAC_v2_mRNA1948|protein_coding|1/3|c.861G>A|p.Ala287Ala|1099/2004|861/1407|287/468||,T|synonymous_variant|LOW|Tp57577_TGAC_v2_gene1906|Tp57577_TGAC_v2_gene1906|transcript|Tp57577_T…	GT:PL	0/1:255,0,129
Tp57577_TGAC_v2_LG5	10557191	.	C	T	228	.	DP=64;VDB=0.263144;SGB=-0.693147;RPB=0.0933779;MQB=1;MQSB=1;BQB=0.122625;MQ0F=0;AC=2;AN=2;DP4=0,4,22,36;MQ=50;ANN=T|synonymous_variant|LOW|Tp57577_TGAC_v2_gene24212|Tp57577_TGAC_v2_gene24212|transcript|Tp57577_TGAC_v2_mRNA25046|protein_coding|9/9|c.2457C>T|p.Ser819Ser|2619/3045|2457/2583|819/860||,T|downstream_gene_variant|MODIFIER|Tp57577_TGAC_v2_gene24234|Tp57577_TGAC_v2_gene24234|transcript|Tp…	GT:PL	1/1:255,50,0
Tp57577_TGAC_v2_scaf_585	125125	.	G	A	16.6353	.	DP=28;VDB=0.00835905;SGB=-0.556411;RPB=0.184583;MQB=1;MQSB=1;BQB=0.110042;MQ0F=0;ICB=1;HOB=0.5;AC=1;AN=2;DP4=6,18,0,4;MQ=50;ANN=A|synonymous_variant|LOW|Tp57577_TGAC_v2_gene15284|Tp57577_TGAC_v2_gene15284|transcript|Tp57577_TGAC_v2_mRNA15793|protein_coding|2/5|c.69C>T|p.Leu23Leu|426/1454|69/792|23/263||,A|downstream_gene_variant|MODIFIER|Tp57577_TGAC_v2_gene15274|Tp57577_TGAC_v2_gene15274|transcr…	GT:PL	0/1:52,0,255
Tp57577_TGAC_v2_LG1	13184904	.	C	T	193	.	DP=243;VDB=0.0653336;SGB=-0.693147;RPB=0.965382;MQB=1;MQSB=1;BQB=0.0817137;MQ0F=0;ICB=1;HOB=0.5;AC=1;AN=2;DP4=128,48,44,21;MQ=50;ANN=T|synonymous_variant|LOW|Tp57577_TGAC_v2_gene14333|Tp57577_TGAC_v2_gene14333|transcript|Tp57577_TGAC_v2_mRNA14812|protein_coding|5/5|c.3360G>A|p.Gln1120Gln|3598/3935|3360/3546|1120/1181||,T|downstream_gene_variant|MODIFIER|Tp57577_TGAC_v2_gene14317|Tp57577_TGAC_v2_g…	GT:PL	0/1:227,0,255
Tp57577_TGAC_v2_LG1	12528491	.	A	G	222	.	DP=221;VDB=0.877026;SGB=-0.693147;RPB=8.04865e-05;MQB=1;MQSB=1;BQB=0.920154;MQ0F=0;ICB=1;HOB=0.5;AC=1;AN=2;DP4=51,30,69,67;MQ=50;ANN=G|synonymous_variant|LOW|Tp57577_TGAC_v2_gene2744|Tp57577_TGAC_v2_gene2744|transcript|Tp57577_TGAC_v2_mRNA2822|protein_coding|2/2|c.1053A>G|p.Ala351Ala|1257/1951|1053/1542|351/513||,G|downstream_gene_variant|MODIFIER|Tp57577_TGAC_v2_gene2716|Tp57577_TGAC_v2_gene2716…	GT:PL	0/1:255,0,255
Tp57577_TGAC_v2_LG2	24326562	.	C	A	136	.	DP=125;VDB=1.23206e-15;SGB=-0.693147;RPB=0.555667;MQB=1;MQSB=1;BQB=4.00258e-06;MQ0F=0;AC=2;AN=2;DP4=6,3,58,58;MQ=50;ANN=A|3_prime_UTR_variant|MODIFIER|Tp57577_TGAC_v2_gene12616|Tp57577_TGAC_v2_gene12616|transcript|Tp57577_TGAC_v2_mRNA13026|protein_coding|6/6|c.*173G>T|||||173|,A|downstream_gene_variant|MODIFIER|Tp57577_TGAC_v2_gene12540|Tp57577_TGAC_v2_gene12540|transcript|Tp57577_TGAC_v2_mRNA129…	GT:PL	1/1:163,85,0
Tp57577_TGAC_v2_LG7	11124635	.	T	C	7.9914	.	DP=38;VDB=0.25494;SGB=-0.590765;RPB=0.34141;MQB=1;MQSB=1;BQB=0.975631;MQ0F=0;ICB=1;HOB=0.5;AC=1;AN=2;DP4=17,15,5,0;MQ=50;ANN=C|3_prime_UTR_variant|MODIFIER|Tp57577_TGAC_v2_gene3101|Tp57577_TGAC_v2_gene3101|transcript|Tp57577_TGAC_v2_mRNA3191|protein_coding|9/9|c.*336A>G|||||336|,C|downstream_gene_variant|MODIFIER|Tp57577_TGAC_v2_gene3137|Tp57577_TGAC_v2_gene3137|transcript|Tp57577_TGAC_v2_mRNA322…	GT:PL	0/1:43,0,255
Tp57577_TGAC_v2_LG6	1911923	.	C	T	222	.	DP=79;VDB=0.760457;SGB=-0.693132;RPB=0.069591;MQB=1;MQSB=1;BQB=0.000218689;MQ0F=0;ICB=1;HOB=0.5;AC=1;AN=2;DP4=23,19,16,18;MQ=50;ANN=T|synonymous_variant|LOW|Tp57577_TGAC_v2_gene9640|Tp57577_TGAC_v2_gene9640|transcript|Tp57577_TGAC_v2_mRNA9965|protein_coding|1/2|c.153C>T|p.Ile51Ile|257/1154|153/957|51/318||,T|downstream_gene_variant|MODIFIER|Tp57577_TGAC_v2_gene9638|Tp57577_TGAC_v2_gene9638|transc…	GT:PL	0/1:255,0,255
Tp57577_TGAC_v2_LG2	17328781	.	A	G	222	.	DP=589;VDB=0.823729;SGB=-0.693147;RPB=0.00432756;MQB=1;MQSB=1;BQB=0.84328;MQ0F=0;ICB=1;HOB=0.5;AC=1;AN=2;DP4=84,108,175,212;MQ=50;ANN=G|synonymous_variant|LOW|Tp57577_TGAC_v2_gene17267|Tp57577_TGAC_v2_gene17267|transcript|Tp57577_TGAC_v2_mRNA17868|protein_coding|4/5|c.336T>C|p.Asn112Asn|436/865|336/624|112/207||,G|upstream_gene_variant|MODIFIER|Tp57577_TGAC_v2_gene17251|Tp57577_TGAC_v2_gene17251|…	GT:PL	0/1:255,0,255
Tp57577_TGAC_v2_scaf_574	33593	.	A	T	228	.	DP=52;VDB=0.0680567;SGB=-0.693147;MQSB=1;MQ0F=0;AC=2;AN=2;DP4=0,0,22,30;MQ=50;ANN=T|missense_variant|MODERATE|Tp57577_TGAC_v2_gene15165|Tp57577_TGAC_v2_gene15165|transcript|Tp57577_TGAC_v2_mRNA15671|protein_coding|14/14|c.2249T>A|p.Leu750Gln|2423/3107|2249/2469|750/822||,T|upstream_gene_variant|MODIFIER|Tp57577_TGAC_v2_gene15167|Tp57577_TGAC_v2_gene15167|transcript|Tp57577_TGAC_v2_mRNA15673|prote…	GT:PL	1/1:255,157,0
Tp57577_TGAC_v2_LG2	28733766	.	A	G	222	.	DP=230;VDB=0.935658;SGB=-0.693147;RPB=0.864361;MQB=1;MQSB=1;BQB=0.560727;MQ0F=0;ICB=1;HOB=0.5;AC=1;AN=2;DP4=61,69,57,36;MQ=50;ANN=G|3_prime_UTR_variant|MODIFIER|Tp57577_TGAC_v2_gene34086|Tp57577_TGAC_v2_gene34086|transcript|Tp57577_TGAC_v2_mRNA35233|protein_coding|11/11|c.*185A>G|||||185|,G|downstream_gene_variant|MODIFIER|Tp57577_TGAC_v2_gene34050|Tp57577_TGAC_v2_gene34050|transcript|Tp57577_TGA…	GT:PL	0/1:255,0,255
Tp57577_TGAC_v2_scaf_1808	8338	.	A	G	228	.	DP=122;VDB=0.396408;SGB=-0.693147;MQSB=1;MQ0F=0;AC=2;AN=2;DP4=0,0,54,63;MQ=50;ANN=G|missense_variant|MODERATE|Tp57577_TGAC_v2_gene537|Tp57577_TGAC_v2_gene537|transcript|Tp57577_TGAC_v2_mRNA538|protein_coding|5/5|c.865T>C|p.Cys289Arg|940/1210|865/888|289/295||,G|downstream_gene_variant|MODIFIER|Tp57577_TGAC_v2_gene536|Tp57577_TGAC_v2_gene536|transcript|Tp57577_TGAC_v2_mRNA537|protein_coding||c.*18…	GT:PL	1/1:255,255,0
Tp57577_TGAC_v2_LG5	8929289	.	C	T	222	.	DP=102;VDB=0.993692;SGB=-0.693147;RPB=0.447131;MQB=1;MQSB=1;BQB=0.000879394;MQ0F=0;ICB=1;HOB=0.5;AC=1;AN=2;DP4=31,19,33,13;MQ=50;ANN=T|upstream_gene_variant|MODIFIER|Tp57577_TGAC_v2_gene37608|Tp57577_TGAC_v2_gene37608|transcript|Tp57577_TGAC_v2_mRNA38866|protein_coding||c.-4521C>T|||||4298|,T|downstream_gene_variant|MODIFIER|Tp57577_TGAC_v2_gene37624|Tp57577_TGAC_v2_gene37624|transcript|Tp57577_T…	GT:PL	0/1:255,0,255
Tp57577_TGAC_v2_LG7	23213778	.	A	T	199	.	DP=27;VDB=0.00849384;SGB=-0.680642;RPB=0.650664;MQB=1;MQSB=1;BQB=0.84246;MQ0F=0;ICB=1;HOB=0.5;AC=1;AN=2;DP4=8,7,6,6;MQ=50;ANN=T|synonymous_variant|LOW|Tp57577_TGAC_v2_gene28919|Tp57577_TGAC_v2_gene28919|transcript|Tp57577_TGAC_v2_mRNA29897|protein_coding|1/1|c.555T>A|p.Ala185Ala|606/1158|555/834|185/277||,T|downstream_gene_variant|MODIFIER|Tp57577_TGAC_v2_gene28921|Tp57577_TGAC_v2_gene28921|trans…	GT:PL	0/1:232,0,255
Tp57577_TGAC_v2_LG2	13256405	.	C	A	98	.	DP=385;VDB=0.867263;SGB=-0.693147;RPB=0.764041;MQB=1;MQSB=1;BQB=0.00724374;MQ0F=0;ICB=1;HOB=0.5;AC=1;AN=2;DP4=159,121,73,25;MQ=50;ANN=A|missense_variant|MODERATE|Tp57577_TGAC_v2_gene34848|Tp57577_TGAC_v2_gene34848|transcript|Tp57577_TGAC_v2_mRNA36036|protein_coding|6/6|c.781G>T|p.Ala261Ser|1040/1471|781/831|261/276||,A|downstream_gene_variant|MODIFIER|Tp57577_TGAC_v2_gene34853|Tp57577_TGAC_v2_gen…	GT:PL	0/1:132,0,255
Tp57577_TGAC_v2_LG3	16617724	.	A	G	228	.	DP=123;VDB=0.011205;SGB=-0.693147;MQSB=1;MQ0F=0;AC=2;AN=2;DP4=0,0,76,42;MQ=50;ANN=G|synonymous_variant|LOW|Tp57577_TGAC_v2_gene25856|Tp57577_TGAC_v2_gene25856|transcript|Tp57577_TGAC_v2_mRNA26738|protein_coding|4/5|c.282A>G|p.Arg94Arg|784/2086|282/1086|94/361||,G|downstream_gene_variant|MODIFIER|Tp57577_TGAC_v2_gene25848|Tp57577_TGAC_v2_gene25848|transcript|Tp57577_TGAC_v2_mRNA26730|protein_codin…	GT:PL	1/1:255,255,0
Tp57577_TGAC_v2_LG6	3728885	.	G	A	219	.	DP=16;VDB=0.563312;SGB=-0.683931;RPB=0.615385;MQB=1;MQSB=1;BQB=0.192308;MQ0F=0;ICB=1;HOB=0.5;AC=1;AN=2;DP4=0,2,7,6;MQ=50;ANN=A|synonymous_variant|LOW|Tp57577_TGAC_v2_gene7013|Tp57577_TGAC_v2_gene7013|transcript|Tp57577_TGAC_v2_mRNA7260|protein_coding|2/18|c.99C>T|p.Tyr33Tyr|143/2446|99/2154|33/717||,A|synonymous_variant|LOW|Tp57577_TGAC_v2_gene7013|Tp57577_TGAC_v2_gene7013|transcript|Tp57577_TGAC…	GT:PL	0/1:255,0,31
Tp57577_TGAC_v2_scaf_672	30144	.	A	G	222	.	DP=42;VDB=0.763393;SGB=-0.690438;RPB=0.0996217;MQB=1;MQSB=1;BQB=0.549449;MQ0F=0;ICB=1;HOB=0.5;AC=1;AN=2;DP4=9,14,9,8;MQ=50;ANN=G|synonymous_variant|LOW|Tp57577_TGAC_v2_gene34997|Tp57577_TGAC_v2_gene34997|transcript|Tp57577_TGAC_v2_mRNA36191|protein_coding|2/3|c.672T>C|p.Ser224Ser|818/2575|672/2013|224/670||,G|downstream_gene_variant|MODIFIER|Tp57577_TGAC_v2_gene34998|Tp57577_TGAC_v2_gene34998|tra…	GT:PL	0/1:255,0,255
Tp57577_TGAC_v2_LG3	29534733	.	G	A	207	.	DP=572;VDB=0.0127915;SGB=-0.693147;RPB=0.731315;MQB=1;MQSB=1;BQB=0.337091;MQ0F=0;ICB=1;HOB=0.5;AC=1;AN=2;DP4=269,127,121,42;MQ=50;ANN=A|synonymous_variant|LOW|Tp57577_TGAC_v2_gene12293|Tp57577_TGAC_v2_gene12293|transcript|Tp57577_TGAC_v2_mRNA12691|protein_coding|3/4|c.630G>A|p.Gln210Gln|769/1350|630/1092|210/363||	GT:PL	0/1:240,0,255
Tp57577_TGAC_v2_LG5	1961454	.	G	C	228	.	DP=46;VDB=0.968266;SGB=-0.693141;MQSB=1;MQ0F=0;AC=2;AN=2;DP4=0,0,10,27;MQ=50;ANN=C|synonymous_variant|LOW|Tp57577_TGAC_v2_gene13835|Tp57577_TGAC_v2_gene13835|transcript|Tp57577_TGAC_v2_mRNA14293|protein_coding|2/2|c.1566G>C|p.Ala522Ala|2062/2395|1566/1575|522/524||,C|downstream_gene_variant|MODIFIER|Tp57577_TGAC_v2_gene13838|Tp57577_TGAC_v2_gene13838|transcript|Tp57577_TGAC_v2_mRNA14296|protein_c…	GT:PL	1/1:255,111,0
Tp57577_TGAC_v2_LG1	11733783	.	A	T	222	.	DP=153;VDB=0.0761443;SGB=-0.693147;RPB=0.0340097;MQB=1;MQSB=1;BQB=0.132376;MQ0F=0;ICB=1;HOB=0.5;AC=1;AN=2;DP4=35,54,23,36;MQ=50;ANN=T|synonymous_variant|LOW|Tp57577_TGAC_v2_gene14007|Tp57577_TGAC_v2_gene14007|transcript|Tp57577_TGAC_v2_mRNA14470|protein_coding|4/11|c.405T>A|p.Val135Val|412/1421|405/1269|135/422||,T|upstream_gene_variant|MODIFIER|Tp57577_TGAC_v2_gene13994|Tp57577_TGAC_v2_gene13994…	GT:PL	0/1:255,0,255
Tp57577_TGAC_v2_LG2	19469936	.	A	G	174	.	DP=91;VDB=0.00924152;SGB=-0.692717;RPB=0.349183;MQB=1;MQSB=1;BQB=0.370737;MQ0F=0;ICB=1;HOB=0.5;AC=1;AN=2;DP4=14,44,3,20;MQ=50;ANN=G|3_prime_UTR_variant|MODIFIER|Tp57577_TGAC_v2_gene38314|Tp57577_TGAC_v2_gene38314|transcript|Tp57577_TGAC_v2_mRNA39609|protein_coding|16/16|c.*47A>G|||||47|,G|upstream_gene_variant|MODIFIER|Tp57577_TGAC_v2_gene38311|Tp57577_TGAC_v2_gene38311|transcript|Tp57577_TGAC_v2…	GT:PL	0/1:207,0,255
Tp57577_TGAC_v2_scaf_229	69988	.	G	A	218	.	DP=29;VDB=0.813506;SGB=-0.688148;RPB=0.372692;MQB=1;MQSB=1;BQB=0.61235;MQ0F=0;ICB=1;HOB=0.5;AC=1;AN=2;DP4=10,3,12,3;MQ=50;ANN=A|3_prime_UTR_variant|MODIFIER|Tp57577_TGAC_v2_gene17425|Tp57577_TGAC_v2_gene17425|transcript|Tp57577_TGAC_v2_mRNA18036|protein_coding|5/5|c.*32C>T|||||32|,A|upstream_gene_variant|MODIFIER|Tp57577_TGAC_v2_gene17390|Tp57577_TGAC_v2_gene17390|transcript|Tp57577_TGAC_v2_mRNA1…	GT:PL	0/1:251,0,228
Tp57577_TGAC_v2_LG6	3539233	.	T	C	222	.	DP=177;VDB=0.0269988;SGB=-0.693147;RPB=0.212912;MQB=1;MQSB=1;BQB=0.504737;MQ0F=0;ICB=1;HOB=0.5;AC=1;AN=2;DP4=60,61,31,23;MQ=50;ANN=C|splice_region_variant&synonymous_variant|LOW|Tp57577_TGAC_v2_gene6928|Tp57577_TGAC_v2_gene6928|transcript|Tp57577_TGAC_v2_mRNA7171|protein_coding|9/14|c.1128A>G|p.Glu376Glu|1496/3290|1128/2133|376/710||	GT:PL	0/1:255,0,255
Tp57577_TGAC_v2_LG5	10882088	.	G	A	222	.	DP=66;VDB=0.722032;SGB=-0.693141;RPB=0.376559;MQB=1;MQSB=1;BQB=0.0930573;MQ0F=0;ICB=1;HOB=0.5;AC=1;AN=2;DP4=15,13,12,25;MQ=50;ANN=A|synonymous_variant|LOW|Tp57577_TGAC_v2_gene30017|Tp57577_TGAC_v2_gene30017|transcript|Tp57577_TGAC_v2_mRNA31041|protein_coding|4/8|c.702G>A|p.Leu234Leu|755/1784|702/1569|234/522||	GT:PL	0/1:255,0,255
Tp57577_TGAC_v2_scaf_1027	32909	.	T	C	108	.	DP=93;VDB=0.559415;SGB=-0.689466;RPB=0.953372;MQB=1;MQSB=1;BQB=0.882672;MQ0F=0;ICB=1;HOB=0.5;AC=1;AN=2;DP4=42,34,9,7;MQ=50;ANN=C|synonymous_variant|LOW|Tp57577_TGAC_v2_gene28433|Tp57577_TGAC_v2_gene28433|transcript|Tp57577_TGAC_v2_mRNA29394|protein_coding|8/8|c.996T>C|p.Asp332Asp|1273/1602|996/1038|332/345||,C|upstream_gene_variant|MODIFIER|Tp57577_TGAC_v2_gene28437|Tp57577_TGAC_v2_gene28437|tran…	GT:PL	0/1:143,0,255
Tp57577_TGAC_v2_LG3	553143	.	C	G	222	.	DP=546;VDB=0.550182;SGB=-0.693147;RPB=0.0131918;MQB=1;MQSB=1;BQB=0.969177;MQ0F=0;ICB=1;HOB=0.5;AC=1;AN=2;DP4=119,135,135,147;MQ=50;ANN=G|synonymous_variant|LOW|Tp57577_TGAC_v2_gene32691|Tp57577_TGAC_v2_gene32691|transcript|Tp57577_TGAC_v2_mRNA33791|protein_coding|19/19|c.1719C>G|p.Gly573Gly|1839/2222|1719/1746|573/581||,G|downstream_gene_variant|MODIFIER|Tp57577_TGAC_v2_gene32680|Tp57577_TGAC_v2_…	GT:PL	0/1:255,0,255
Tp57577_TGAC_v2_LG6	2351215	.	G	T	131	.	DP=21;VDB=0.267469;SGB=-0.651104;RPB=0.281048;MQB=1;MQSB=1;BQB=0.999345;MQ0F=0;ICB=1;HOB=0.5;AC=1;AN=2;DP4=7,6,1,7;MQ=50;ANN=T|3_prime_UTR_variant|MODIFIER|Tp57577_TGAC_v2_gene23321|Tp57577_TGAC_v2_gene23321|transcript|Tp57577_TGAC_v2_mRNA24120|protein_coding|3/3|c.*20C>A|||||20|,T|upstream_gene_variant|MODIFIER|Tp57577_TGAC_v2_gene23354|Tp57577_TGAC_v2_gene23354|transcript|Tp57577_TGAC_v2_mRNA24…	GT:PL	0/1:164,0,255
Tp57577_TGAC_v2_LG2	14643880	.	G	A	228	.	DP=128;VDB=1;SGB=-0.693147;MQSB=1;MQ0F=0;AC=2;AN=2;DP4=0,0,78,45;MQ=50;ANN=A|3_prime_UTR_variant|MODIFIER|Tp57577_TGAC_v2_gene26715|Tp57577_TGAC_v2_gene26715|transcript|Tp57577_TGAC_v2_mRNA27628|protein_coding|7/7|c.*40G>A|||||40|,A|downstream_gene_variant|MODIFIER|Tp57577_TGAC_v2_gene26705|Tp57577_TGAC_v2_gene26705|transcript|Tp57577_TGAC_v2_mRNA27618|protein_coding||c.*2355C>T|||||2196|	GT:PL	1/1:255,255,0
Tp57577_TGAC_v2_LG4	2865966	.	G	T	222	.	DP=486;VDB=0.864906;SGB=-0.693147;RPB=0.990175;MQB=1;MQSB=1;BQB=0.0998172;MQ0F=0;ICB=1;HOB=0.5;AC=1;AN=2;DP4=152,161,87,85;MQ=50;ANN=T|synonymous_variant|LOW|Tp57577_TGAC_v2_gene20130|Tp57577_TGAC_v2_gene20130|transcript|Tp57577_TGAC_v2_mRNA20827|protein_coding|5/5|c.393C>A|p.Gly131Gly|455/610|393/459|131/152||,T|upstream_gene_variant|MODIFIER|Tp57577_TGAC_v2_gene20127|Tp57577_TGAC_v2_gene20127|t…	GT:PL	0/1:255,0,255
Tp57577_TGAC_v2_scaf_301	262941	.	T	C	214	.	DP=45;VDB=0.00173131;SGB=-0.693146;RPB=0.0930233;MQB=1;MQSB=1;BQB=0.534884;MQ0F=0;AC=2;AN=2;DP4=2,0,41,2;MQ=50;ANN=C|5_prime_UTR_variant|MODIFIER|Tp57577_TGAC_v2_gene18687|Tp57577_TGAC_v2_gene18687|transcript|Tp57577_TGAC_v2_mRNA19338|protein_coding|1/4|c.-66T>C|||||66|,C|downstream_gene_variant|MODIFIER|Tp57577_TGAC_v2_gene18682|Tp57577_TGAC_v2_gene18682|transcript|Tp57577_TGAC_v2_mRNA19332|prot…	GT:PL	1/1:241,60,0
Tp57577_TGAC_v2_LG7	27859649	.	T	C	225	.	DP=34;VDB=0.0136859;SGB=-0.693097;RPB=0.323223;MQB=1;MQSB=1;BQB=0.969114;MQ0F=0;AC=2;AN=2;DP4=0,3,15,15;MQ=50;ANN=C|synonymous_variant|LOW|Tp57577_TGAC_v2_gene4163|Tp57577_TGAC_v2_gene4163|transcript|Tp57577_TGAC_v2_mRNA4295|protein_coding|2/6|c.801A>G|p.Ala267Ala|1112/2996|801/2559|267/852||,C|downstream_gene_variant|MODIFIER|Tp57577_TGAC_v2_gene4198|Tp57577_TGAC_v2_gene4198|transcript|Tp57577_T…	GT:PL	1/1:255,0,4
Tp57577_TGAC_v2_LG1	6430673	.	A	T	222	.	DP=77;VDB=0.0108674;SGB=-0.693147;RPB=3.35831e-05;MQB=1;MQSB=1;BQB=0.331846;MQ0F=0;ICB=1;HOB=0.5;AC=1;AN=2;DP4=23,8,31,15;MQ=50;ANN=T|3_prime_UTR_variant|MODIFIER|Tp57577_TGAC_v2_gene4859|Tp57577_TGAC_v2_gene4859|transcript|Tp57577_TGAC_v2_mRNA5025|protein_coding|13/13|c.*35T>A|||||35|,T|upstream_gene_variant|MODIFIER|Tp57577_TGAC_v2_gene4869|Tp57577_TGAC_v2_gene4869|transcript|Tp57577_TGAC_v2_mR…	GT:PL	0/1:255,0,255
Tp57577_TGAC_v2_LG1	8823795	.	G	C	228	.	DP=49;VDB=0.19834;SGB=-0.693147;MQSB=1;MQ0F=0;AC=2;AN=2;DP4=0,0,28,19;MQ=50;ANN=C|synonymous_variant|LOW|Tp57577_TGAC_v2_gene24927|Tp57577_TGAC_v2_gene24927|transcript|Tp57577_TGAC_v2_mRNA25781|protein_coding|2/2|c.348G>C|p.Ser116Ser|573/2602|348/1758|116/585||,C|downstream_gene_variant|MODIFIER|Tp57577_TGAC_v2_gene24926|Tp57577_TGAC_v2_gene24926|transcript|Tp57577_TGAC_v2_mRNA25780|protein_codin…	GT:PL	1/1:255,141,0
Tp57577_TGAC_v2_LG5	2664707	.	C	T	228	.	DP=75;VDB=0.00251898;SGB=-0.693147;MQSB=1;MQ0F=0;AC=2;AN=2;DP4=0,0,32,42;MQ=50;ANN=T|synonymous_variant|LOW|Tp57577_TGAC_v2_gene35458|Tp57577_TGAC_v2_gene35458|transcript|Tp57577_TGAC_v2_mRNA36662|protein_coding|5/12|c.228G>A|p.Lys76Lys|352/2043|228/1629|76/542||	GT:PL	1/1:255,223,0
Tp57577_TGAC_v2_LG6	18780530	.	A	C	89	.	DP=46;VDB=0.714505;SGB=-0.662043;RPB=0.566523;MQB=1;MQSB=1;BQB=0.320241;MQ0F=0;ICB=1;HOB=0.5;AC=1;AN=2;DP4=20,17,5,4;MQ=50;ANN=C|missense_variant|MODERATE|Tp57577_TGAC_v2_gene39057|Tp57577_TGAC_v2_gene39057|transcript|Tp57577_TGAC_v2_mRNA40387|protein_coding|1/1|c.1171A>C|p.Met391Leu|1343/2119|1171/1401|391/466||,C|upstream_gene_variant|MODIFIER|Tp57577_TGAC_v2_gene39136|Tp57577_TGAC_v2_gene39136…	GT:PL	0/1:124,0,255
Tp57577_TGAC_v2_LG3	7448957	.	T	C	228	.	DP=60;VDB=0.996755;SGB=-0.693147;RPB=0.0740741;MQB=1;MQSB=1;BQB=0.231481;MQ0F=0;AC=2;AN=2;DP4=0,2,14,40;MQ=50;ANN=C|3_prime_UTR_variant|MODIFIER|Tp57577_TGAC_v2_gene37386|Tp57577_TGAC_v2_gene37386|transcript|Tp57577_TGAC_v2_mRNA38642|protein_coding|5/5|c.*35T>C|||||35|,C|downstream_gene_variant|MODIFIER|Tp57577_TGAC_v2_gene37410|Tp57577_TGAC_v2_gene37410|transcript|Tp57577_TGAC_v2_mRNA38666|prote…	GT:PL	1/1:255,103,0
Tp57577_TGAC_v2_LG6	277516	.	G	T	147	.	DP=78;VDB=0.212649;SGB=-0.689466;RPB=0.433345;MQB=1;MQSB=1;BQB=0.0906002;MQ0F=0;ICB=1;HOB=0.5;AC=1;AN=2;DP4=22,38,9,7;MQ=50;ANN=T|synonymous_variant|LOW|Tp57577_TGAC_v2_gene4764|Tp57577_TGAC_v2_gene4764|transcript|Tp57577_TGAC_v2_mRNA4924|protein_coding|1/2|c.513C>A|p.Gly171Gly|980/1933|513/1404|171/467||	GT:PL	0/1:181,0,255
Tp57577_TGAC_v2_scaf_1254	22825	.	C	A	222	.	DP=33;VDB=0.351899;SGB=-0.690438;RPB=0.35414;MQB=1;MQSB=1;BQB=0.461986;MQ0F=0;ICB=1;HOB=0.5;AC=1;AN=2;DP4=5,11,9,8;MQ=50;ANN=A|missense_variant|MODERATE|Tp57577_TGAC_v2_gene24278|Tp57577_TGAC_v2_gene24278|transcript|Tp57577_TGAC_v2_mRNA25112|protein_coding|1/1|c.162G>T|p.Lys54Asn|341/779|162/435|54/144||	GT:PL	0/1:255,0,255
Tp57577_TGAC_v2_LG5	3939431	.	G	A	146	.	DP=42;VDB=0.296572;SGB=-0.676189;RPB=0.245001;MQB=1;MQSB=1;BQB=0.368836;MQ0F=0;ICB=1;HOB=0.5;AC=1;AN=2;DP4=11,19,2,9;MQ=50;ANN=A|3_prime_UTR_variant|MODIFIER|Tp57577_TGAC_v2_gene2041|Tp57577_TGAC_v2_gene2041|transcript|Tp57577_TGAC_v2_mRNA2090|protein_coding|8/8|c.*33C>T|||||33|	GT:PL	0/1:180,0,255
Tp57577_TGAC_v2_LG2	14134364	.	T	C	222	.	DP=607;VDB=1.84076e-10;SGB=-0.693147;RPB=0.0268135;MQB=1;MQSB=1;BQB=0.998957;MQ0F=0;ICB=1;HOB=0.5;AC=1;AN=2;DP4=292,58,183,72;MQ=50;ANN=C|3_prime_UTR_variant|MODIFIER|Tp57577_TGAC_v2_gene1037|Tp57577_TGAC_v2_gene1037|transcript|Tp57577_TGAC_v2_mRNA1044|protein_coding|3/3|c.*103A>G|||||103|,C|downstream_gene_variant|MODIFIER|Tp57577_TGAC_v2_gene1029|Tp57577_TGAC_v2_gene1029|transcript|Tp57577_TGAC…	GT:PL	0/1:255,0,255
Tp57577_TGAC_v2_LG3	10800360	.	A	G	97	.	DP=34;VDB=0.00354297;SGB=-0.636426;RPB=0.0611835;MQB=1;MQSB=1;BQB=0.99187;MQ0F=0;ICB=1;HOB=0.5;AC=1;AN=2;DP4=12,15,3,4;MQ=50;ANN=G|synonymous_variant|LOW|Tp57577_TGAC_v2_gene14216|Tp57577_TGAC_v2_gene14216|transcript|Tp57577_TGAC_v2_mRNA14693|protein_coding|7/12|c.1374A>G|p.Leu458Leu|1407/2936|1374/2499|458/832||	GT:PL	0/1:131,0,255
Tp57577_TGAC_v2_LG2	27598694	.	G	T	222	.	DP=84;VDB=0.999949;SGB=-0.693147;RPB=0.321697;MQB=1;MQSB=1;BQB=0.988723;MQ0F=0;ICB=1;HOB=0.5;AC=1;AN=2;DP4=13,18,26,24;MQ=50;ANN=T|synonymous_variant|LOW|Tp57577_TGAC_v2_gene5373|Tp57577_TGAC_v2_gene5373|transcript|Tp57577_TGAC_v2_mRNA5558|protein_coding|6/9|c.411G>T|p.Arg137Arg|622/1383|411/867|137/288||,T|synonymous_variant|LOW|Tp57577_TGAC_v2_gene5373|Tp57577_TGAC_v2_gene5373|transcript|Tp5757…	GT:PL	0/1:255,0,255
Tp57577_TGAC_v2_LG1	24277458	.	A	G	219	.	DP=32;VDB=0.147866;SGB=-0.692717;RPB=0.828064;MQB=1;MQSB=1;BQB=0.845114;MQ0F=0;ICB=1;HOB=0.5;AC=1;AN=2;DP4=0,4,9,14;MQ=50;ANN=G|synonymous_variant|LOW|Tp57577_TGAC_v2_gene13681|Tp57577_TGAC_v2_gene13681|transcript|Tp57577_TGAC_v2_mRNA14137|protein_coding|3/3|c.624T>C|p.Arg208Arg|930/1809|624/1170|208/389||	GT:PL	0/1:255,0,41
Tp57577_TGAC_v2_LG6	22673539	.	A	G	8.82545	.	DP=22;VDB=0.71601;SGB=-0.511536;RPB=0.603761;MQB=1;MQSB=1;BQB=0.945479;MQ0F=0;ICB=1;HOB=0.5;AC=1;AN=2;DP4=4,15,2,1;MQ=50;ANN=G|synonymous_variant|LOW|Tp57577_TGAC_v2_gene9701|Tp57577_TGAC_v2_gene9701|transcript|Tp57577_TGAC_v2_mRNA10030|protein_coding|4/6|c.687T>C|p.His229His|1422/2247|687/1338|229/445||,G|downstream_gene_variant|MODIFIER|Tp57577_TGAC_v2_gene9714|Tp57577_TGAC_v2_gene9714|transcri…	GT:PL	0/1:44,0,255
Tp57577_TGAC_v2_LG3	13680356	.	A	C	222	.	DP=133;VDB=0.561695;SGB=-0.693147;RPB=0.954679;MQB=1;MQSB=1;BQB=0.990668;MQ0F=0;ICB=1;HOB=0.5;AC=1;AN=2;DP4=31,38,33,27;MQ=50;ANN=C|synonymous_variant|LOW|Tp57577_TGAC_v2_gene2850|Tp57577_TGAC_v2_gene2850|transcript|Tp57577_TGAC_v2_mRNA2931|protein_coding|3/5|c.453A>C|p.Ser151Ser|1390/2648|453/1467|151/488||,C|downstream_gene_variant|MODIFIER|Tp57577_TGAC_v2_gene2858|Tp57577_TGAC_v2_gene2858|tran…	GT:PL	0/1:255,0,255
Tp57577_TGAC_v2_LG4	1700692	.	A	G	228	.	DP=107;VDB=0.907507;SGB=-0.693147;MQSB=1;MQ0F=0;AC=2;AN=2;DP4=0,0,40,52;MQ=50;ANN=G|synonymous_variant|LOW|Tp57577_TGAC_v2_gene15786|Tp57577_TGAC_v2_gene15786|transcript|Tp57577_TGAC_v2_mRNA16323|protein_coding|8/8|c.2334T>C|p.Gly778Gly|2506/2751|2334/2346|778/781||,G|upstream_gene_variant|MODIFIER|Tp57577_TGAC_v2_gene15788|Tp57577_TGAC_v2_gene15788|transcript|Tp57577_TGAC_v2_mRNA16325|protein_co…	GT:PL	1/1:255,255,0
Tp57577_TGAC_v2_scaf_275	15958	.	G	A	219	.	DP=42;VDB=0.404255;SGB=-0.689466;RPB=0.850149;MQB=1;MQSB=1;BQB=0.99165;MQ0F=0;ICB=1;HOB=0.5;AC=1;AN=2;DP4=6,20,5,11;MQ=50;ANN=A|synonymous_variant|LOW|Tp57577_TGAC_v2_gene8418|Tp57577_TGAC_v2_gene8418|transcript|Tp57577_TGAC_v2_mRNA8701|protein_coding|3/6|c.195C>T|p.Ala65Ala|397/1073|195/765|65/254||	GT:PL	0/1:252,0,255
Tp57577_TGAC_v2_LG5	3315308	.	C	A	132	.	DP=416;VDB=0.93223;SGB=-0.693147;RPB=0.965221;MQB=1;MQSB=1;BQB=0.994743;MQ0F=0;ICB=1;HOB=0.5;AC=1;AN=2;DP4=178,130,55,47;MQ=50;ANN=A|missense_variant|MODERATE|Tp57577_TGAC_v2_gene31608|Tp57577_TGAC_v2_gene31608|transcript|Tp57577_TGAC_v2_mRNA32669|protein_coding|10/10|c.2040G>T|p.Met680Ile|2119/2637|2040/2238|680/745||,A|downstream_gene_variant|MODIFIER|Tp57577_TGAC_v2_gene31607|Tp57577_TGAC_v2_g…	GT:PL	0/1:166,0,255
Tp57577_TGAC_v2_LG5	14379043	.	G	A	20.8755	.	DP=87;VDB=0.0161029;SGB=-0.676189;RPB=0.22619;MQB=1;MQSB=1;BQB=0.719745;MQ0F=0;ICB=1;HOB=0.5;AC=1;AN=2;DP4=34,42,7,4;MQ=50;ANN=A|3_prime_UTR_variant|MODIFIER|Tp57577_TGAC_v2_gene13552|Tp57577_TGAC_v2_gene13552|transcript|Tp57577_TGAC_v2_mRNA14005|protein_coding|8/8|c.*2C>T|||||2|,A|upstream_gene_variant|MODIFIER|Tp57577_TGAC_v2_gene13563|Tp57577_TGAC_v2_gene13563|transcript|Tp57577_TGAC_v2_mRNA14…	GT:PL	0/1:57,0,255
Tp57577_TGAC_v2_LG2	25486386	.	C	T	207	.	DP=38;VDB=0.108308;SGB=-0.683931;RPB=0.193161;MQB=1;MQSB=1;BQB=0.773988;MQ0F=0;ICB=1;HOB=0.5;AC=1;AN=2;DP4=16,8,8,5;MQ=50;ANN=T|synonymous_variant|LOW|Tp57577_TGAC_v2_gene35412|Tp57577_TGAC_v2_gene35412|transcript|Tp57577_TGAC_v2_mRNA36614|protein_coding|2/2|c.234C>T|p.Asp78Asp|505/1893|234/1467|78/488||,T|downstream_gene_variant|MODIFIER|Tp57577_TGAC_v2_gene35421|Tp57577_TGAC_v2_gene35421|transc…	GT:PL	0/1:240,0,255
Tp57577_TGAC_v2_LG3	17632428	.	G	A	222	.	DP=25;VDB=0.0556097;SGB=-0.691153;RPB=0.995888;MQB=1;MQSB=1;BQB=0.162463;MQ0F=0;ICB=1;HOB=0.5;AC=1;AN=2;DP4=3,4,12,6;MQ=50;ANN=A|synonymous_variant|LOW|Tp57577_TGAC_v2_gene39233|Tp57577_TGAC_v2_gene39233|transcript|Tp57577_TGAC_v2_mRNA40571|protein_coding|4/4|c.594G>A|p.Val198Val|668/917|594/690|198/229||	GT:PL	0/1:255,0,160
Tp57577_TGAC_v2_scaf_803	54373	.	T	C	221	.	DP=51;VDB=0.939251;SGB=-0.693141;RPB=0.560249;MQB=1;MQSB=1;BQB=0.484947;MQ0F=0;ICB=1;HOB=0.5;AC=1;AN=2;DP4=9,5,32,5;MQ=50;ANN=C|splice_acceptor_variant&intron_variant|HIGH|Tp57577_TGAC_v2_gene28801|Tp57577_TGAC_v2_gene28801|transcript|Tp57577_TGAC_v2_mRNA29772|protein_coding|5/5|c.*32-2A>G||||||,C|3_prime_UTR_variant|MODIFIER|Tp57577_TGAC_v2_gene28801|Tp57577_TGAC_v2_gene28801|transcript|Tp57577_…	GT:PL	0/1:255,0,221
Tp57577_TGAC_v2_LG2	12965404	.	T	A	27.385	.	DP=19;VDB=0.588406;SGB=-0.511536;RPB=0.28717;MQB=0.861511;BQB=0.861511;MQ0F=0;ICB=1;HOB=0.5;AC=1;AN=2;DP4=3,0,3,0;MQ=50;ANN=A|5_prime_UTR_variant|MODIFIER|Tp57577_TGAC_v2_gene25104|Tp57577_TGAC_v2_gene25104|transcript|Tp57577_TGAC_v2_mRNA25962|protein_coding|1/5|c.-3T>A|||||3|	GT:PL	0/1:60,0,70
Tp57577_TGAC_v2_LG4	2967765	.	T	A	139	.	DP=22;VDB=0.000296712;SGB=-0.680642;RPB=0.256996;MQB=1;MQSB=1;BQB=0.912244;MQ0F=0;ICB=1;HOB=0.5;AC=1;AN=2;DP4=2,8,0,12;MQ=50;ANN=A|3_prime_UTR_variant|MODIFIER|Tp57577_TGAC_v2_gene20139|Tp57577_TGAC_v2_gene20139|transcript|Tp57577_TGAC_v2_mRNA20837|protein_coding|1/1|c.*64T>A|||||64|,A|upstream_gene_variant|MODIFIER|Tp57577_TGAC_v2_gene20135|Tp57577_TGAC_v2_gene20135|transcript|Tp57577_TGAC_v2_mR…	GT:PL	0/1:172,0,189
Tp57577_TGAC_v2_LG3	5874427	.	A	T	220	.	DP=76;VDB=0.900686;SGB=-0.693147;RPB=0.254304;MQB=1;MQSB=1;BQB=0.277491;MQ0F=0;ICB=1;HOB=0.5;AC=1;AN=2;DP4=14,0,49,13;MQ=50;ANN=T|3_prime_UTR_variant|MODIFIER|Tp57577_TGAC_v2_gene6228|Tp57577_TGAC_v2_gene6228|transcript|Tp57577_TGAC_v2_mRNA6446|protein_coding|7/7|c.*263T>A|||||263|,T|upstream_gene_variant|MODIFIER|Tp57577_TGAC_v2_gene6292|Tp57577_TGAC_v2_gene6292|transcript|Tp57577_TGAC_v2_mRNA65…	GT:PL	0/1:255,0,77
Tp57577_TGAC_v2_scaf_576	56964	.	T	C	96	.	DP=20;VDB=0.510343;SGB=-0.616816;RPB=0.969852;MQB=1;MQSB=1;BQB=0.735671;MQ0F=0;ICB=1;HOB=0.5;AC=1;AN=2;DP4=13,1,5,1;MQ=50;ANN=C|splice_region_variant&synonymous_variant|LOW|Tp57577_TGAC_v2_gene15053|Tp57577_TGAC_v2_gene15053|transcript|Tp57577_TGAC_v2_mRNA15552|protein_coding|5/6|c.2778T>C|p.Asp926Asp|3274/3757|2778/3069|926/1022||,C|splice_region_variant&synonymous_variant|LOW|Tp57577_TGAC_v2_ge…	GT:PL	0/1:129,0,203
Tp57577_TGAC_v2_LG1	6912977	.	C	T	184	.	DP=23;VDB=0.777163;SGB=-0.680642;RPB=0.995121;MQB=1;MQSB=1;BQB=0.956933;MQ0F=0;ICB=1;HOB=0.5;AC=1;AN=2;DP4=8,2,5,7;MQ=50;ANN=T|synonymous_variant|LOW|Tp57577_TGAC_v2_gene2629|Tp57577_TGAC_v2_gene2629|transcript|Tp57577_TGAC_v2_mRNA2701|protein_coding|1/1|c.378G>A|p.Val126Val|499/1679|378/657|126/218||,T|downstream_gene_variant|MODIFIER|Tp57577_TGAC_v2_gene2598|Tp57577_TGAC_v2_gene2598|transcript|…	GT:PL	0/1:217,0,164
Tp57577_TGAC_v2_scaf_880	19622	.	C	G	222	.	DP=39;VDB=0.593371;SGB=-0.691153;RPB=0.261801;MQB=1;MQSB=1;BQB=0.842872;MQ0F=0;ICB=1;HOB=0.5;AC=1;AN=2;DP4=4,16,8,10;MQ=50;ANN=G|missense_variant|MODERATE|Tp57577_TGAC_v2_gene28190|Tp57577_TGAC_v2_gene28190|transcript|Tp57577_TGAC_v2_mRNA29143|protein_coding|2/9|c.89C>G|p.Ala30Gly|320/3097|89/2412|30/803||	GT:PL	0/1:255,0,255
Tp57577_TGAC_v2_LG1	2711695	.	T	C	115	.	DP=16;VDB=0.220895;SGB=-0.616816;RPB=0.0187517;MQB=1;MQSB=1;BQB=0.948436;MQ0F=0;ICB=1;HOB=0.5;AC=1;AN=2;DP4=8,2,2,4;MQ=50;ANN=C|synonymous_variant|LOW|Tp57577_TGAC_v2_gene14502|Tp57577_TGAC_v2_gene14502|transcript|Tp57577_TGAC_v2_mRNA14985|protein_coding|34/42|c.4665T>C|p.Asn1555Asn|4812/6475|4665/5967|1555/1988||	GT:PL	0/1:148,0,208
Tp57577_TGAC_v2_LG6	4328934	.	A	G	220	.	DP=34;VDB=0.0109911;SGB=-0.691153;RPB=0.176274;MQB=1;MQSB=1;BQB=0.0367462;MQ0F=0;ICB=1;HOB=0.5;AC=1;AN=2;DP4=14,2,5,13;MQ=50;ANN=G|missense_variant|MODERATE|Tp57577_TGAC_v2_gene16458|Tp57577_TGAC_v2_gene16458|transcript|Tp57577_TGAC_v2_mRNA17022|protein_coding|1/13|c.8A>G|p.Glu3Gly|576/2644|8/1728|3/575||,G|downstream_gene_variant|MODIFIER|Tp57577_TGAC_v2_gene16436|Tp57577_TGAC_v2_gene16436|trans…	GT:PL	0/1:253,0,225
Tp57577_TGAC_v2_LG5	6827235	.	A	C	216	.	DP=50;VDB=0.315431;SGB=-0.690438;RPB=0.0288949;MQB=1;MQSB=1;BQB=0.995762;MQ0F=0;ICB=1;HOB=0.5;AC=1;AN=2;DP4=22,11,6,11;MQ=50;ANN=C|missense_variant|MODERATE|Tp57577_TGAC_v2_gene35880|Tp57577_TGAC_v2_gene35880|transcript|Tp57577_TGAC_v2_mRNA37095|protein_coding|7/9|c.1735T>G|p.Ser579Ala|1931/5044|1735/3996|579/1331||	GT:PL	0/1:249,0,255
Tp57577_TGAC_v2_LG2	28209663	.	C	T	131	.	DP=70;VDB=0.0425282;SGB=-0.688148;RPB=0.15304;MQB=1;MQSB=1;BQB=0.996697;MQ0F=0;ICB=1;HOB=0.5;AC=1;AN=2;DP4=32,21,12,3;MQ=50;ANN=T|synonymous_variant|LOW|Tp57577_TGAC_v2_gene9440|Tp57577_TGAC_v2_gene9440|transcript|Tp57577_TGAC_v2_mRNA9755|protein_coding|5/5|c.1179C>T|p.Ile393Ile|1369/1824|1179/1239|393/412||,T|upstream_gene_variant|MODIFIER|Tp57577_TGAC_v2_gene9438|Tp57577_TGAC_v2_gene9438|transc…	GT:PL	0/1:165,0,255
Tp57577_TGAC_v2_LG3	30143775	.	T	A	101	.	DP=45;VDB=0.544568;SGB=-0.662043;RPB=0.999883;MQB=1;MQSB=1;BQB=0.954105;MQ0F=0;ICB=1;HOB=0.5;AC=1;AN=2;DP4=14,19,5,4;MQ=50;ANN=A|synonymous_variant|LOW|Tp57577_TGAC_v2_gene25518|Tp57577_TGAC_v2_gene25518|transcript|Tp57577_TGAC_v2_mRNA26389|protein_coding|8/12|c.1431T>A|p.Pro477Pro|1543/2299|1431/1890|477/629||,A|upstream_gene_variant|MODIFIER|Tp57577_TGAC_v2_gene25541|Tp57577_TGAC_v2_gene25541|t…	GT:PL	0/1:135,0,255
Tp57577_TGAC_v2_LG2	1079199	.	T	C	222	.	DP=540;VDB=1;SGB=-0.693147;RPB=0.80142;MQB=1;MQSB=1;BQB=0.245353;MQ0F=0;ICB=1;HOB=0.5;AC=1;AN=2;DP4=152,146,97,142;MQ=50;ANN=C|synonymous_variant|LOW|Tp57577_TGAC_v2_gene36668|Tp57577_TGAC_v2_gene36668|transcript|Tp57577_TGAC_v2_mRNA37895|protein_coding|14/17|c.1162T>C|p.Leu388Leu|1526/1991|1162/1500|388/499||,C|downstream_gene_variant|MODIFIER|Tp57577_TGAC_v2_gene36660|Tp57577_TGAC_v2_gene36660|…	GT:PL	0/1:255,0,255
Tp57577_TGAC_v2_LG4	1420642	.	T	C	219	.	DP=48;VDB=0.0187941;SGB=-0.693145;RPB=0.00202081;MQB=1;MQSB=1;BQB=0.0105546;MQ0F=0;ICB=1;HOB=0.5;AC=1;AN=2;DP4=6,0,35,5;MQ=50;ANN=C|3_prime_UTR_variant|MODIFIER|Tp57577_TGAC_v2_gene7977|Tp57577_TGAC_v2_gene7977|transcript|Tp57577_TGAC_v2_mRNA8250|protein_coding|15/15|c.*216A>G|||||216|,C|downstream_gene_variant|MODIFIER|Tp57577_TGAC_v2_gene7982|Tp57577_TGAC_v2_gene7982|transcript|Tp57577_TGAC_v2_…	GT:PL	0/1:255,0,26
Tp57577_TGAC_v2_LG5	4549783	.	G	A	209	.	DP=25;VDB=0.0479814;SGB=-0.688148;RPB=0.927387;MQB=1;MQSB=1;BQB=0.998463;MQ0F=0;ICB=1;HOB=0.5;AC=1;AN=2;DP4=2,8,3,12;MQ=50;ANN=A|missense_variant|MODERATE|Tp57577_TGAC_v2_gene15901|Tp57577_TGAC_v2_gene15901|transcript|Tp57577_TGAC_v2_mRNA16442|protein_coding|2/5|c.98C>T|p.Ala33Val|524/4123|98/3021|33/1006||	GT:PL	0/1:242,0,177
Tp57577_TGAC_v2_LG7	13094274	.	C	A	222	.	DP=421;VDB=0.0156747;SGB=-0.693147;RPB=0.0669715;MQB=1;MQSB=1;BQB=0.794765;MQ0F=0;ICB=1;HOB=0.5;AC=1;AN=2;DP4=78,120,95,77;MQ=50;ANN=A|3_prime_UTR_variant|MODIFIER|Tp57577_TGAC_v2_gene2527|Tp57577_TGAC_v2_gene2527|transcript|Tp57577_TGAC_v2_mRNA2598|protein_coding|5/5|c.*97G>T|||||97|,A|upstream_gene_variant|MODIFIER|Tp57577_TGAC_v2_gene2537|Tp57577_TGAC_v2_gene2537|transcript|Tp57577_TGAC_v2_mRN…	GT:PL	0/1:255,0,255
Tp57577_TGAC_v2_LG4	14992670	.	T	C	52	.	DP=37;VDB=0.137644;SGB=-0.636426;RPB=0.347382;MQB=1;MQSB=1;BQB=0.717789;MQ0F=0;ICB=1;HOB=0.5;AC=1;AN=2;DP4=5,25,0,7;MQ=50;ANN=C|intron_variant|MODIFIER|Tp57577_TGAC_v2_gene21763|Tp57577_TGAC_v2_gene21763|transcript|Tp57577_TGAC_v2_mRNA22510|protein_coding|1/2|c.45+492A>G||||||	GT:PL	0/1:87,0,255
Tp57577_TGAC_v2_LG7	24596357	.	A	G	200	.	DP=155;VDB=0.04653;SGB=-0.693143;RPB=0.115034;MQB=1;MQSB=1;BQB=0.952351;MQ0F=0;ICB=1;HOB=0.5;AC=1;AN=2;DP4=61,54,17,21;MQ=50;ANN=G|missense_variant|MODERATE|Tp57577_TGAC_v2_gene20634|Tp57577_TGAC_v2_gene20634|transcript|Tp57577_TGAC_v2_mRNA21342|protein_coding|2/5|c.395A>G|p.Lys132Arg|628/1248|395/687|132/228||,G|downstream_gene_variant|MODIFIER|Tp57577_TGAC_v2_gene20631|Tp57577_TGAC_v2_gene20631…	GT:PL	0/1:234,0,255
Tp57577_TGAC_v2_LG3	11171266	.	C	G	114	.	DP=26;VDB=0.936949;SGB=-0.662043;RPB=0.640948;MQB=1;MQSB=1;BQB=0.346864;MQ0F=0;ICB=1;HOB=0.5;AC=1;AN=2;DP4=7,10,1,8;MQ=50;ANN=G|missense_variant|MODERATE|Tp57577_TGAC_v2_gene10435|Tp57577_TGAC_v2_gene10435|transcript|Tp57577_TGAC_v2_mRNA10785|protein_coding|4/8|c.729C>G|p.Asp243Glu|729/2429|729/2429|243/808||WARNING_TRANSCRIPT_MULTIPLE_STOP_CODONS	GT:PL	0/1:147,0,255
Tp57577_TGAC_v2_LG4	2895498	.	C	T	213	.	DP=36;VDB=0.392815;SGB=-0.686358;RPB=0.0497281;MQB=1;MQSB=1;BQB=0.486373;MQ0F=0;ICB=1;HOB=0.5;AC=1;AN=2;DP4=2,20,5,9;MQ=50;ANN=T|missense_variant|MODERATE|Tp57577_TGAC_v2_gene20113|Tp57577_TGAC_v2_gene20113|transcript|Tp57577_TGAC_v2_mRNA20810|protein_coding|5/10|c.509C>T|p.Ser170Leu|806/2517|509/1032|170/343||	GT:PL	0/1:246,0,250
Tp57577_TGAC_v2_LG6	19694335	.	T	G	222	.	DP=65;VDB=0.943499;SGB=-0.693054;RPB=0.22956;MQB=1;MQSB=1;BQB=0.586331;MQ0F=0;ICB=1;HOB=0.5;AC=1;AN=2;DP4=9,28,4,24;MQ=50;ANN=G|3_prime_UTR_variant|MODIFIER|Tp57577_TGAC_v2_gene33476|Tp57577_TGAC_v2_gene33476|transcript|Tp57577_TGAC_v2_mRNA34605|protein_coding|4/4|c.*641T>G|||||641|,G|upstream_gene_variant|MODIFIER|Tp57577_TGAC_v2_gene33482|Tp57577_TGAC_v2_gene33482|transcript|Tp57577_TGAC_v2_mRN…	GT:PL	0/1:255,0,255
Tp57577_TGAC_v2_LG3	5870841	.	G	T	228	.	DP=34;VDB=0.498899;SGB=-0.693132;MQSB=1;MQ0F=0;AC=2;AN=2;DP4=0,0,20,14;MQ=50;ANN=T|missense_variant|MODERATE|Tp57577_TGAC_v2_gene6248|Tp57577_TGAC_v2_gene6248|transcript|Tp57577_TGAC_v2_mRNA6468|protein_coding|4/6|c.1261G>T|p.Gly421Trp|1516/2218|1261/1929|421/642||,T|downstream_gene_variant|MODIFIER|Tp57577_TGAC_v2_gene6292|Tp57577_TGAC_v2_gene6292|transcript|Tp57577_TGAC_v2_mRNA6512|protein_codi…	GT:PL	1/1:255,102,0
Tp57577_TGAC_v2_LG4	28284656	.	G	T	228	.	DP=119;VDB=0.990582;SGB=-0.693147;MQSB=1;MQ0F=0;AC=2;AN=2;DP4=0,0,70,45;MQ=50;ANN=T|3_prime_UTR_variant|MODIFIER|Tp57577_TGAC_v2_gene4983|Tp57577_TGAC_v2_gene4983|transcript|Tp57577_TGAC_v2_mRNA5154|protein_coding|8/8|c.*72C>A|||||72|	GT:PL	1/1:255,255,0
Tp57577_TGAC_v2_LG6	19362448	.	C	A,G	228	.	DP=273;VDB=0.00130231;SGB=-0.693147;MQSB=1;MQ0F=0;AC=2,0;AN=2;DP4=0,0,153,111;MQ=50;ANN=A|missense_variant|MODERATE|Tp57577_TGAC_v2_gene34627|Tp57577_TGAC_v2_gene34627|transcript|Tp57577_TGAC_v2_mRNA35804|protein_coding|1/3|c.126C>A|p.Ser42Arg|288/1392|126/1158|42/385||,G|missense_variant|MODERATE|Tp57577_TGAC_v2_gene34627|Tp57577_TGAC_v2_gene34627|transcript|Tp57577_TGAC_v2_mRNA35804|protein_cod…	GT:PL	1/1:255,255,0,255,255,255
Tp57577_TGAC_v2_scaf_949	44674	.	T	C	228	.	DP=20;VDB=0.439415;SGB=-0.692067;MQSB=1;MQ0F=0;AC=2;AN=2;DP4=0,0,10,10;MQ=50;ANN=C|synonymous_variant|LOW|Tp57577_TGAC_v2_gene23022|Tp57577_TGAC_v2_gene23022|transcript|Tp57577_TGAC_v2_mRNA23809|protein_coding|5/5|c.1101T>C|p.Arg367Arg|1915/2436|1101/1347|367/448||,C|upstream_gene_variant|MODIFIER|Tp57577_TGAC_v2_gene23027|Tp57577_TGAC_v2_gene23027|transcript|Tp57577_TGAC_v2_mRNA23814|protein_cod…	GT:PL	1/1:255,60,0
Tp57577_TGAC_v2_LG4	28766053	.	T	A	93	.	DP=83;VDB=0.00444602;SGB=-0.683931;RPB=0.0259844;MQB=1;MQSB=1;BQB=0.00162864;MQ0F=0;ICB=1;HOB=0.5;AC=1;AN=2;DP4=46,22,8,5;MQ=50;ANN=A|synonymous_variant|LOW|Tp57577_TGAC_v2_gene5038|Tp57577_TGAC_v2_gene5038|transcript|Tp57577_TGAC_v2_mRNA5210|protein_coding|2/3|c.708A>T|p.Val236Val|855/1473|708/1290|236/429||,A|synonymous_variant|LOW|Tp57577_TGAC_v2_gene5038|Tp57577_TGAC_v2_gene5038|transcript|Tp…	GT:PL	0/1:128,0,255
Tp57577_TGAC_v2_LG1	27040032	.	T	A	222	.	DP=159;VDB=0.073568;SGB=-0.693147;RPB=0.693784;MQB=1;MQSB=1;BQB=0.966356;MQ0F=0;ICB=1;HOB=0.5;AC=1;AN=2;DP4=53,37,37,31;MQ=50;ANN=A|missense_variant|MODERATE|Tp57577_TGAC_v2_gene21235|Tp57577_TGAC_v2_gene21235|transcript|Tp57577_TGAC_v2_mRNA21964|protein_coding|3/9|c.443A>T|p.Lys148Met|466/1376|443/1260|148/419||,A|missense_variant|MODERATE|Tp57577_TGAC_v2_gene21235|Tp57577_TGAC_v2_gene21235|tran…	GT:PL	0/1:255,0,255
Tp57577_TGAC_v2_LG2	16403236	.	T	C	222	.	DP=54;VDB=0.130724;SGB=-0.69312;RPB=0.997174;MQB=1;MQSB=1;BQB=0.0218764;MQ0F=0;ICB=1;HOB=0.5;AC=1;AN=2;DP4=9,11,7,25;MQ=50;ANN=C|missense_variant|MODERATE|Tp57577_TGAC_v2_gene16503|Tp57577_TGAC_v2_gene16503|transcript|Tp57577_TGAC_v2_mRNA17075|protein_coding|2/4|c.346T>C|p.Phe116Leu|896/1871|346/1275|116/424||	GT:PL	0/1:255,0,255
Tp57577_TGAC_v2_scaf_565	42727	.	T	A	228	.	DP=37;VDB=0.0173849;SGB=-0.693141;MQSB=1;MQ0F=0;AC=2;AN=2;DP4=0,0,20,17;MQ=50;ANN=A|3_prime_UTR_variant|MODIFIER|Tp57577_TGAC_v2_gene10342|Tp57577_TGAC_v2_gene10342|transcript|Tp57577_TGAC_v2_mRNA10687|protein_coding|11/11|c.*344T>A|||||344|,A|upstream_gene_variant|MODIFIER|Tp57577_TGAC_v2_gene10346|Tp57577_TGAC_v2_gene10346|transcript|Tp57577_TGAC_v2_mRNA10691|protein_coding||c.-517T>A|||||479|,…	GT:PL	1/1:255,111,0
Tp57577_TGAC_v2_LG7	8161721	.	A	G	222	.	DP=102;VDB=0.645312;SGB=-0.693147;RPB=0.0349279;MQB=1;MQSB=1;BQB=0.518205;MQ0F=0;ICB=1;HOB=0.5;AC=1;AN=2;DP4=31,10,39,22;MQ=50;ANN=G|synonymous_variant|LOW|Tp57577_TGAC_v2_gene38978|Tp57577_TGAC_v2_gene38978|transcript|Tp57577_TGAC_v2_mRNA40299|protein_coding|4/5|c.771A>G|p.Pro257Pro|1136/1786|771/1293|257/430||,G|downstream_gene_variant|MODIFIER|Tp57577_TGAC_v2_gene38971|Tp57577_TGAC_v2_gene3897…	GT:PL	0/1:255,0,255
Tp57577_TGAC_v2_LG7	5843957	.	C	G,A	209	.	DP=1350;VDB=0.00036252;SGB=-0.693147;RPB=0.884943;MQB=1;MQSB=1;BQB=0.554453;MQ0F=0;ICB=1;HOB=0.5;AC=1,0;AN=2;DP4=339,504,321,132;MQ=50;ANN=G|3_prime_UTR_variant|MODIFIER|Tp57577_TGAC_v2_gene13455|Tp57577_TGAC_v2_gene13455|transcript|Tp57577_TGAC_v2_mRNA13906|protein_coding|5/5|c.*124G>C|||||124|,A|3_prime_UTR_variant|MODIFIER|Tp57577_TGAC_v2_gene13455|Tp57577_TGAC_v2_gene13455|transcript|Tp57577_…	GT:PL	0/1:242,0,255,255,255,255
Tp57577_TGAC_v2_scaf_899	11210	.	G	A	136	.	DP=28;VDB=0.914396;SGB=-0.662043;RPB=0.997281;MQB=1;MQSB=1;BQB=0.98917;MQ0F=0;ICB=1;HOB=0.5;AC=1;AN=2;DP4=8,11,6,3;MQ=50;ANN=A|synonymous_variant|LOW|Tp57577_TGAC_v2_gene28152|Tp57577_TGAC_v2_gene28152|transcript|Tp57577_TGAC_v2_mRNA29105|protein_coding|5/7|c.1077C>T|p.Thr359Thr|1425/2071|1077/1482|359/493||,A|downstream_gene_variant|MODIFIER|Tp57577_TGAC_v2_gene28154|Tp57577_TGAC_v2_gene28154|tr…	GT:PL	0/1:169,0,255
Tp57577_TGAC_v2_scaf_399	129409	.	C	T	57	.	DP=43;VDB=0.0417971;SGB=-0.651104;RPB=0.904342;MQB=1;MQSB=1;BQB=0.0279668;MQ0F=0;ICB=1;HOB=0.5;AC=1;AN=2;DP4=16,18,0,8;MQ=50;ANN=T|synonymous_variant|LOW|Tp57577_TGAC_v2_gene21543|Tp57577_TGAC_v2_gene21543|transcript|Tp57577_TGAC_v2_mRNA22278|protein_coding|7/9|c.453G>A|p.Ala151Ala|671/1195|453/690|151/229||,T|upstream_gene_variant|MODIFIER|Tp57577_TGAC_v2_gene21526|Tp57577_TGAC_v2_gene21526|tran…	GT:PL	0/1:91,0,255
Tp57577_TGAC_v2_LG4	20064668	.	T	C	220	.	DP=33;VDB=0.0251086;SGB=-0.693021;RPB=0.0290361;MQB=1;MQSB=1;BQB=0.121367;MQ0F=0;ICB=1;HOB=0.5;AC=1;AN=2;DP4=2,4,22,5;MQ=50;ANN=C|synonymous_variant|LOW|Tp57577_TGAC_v2_gene9828|Tp57577_TGAC_v2_gene9828|transcript|Tp57577_TGAC_v2_mRNA10160|protein_coding|3/7|c.597T>C|p.Val199Val|715/1426|597/1131|199/376||,C|upstream_gene_variant|MODIFIER|Tp57577_TGAC_v2_gene9835|Tp57577_TGAC_v2_gene9835|transcri…	GT:PL	0/1:255,0,90
Tp57577_TGAC_v2_scaf_312	196685	.	G	A	192	.	DP=27;VDB=0.6928;SGB=-0.683931;RPB=0.888928;MQB=1;MQSB=1;BQB=0.844049;MQ0F=0;ICB=1;HOB=0.5;AC=1;AN=2;DP4=6,8,2,11;MQ=50;ANN=A|missense_variant|MODERATE|Tp57577_TGAC_v2_gene20184|Tp57577_TGAC_v2_gene20184|transcript|Tp57577_TGAC_v2_mRNA20884|protein_coding|1/8|c.481G>A|p.Val161Ile|910/2922|481/2112|161/703||,A|downstream_gene_variant|MODIFIER|Tp57577_TGAC_v2_gene20183|Tp57577_TGAC_v2_gene20183|tra…	GT:PL	0/1:225,0,255
Tp57577_TGAC_v2_LG1	3100465	.	T	A	222	.	DP=82;VDB=0.85682;SGB=-0.693147;RPB=0.176379;MQB=1;MQSB=1;BQB=0.00984492;MQ0F=0;ICB=1;HOB=0.5;AC=1;AN=2;DP4=16,9,20,29;MQ=50;ANN=A|missense_variant|MODERATE|Tp57577_TGAC_v2_gene21154|Tp57577_TGAC_v2_gene21154|transcript|Tp57577_TGAC_v2_mRNA21879|protein_coding|2/2|c.1376T>A|p.Ile459Lys|1706/2337|1376/1650|459/549||,A|downstream_gene_variant|MODIFIER|Tp57577_TGAC_v2_gene21148|Tp57577_TGAC_v2_gene2…	GT:PL	0/1:255,0,255
Tp57577_TGAC_v2_LG1	595002	.	C	T	222	.	DP=94;VDB=0.741891;SGB=-0.693147;RPB=0.695604;MQB=1;MQSB=1;BQB=0.976089;MQ0F=0;ICB=1;HOB=0.5;AC=1;AN=2;DP4=21,15,33,23;MQ=50;ANN=T|synonymous_variant|LOW|Tp57577_TGAC_v2_gene2469|Tp57577_TGAC_v2_gene2469|transcript|Tp57577_TGAC_v2_mRNA2536|protein_coding|5/12|c.510C>T|p.Asp170Asp|636/2141|510/1587|170/528||,T|downstream_gene_variant|MODIFIER|Tp57577_TGAC_v2_gene2501|Tp57577_TGAC_v2_gene2501|trans…	GT:PL	0/1:255,0,255
Tp57577_TGAC_v2_LG5	6603711	.	A	G	222	.	DP=41;VDB=0.0516135;SGB=-0.693021;RPB=0.918481;MQB=1;MQSB=1;BQB=0.774545;MQ0F=0;ICB=1;HOB=0.5;AC=1;AN=2;DP4=5,9,20,7;MQ=50;ANN=G|synonymous_variant|LOW|Tp57577_TGAC_v2_gene32506|Tp57577_TGAC_v2_gene32506|transcript|Tp57577_TGAC_v2_mRNA33597|protein_coding|5/9|c.702T>C|p.Val234Val|1106/2786|702/2067|234/688||,G|synonymous_variant|LOW|Tp57577_TGAC_v2_gene32506|Tp57577_TGAC_v2_gene32506|transcript|T…	GT:PL	0/1:255,0,247
Tp57577_TGAC_v2_LG7	16684733	.	C	A	222	.	DP=568;VDB=0.59162;SGB=-0.693147;RPB=0.791735;MQB=1;MQSB=1;BQB=0.0272174;MQ0F=0;ICB=1;HOB=0.5;AC=1;AN=2;DP4=139,167,110,143;MQ=50;ANN=A|synonymous_variant|LOW|Tp57577_TGAC_v2_gene35202|Tp57577_TGAC_v2_gene35202|transcript|Tp57577_TGAC_v2_mRNA36397|protein_coding|1/1|c.924G>T|p.Pro308Pro|1113/1379|924/1071|308/356||,A|upstream_gene_variant|MODIFIER|Tp57577_TGAC_v2_gene35208|Tp57577_TGAC_v2_gene352…	GT:PL	0/1:255,0,255
Tp57577_TGAC_v2_LG4	24020172	.	A	G	222	.	DP=73;VDB=1.14957e-05;SGB=-0.692562;RPB=0.937067;MQB=1;MQSB=1;BQB=0.00549638;MQ0F=0;ICB=1;HOB=0.5;AC=1;AN=2;DP4=29,19,15,7;MQ=50;ANN=G|3_prime_UTR_variant|MODIFIER|Tp57577_TGAC_v2_gene38648|Tp57577_TGAC_v2_gene38648|transcript|Tp57577_TGAC_v2_mRNA39954|protein_coding|2/2|c.*86T>C|||||86|	GT:PL	0/1:255,0,255
Tp57577_TGAC_v2_LG3	11145466	.	G	A	182	.	DP=58;VDB=0.0737739;SGB=-0.692562;RPB=0.806576;MQB=1;MQSB=1;BQB=0.488731;MQ0F=0;ICB=1;HOB=0.5;AC=1;AN=2;DP4=18,17,20,2;MQ=50;ANN=A|synonymous_variant|LOW|Tp57577_TGAC_v2_gene10457|Tp57577_TGAC_v2_gene10457|transcript|Tp57577_TGAC_v2_mRNA10807|protein_coding|15/17|c.2538G>A|p.Leu846Leu|2740/3422|2538/2922|846/973||,A|synonymous_variant|LOW|Tp57577_TGAC_v2_gene10457|Tp57577_TGAC_v2_gene10457|transc…	GT:PL	0/1:215,0,255
Tp57577_TGAC_v2_LG7	11898810	.	G	A	228	.	DP=16;VDB=0.89645;SGB=-0.689466;MQSB=1;MQ0F=0;AC=2;AN=2;DP4=0,0,11,5;MQ=50;ANN=A|5_prime_UTR_premature_start_codon_gain_variant|LOW|Tp57577_TGAC_v2_gene16465|Tp57577_TGAC_v2_gene16465|transcript|Tp57577_TGAC_v2_mRNA17030|protein_coding|2/3|c.-35C>T||||||,A|5_prime_UTR_variant|MODIFIER|Tp57577_TGAC_v2_gene16465|Tp57577_TGAC_v2_gene16465|transcript|Tp57577_TGAC_v2_mRNA17030|protein_coding|2/3|c.-35…	GT:PL	1/1:255,48,0
Tp57577_TGAC_v2_LG3	18174189	.	A	G	222	.	DP=811;VDB=0.149767;SGB=-0.693147;RPB=0.587389;MQB=1;MQSB=1;BQB=0.978154;MQ0F=0;ICB=1;HOB=0.5;AC=1;AN=2;DP4=211,195,223,165;MQ=50;ANN=G|synonymous_variant|LOW|Tp57577_TGAC_v2_gene23106|Tp57577_TGAC_v2_gene23106|transcript|Tp57577_TGAC_v2_mRNA23896|protein_coding|2/2|c.816A>G|p.Ser272Ser|1149/2041|816/1599|272/532||	GT:PL	0/1:255,0,255
Tp57577_TGAC_v2_LG1	22739710	.	C	T	222	.	DP=19;VDB=4.33614e-05;SGB=-0.683931;RPB=0.00590723;MQB=1;MQSB=1;BQB=0.76088;MQ0F=0;ICB=1;HOB=0.5;AC=1;AN=2;DP4=5,0,9,4;MQ=50;ANN=T|3_prime_UTR_variant|MODIFIER|Tp57577_TGAC_v2_gene12025|Tp57577_TGAC_v2_gene12025|transcript|Tp57577_TGAC_v2_mRNA12419|protein_coding|11/11|c.*298G>A|||||298|,T|upstream_gene_variant|MODIFIER|Tp57577_TGAC_v2_gene12089|Tp57577_TGAC_v2_gene12089|transcript|Tp57577_TGAC_v…	GT:PL	0/1:255,0,97
Tp57577_TGAC_v2_LG7	3509356	.	T	C	222	.	DP=72;VDB=0.994519;SGB=-0.692831;RPB=0.984075;MQB=1;MQSB=1;BQB=0.543099;MQ0F=0;ICB=1;HOB=0.5;AC=1;AN=2;DP4=22,26,11,13;MQ=50;ANN=C|missense_variant|MODERATE|Tp57577_TGAC_v2_gene4567|Tp57577_TGAC_v2_gene4567|transcript|Tp57577_TGAC_v2_mRNA4715|protein_coding|10/10|c.1180A>G|p.Thr394Ala|1294/1832|1180/1401|394/466||	GT:PL	0/1:255,0,255
Tp57577_TGAC_v2_scaf_554	119584	.	C	T	37.4074	.	DP=19;VDB=0.610267;SGB=-0.556411;RPB=0.83527;MQB=1;MQSB=1;BQB=0.429557;MQ0F=0;ICB=1;HOB=0.5;AC=1;AN=2;DP4=6,9,1,3;MQ=50;ANN=T|synonymous_variant|LOW|Tp57577_TGAC_v2_gene9333|Tp57577_TGAC_v2_gene9333|transcript|Tp57577_TGAC_v2_mRNA9642|protein_coding|1/1|c.552C>T|p.Ser184Ser|609/1251|552/828|184/275||	GT:PL	0/1:72,0,255
Tp57577_TGAC_v2_LG2	10809566	.	G	C	48.081	.	DP=155;VDB=0.134146;SGB=-0.692976;RPB=0.789451;MQB=1;MQSB=1;BQB=0.331033;MQ0F=0;ICB=1;HOB=0.5;AC=1;AN=2;DP4=82,42,21,5;MQ=50;ANN=C|synonymous_variant|LOW|Tp57577_TGAC_v2_gene25381|Tp57577_TGAC_v2_gene25381|transcript|Tp57577_TGAC_v2_mRNA26244|protein_coding|3/3|c.645G>C|p.Val215Val|988/2067|645/1239|215/412||	GT:PL	0/1:83,0,255
Tp57577_TGAC_v2_LG5	4132232	.	T	C	222	.	DP=36;VDB=0.806459;SGB=-0.69168;RPB=0.0254736;MQB=1;MQSB=1;BQB=0.213005;MQ0F=0;ICB=1;HOB=0.5;AC=1;AN=2;DP4=8,9,6,13;MQ=50;ANN=C|synonymous_variant|LOW|Tp57577_TGAC_v2_gene2055|Tp57577_TGAC_v2_gene2055|transcript|Tp57577_TGAC_v2_mRNA2104|protein_coding|1/3|c.819T>C|p.Asp273Asp|921/2281|819/1905|273/634||,C|upstream_gene_variant|MODIFIER|Tp57577_TGAC_v2_gene2009|Tp57577_TGAC_v2_gene2009|transcript|…	GT:PL	0/1:255,0,255
Tp57577_TGAC_v2_LG5	10860693	.	T	A	228	.	DP=60;VDB=0.900876;SGB=-0.693147;MQSB=1;MQ0F=0;AC=2;AN=2;DP4=0,0,28,32;MQ=50;ANN=A|synonymous_variant|LOW|Tp57577_TGAC_v2_gene30011|Tp57577_TGAC_v2_gene30011|transcript|Tp57577_TGAC_v2_mRNA31035|protein_coding|10/10|c.1050A>T|p.Thr350Thr|1322/1921|1050/1428|350/475||,A|downstream_gene_variant|MODIFIER|Tp57577_TGAC_v2_gene30007|Tp57577_TGAC_v2_gene30007|transcript|Tp57577_TGAC_v2_mRNA31031|protein…	GT:PL	1/1:255,181,0
Tp57577_TGAC_v2_LG6	11663743	.	C	T	222	.	DP=123;VDB=0.0221686;SGB=-0.693146;RPB=0.998717;MQB=1;MQSB=1;BQB=0.787789;MQ0F=0;ICB=1;HOB=0.5;AC=1;AN=2;DP4=16,65,8,34;MQ=50;ANN=T|missense_variant|MODERATE|Tp57577_TGAC_v2_gene24287|Tp57577_TGAC_v2_gene24287|transcript|Tp57577_TGAC_v2_mRNA25121|protein_coding|2/8|c.49G>A|p.Val17Ile|202/1140|49/753|17/250||	GT:PL	0/1:255,0,255
Tp57577_TGAC_v2_LG7	13092254	.	G	T	187	.	DP=25;VDB=0.756924;SGB=-0.676189;RPB=0.648517;MQB=1;MQSB=1;BQB=0.58219;MQ0F=0;ICB=1;HOB=0.5;AC=1;AN=2;DP4=4,10,5,6;MQ=50;ANN=T|missense_variant|MODERATE|Tp57577_TGAC_v2_gene2537|Tp57577_TGAC_v2_gene2537|transcript|Tp57577_TGAC_v2_mRNA2608|protein_coding|1/7|c.107C>A|p.Pro36Gln|236/1479|107/990|36/329||,T|downstream_gene_variant|MODIFIER|Tp57577_TGAC_v2_gene2527|Tp57577_TGAC_v2_gene2527|transcript…	GT:PL	0/1:220,0,255
Tp57577_TGAC_v2_scaf_1583	14196	.	G	T	222	.	DP=50;VDB=0.904648;SGB=-0.692914;RPB=0.546074;MQB=1;MQSB=1;BQB=0.978191;MQ0F=0;ICB=1;HOB=0.5;AC=1;AN=2;DP4=9,15,19,6;MQ=50;ANN=T|missense_variant&splice_region_variant|MODERATE|Tp57577_TGAC_v2_gene39564|Tp57577_TGAC_v2_gene39564|transcript|Tp57577_TGAC_v2_mRNA40907|protein_coding|6/10|c.538C>A|p.Gln180Lys|645/1479|538/1209|180/402||	GT:PL	0/1:255,0,255
Tp57577_TGAC_v2_LG7	29280294	.	C	T	195	.	DP=27;VDB=0.0120816;SGB=-0.683931;RPB=0.369941;MQB=1;MQSB=1;BQB=0.0582393;MQ0F=0;ICB=1;HOB=0.5;AC=1;AN=2;DP4=9,4,2,11;MQ=50;ANN=T|3_prime_UTR_variant|MODIFIER|Tp57577_TGAC_v2_gene6562|Tp57577_TGAC_v2_gene6562|transcript|Tp57577_TGAC_v2_mRNA6793|protein_coding|6/7|c.*98G>A|||||3824|,T|3_prime_UTR_variant|MODIFIER|Tp57577_TGAC_v2_gene6562|Tp57577_TGAC_v2_gene6562|transcript|Tp57577_TGAC_v2_mRNA6794…	GT:PL	0/1:228,0,224
Tp57577_TGAC_v2_LG4	2385535	.	C	T	104	.	DP=46;VDB=0.0421576;SGB=-0.662043;RPB=0.0363087;MQB=1;MQSB=1;BQB=0.786942;MQ0F=0;ICB=1;HOB=0.5;AC=1;AN=2;DP4=12,25,3,6;MQ=50;ANN=T|3_prime_UTR_variant|MODIFIER|Tp57577_TGAC_v2_gene16400|Tp57577_TGAC_v2_gene16400|transcript|Tp57577_TGAC_v2_mRNA16963|protein_coding|2/2|c.*139G>A|||||1387|,T|upstream_gene_variant|MODIFIER|Tp57577_TGAC_v2_gene16410|Tp57577_TGAC_v2_gene16410|transcript|Tp57577_TGAC_v2…	GT:PL	0/1:139,0,255
Tp57577_TGAC_v2_LG1	20542627	.	C	G	141	.	DP=71;VDB=0.893759;SGB=-0.688148;RPB=1;MQB=1;MQSB=1;BQB=0.0693733;MQ0F=0;ICB=1;HOB=0.5;AC=1;AN=2;DP4=33,23,8,7;MQ=50;ANN=G|3_prime_UTR_variant|MODIFIER|Tp57577_TGAC_v2_gene36957|Tp57577_TGAC_v2_gene36957|transcript|Tp57577_TGAC_v2_mRNA38194|protein_coding|11/11|c.*85C>G|||||85|,G|upstream_gene_variant|MODIFIER|Tp57577_TGAC_v2_gene36883|Tp57577_TGAC_v2_gene36883|transcript|Tp57577_TGAC_v2_mRNA3811…	GT:PL	0/1:175,0,255
Tp57577_TGAC_v2_scaf_186	341080	.	T	A	222	.	DP=96;VDB=0.0167163;SGB=-0.693146;RPB=0.797322;MQB=1;MQSB=1;BQB=0.670819;MQ0F=0;ICB=1;HOB=0.5;AC=1;AN=2;DP4=21,31,7,35;MQ=50;ANN=A|missense_variant|MODERATE|Tp57577_TGAC_v2_gene32830|Tp57577_TGAC_v2_gene32830|transcript|Tp57577_TGAC_v2_mRNA33934|protein_coding|10/10|c.3590T>A|p.Leu1197Gln|3957/4600|3590/3993|1197/1330||	GT:PL	0/1:255,0,255
Tp57577_TGAC_v2_LG1	18396958	.	G	T	228	.	DP=21;VDB=0.159777;SGB=-0.692352;MQSB=1;MQ0F=0;AC=2;AN=2;DP4=0,0,5,16;MQ=50;ANN=T|missense_variant|MODERATE|Tp57577_TGAC_v2_gene38859|Tp57577_TGAC_v2_gene38859|transcript|Tp57577_TGAC_v2_mRNA40172|protein_coding|13/18|c.3997C>A|p.Leu1333Ile|4476/5316|3997/4779|1333/1592||,T|downstream_gene_variant|MODIFIER|Tp57577_TGAC_v2_gene38886|Tp57577_TGAC_v2_gene38886|transcript|Tp57577_TGAC_v2_mRNA40203|pr…	GT:PL	1/1:255,63,0
Tp57577_TGAC_v2_scaf_678	51718	.	A	G	222	.	DP=244;VDB=0.25797;SGB=-0.693147;RPB=0.0112193;MQB=1;MQSB=1;BQB=0.701277;MQ0F=0;ICB=1;HOB=0.5;AC=1;AN=2;DP4=38,50,88,68;MQ=50;ANN=G|missense_variant|MODERATE|Tp57577_TGAC_v2_gene22412|Tp57577_TGAC_v2_gene22412|transcript|Tp57577_TGAC_v2_mRNA23182|protein_coding|6/9|c.723A>G|p.Ile241Met|980/1650|723/1020|241/339||,G|upstream_gene_variant|MODIFIER|Tp57577_TGAC_v2_gene22416|Tp57577_TGAC_v2_gene22416…	GT:PL	0/1:255,0,255
Tp57577_TGAC_v2_LG1	1388187	.	G	T	79	.	DP=50;VDB=0.000636268;SGB=-0.662043;RPB=0.562209;MQB=1;MQSB=1;BQB=0.926262;MQ0F=0;ICB=1;HOB=0.5;AC=1;AN=2;DP4=28,13,4,5;MQ=50;ANN=T|synonymous_variant|LOW|Tp57577_TGAC_v2_gene5499|Tp57577_TGAC_v2_gene5499|transcript|Tp57577_TGAC_v2_mRNA5689|protein_coding|2/23|c.157C>A|p.Arg53Arg|449/2598|157/2091|53/696||,T|downstream_gene_variant|MODIFIER|Tp57577_TGAC_v2_gene5524|Tp57577_TGAC_v2_gene5524|transc…	GT:PL	0/1:114,0,255
Tp57577_TGAC_v2_LG6	8352730	.	T	C	222	.	DP=47;VDB=1.65176e-07;SGB=-0.692352;RPB=0.00295507;MQB=1;MQSB=1;BQB=0.667747;MQ0F=0;ICB=1;HOB=0.5;AC=1;AN=2;DP4=10,16,13,8;MQ=50;ANN=C|missense_variant|MODERATE|Tp57577_TGAC_v2_gene14413|Tp57577_TGAC_v2_gene14413|transcript|Tp57577_TGAC_v2_mRNA14894|protein_coding|2/11|c.182T>C|p.Met61Thr|600/2018|182/990|61/329||,C|upstream_gene_variant|MODIFIER|Tp57577_TGAC_v2_gene14412|Tp57577_TGAC_v2_gene1441…	GT:PL	0/1:255,0,255
Tp57577_TGAC_v2_LG7	5222881	.	G	T	167	.	DP=82;VDB=0.618578;SGB=-0.692717;RPB=0.314218;MQB=1;MQSB=1;BQB=0.000376078;MQ0F=0;ICB=1;HOB=0.5;AC=1;AN=2;DP4=53,3,17,6;MQ=50;ANN=T|missense_variant|MODERATE|Tp57577_TGAC_v2_gene38162|Tp57577_TGAC_v2_gene38162|transcript|Tp57577_TGAC_v2_mRNA39453|protein_coding|1/6|c.61G>T|p.Gly21Cys|320/1254|61/669|21/222||,T|upstream_gene_variant|MODIFIER|Tp57577_TGAC_v2_gene38095|Tp57577_TGAC_v2_gene38095|tran…	GT:PL	0/1:201,0,253
Tp57577_TGAC_v2_scaf_399	90388	.	G	A	222	.	DP=141;VDB=0.59656;SGB=-0.693147;RPB=0.0839892;MQB=1;MQSB=1;BQB=0.65478;MQ0F=0;ICB=1;HOB=0.5;AC=1;AN=2;DP4=42,20,49,27;MQ=50;ANN=A|synonymous_variant|LOW|Tp57577_TGAC_v2_gene21545|Tp57577_TGAC_v2_gene21545|transcript|Tp57577_TGAC_v2_mRNA22280|protein_coding|2/7|c.189G>A|p.Pro63Pro|328/1730|189/1431|63/476||,A|synonymous_variant|LOW|Tp57577_TGAC_v2_gene21545|Tp57577_TGAC_v2_gene21545|transcript|Tp…	GT:PL	0/1:255,0,255
Tp57577_TGAC_v2_LG1	12528451	.	G	A	222	.	DP=158;VDB=0.00247812;SGB=-0.693147;RPB=0.677048;MQB=1;MQSB=1;BQB=0.82703;MQ0F=0;ICB=1;HOB=0.5;AC=1;AN=2;DP4=47,43,36,32;MQ=50;ANN=A|missense_variant|MODERATE|Tp57577_TGAC_v2_gene2744|Tp57577_TGAC_v2_gene2744|transcript|Tp57577_TGAC_v2_mRNA2822|protein_coding|2/2|c.1013G>A|p.Gly338Glu|1217/1951|1013/1542|338/513||,A|downstream_gene_variant|MODIFIER|Tp57577_TGAC_v2_gene2716|Tp57577_TGAC_v2_gene271…	GT:PL	0/1:255,0,255
Tp57577_TGAC_v2_LG2	8961784	.	T	C	221	.	DP=24;VDB=0.201148;SGB=-0.691153;RPB=0.932912;MQB=1;MQSB=1;BQB=0.919406;MQ0F=0;ICB=1;HOB=0.5;AC=1;AN=2;DP4=2,3,12,6;MQ=50;ANN=C|missense_variant|MODERATE|Tp57577_TGAC_v2_gene18769|Tp57577_TGAC_v2_gene18769|transcript|Tp57577_TGAC_v2_mRNA19422|protein_coding|1/2|c.482T>C|p.Ile161Thr|950/4011|482/3270|161/1089||,C|upstream_gene_variant|MODIFIER|Tp57577_TGAC_v2_gene18759|Tp57577_TGAC_v2_gene18759|tr…	GT:PL	0/1:255,0,97
Tp57577_TGAC_v2_scaf_290	2304	.	C	T	222	.	DP=297;VDB=0.618005;SGB=-0.693147;RPB=0.1585;MQB=1;MQSB=1;BQB=0.0426289;MQ0F=0;ICB=1;HOB=0.5;AC=1;AN=2;DP4=130,20,92,38;MQ=50;ANN=T|synonymous_variant|LOW|Tp57577_TGAC_v2_gene7833|Tp57577_TGAC_v2_gene7833|transcript|Tp57577_TGAC_v2_mRNA8101|protein_coding|1/9|c.57C>T|p.Phe19Phe|429/1566|57/1113|19/370||,T|downstream_gene_variant|MODIFIER|Tp57577_TGAC_v2_gene7823|Tp57577_TGAC_v2_gene7823|transcrip…	GT:PL	0/1:255,0,255
Tp57577_TGAC_v2_LG4	17208829	.	T	C	126	.	DP=148;VDB=1.95805e-29;SGB=-0.693147;RPB=7.51226e-15;MQB=1;MQSB=1;BQB=0.595736;MQ0F=0;ICB=1;HOB=0.5;AC=1;AN=2;DP4=20,73,0,55;MQ=50;ANN=C|upstream_gene_variant|MODIFIER|Tp57577_TGAC_v2_gene34169|Tp57577_TGAC_v2_gene34169|transcript|Tp57577_TGAC_v2_mRNA35320|protein_coding||c.-3500A>G|||||3373|,C|downstream_gene_variant|MODIFIER|Tp57577_TGAC_v2_gene34150|Tp57577_TGAC_v2_gene34150|transcript|Tp57577…	GT:PL	0/1:159,0,255
Tp57577_TGAC_v2_LG7	29519597	.	T	C	52	.	DP=18;VDB=0.59895;SGB=-0.616816;RPB=0.423311;MQB=1;MQSB=1;BQB=0.051565;MQ0F=0;ICB=1;HOB=0.5;AC=1;AN=2;DP4=10,2,6,0;MQ=50;ANN=C|synonymous_variant|LOW|Tp57577_TGAC_v2_gene6556|Tp57577_TGAC_v2_gene6556|transcript|Tp57577_TGAC_v2_mRNA6786|protein_coding|2/11|c.81T>C|p.Ser27Ser|595/4517|81/3675|27/1224||	GT:PL	0/1:86,0,230
Tp57577_TGAC_v2_LG4	16630968	.	A	G	220	.	DP=99;VDB=0.122027;SGB=-0.693147;RPB=0.239285;MQB=1;MQSB=1;BQB=0.162168;MQ0F=0;ICB=1;HOB=0.5;AC=1;AN=2;DP4=9,9,40,36;MQ=50;ANN=G|synonymous_variant|LOW|Tp57577_TGAC_v2_gene4610|Tp57577_TGAC_v2_gene4610|transcript|Tp57577_TGAC_v2_mRNA4759|protein_coding|2/5|c.171T>C|p.Ile57Ile|289/1156|171/825|57/274||,G|downstream_gene_variant|MODIFIER|Tp57577_TGAC_v2_gene4631|Tp57577_TGAC_v2_gene4631|transcript|…	GT:PL	0/1:255,0,158
Tp57577_TGAC_v2_LG1	13556390	.	T	A	220	.	DP=35;VDB=0.910167;SGB=-0.693079;RPB=0.0827957;MQB=1;MQSB=1;BQB=0.0445088;MQ0F=0;ICB=1;HOB=0.5;AC=1;AN=2;DP4=5,1,13,16;MQ=50;ANN=A|missense_variant|MODERATE|Tp57577_TGAC_v2_gene9966|Tp57577_TGAC_v2_gene9966|transcript|Tp57577_TGAC_v2_mRNA10303|protein_coding|3/8|c.966T>A|p.His322Gln|1215/2137|966/1812|322/603||,A|upstream_gene_variant|MODIFIER|Tp57577_TGAC_v2_gene9960|Tp57577_TGAC_v2_gene9960|tra…	GT:PL	0/1:255,0,69
Tp57577_TGAC_v2_LG6	4494996	.	G	A	37.789	.	DP=39;VDB=0.89639;SGB=-0.636426;RPB=0.201975;MQB=1;MQSB=1;BQB=0.117111;MQ0F=0;ICB=1;HOB=0.5;AC=1;AN=2;DP4=15,16,1,6;MQ=50;ANN=A|synonymous_variant|LOW|Tp57577_TGAC_v2_gene16462|Tp57577_TGAC_v2_gene16462|transcript|Tp57577_TGAC_v2_mRNA17026|protein_coding|3/5|c.228C>T|p.Leu76Leu|491/1206|228/768|76/255||,A|synonymous_variant|LOW|Tp57577_TGAC_v2_gene16462|Tp57577_TGAC_v2_gene16462|transcript|Tp5757…	GT:PL	0/1:73,0,255
Tp57577_TGAC_v2_LG4	659262	.	A	G	222	.	DP=71;VDB=0.113821;SGB=-0.693146;RPB=0.213863;MQB=1;MQSB=1;BQB=0.969433;MQ0F=0;ICB=1;HOB=0.5;AC=1;AN=2;DP4=24,2,33,11;MQ=50;ANN=G|3_prime_UTR_variant|MODIFIER|Tp57577_TGAC_v2_gene1165|Tp57577_TGAC_v2_gene1165|transcript|Tp57577_TGAC_v2_mRNA1177|protein_coding|3/3|c.*121T>C|||||121|,G|upstream_gene_variant|MODIFIER|Tp57577_TGAC_v2_gene1185|Tp57577_TGAC_v2_gene1185|transcript|Tp57577_TGAC_v2_mRNA11…	GT:PL	0/1:255,0,220
Tp57577_TGAC_v2_scaf_84	380052	.	T	A	228	.	DP=31;VDB=0.993966;SGB=-0.69311;MQSB=1;MQ0F=0;AC=2;AN=2;DP4=0,0,12,19;MQ=50;ANN=A|synonymous_variant|LOW|Tp57577_TGAC_v2_gene3659|Tp57577_TGAC_v2_gene3659|transcript|Tp57577_TGAC_v2_mRNA3767|protein_coding|1/2|c.630A>T|p.Ser210Ser|777/2540|630/2331|210/776||	GT:PL	1/1:255,93,0
Tp57577_TGAC_v2_LG3	12208780	.	G	A	222	.	DP=41;VDB=0.392122;SGB=-0.692067;RPB=0.860708;MQB=1;MQSB=1;BQB=0.110342;MQ0F=0;ICB=1;HOB=0.5;AC=1;AN=2;DP4=3,18,7,13;MQ=50;ANN=A|synonymous_variant|LOW|Tp57577_TGAC_v2_gene11885|Tp57577_TGAC_v2_gene11885|transcript|Tp57577_TGAC_v2_mRNA12271|protein_coding|11/17|c.1494G>A|p.Gly498Gly|1524/2688|1494/2631|498/876||	GT:PL	0/1:255,0,255
Tp57577_TGAC_v2_LG7	19453190	.	T	C	222	.	DP=138;VDB=0.991205;SGB=-0.693147;RPB=0.573145;MQB=1;MQSB=1;BQB=0.52636;MQ0F=0;ICB=1;HOB=0.5;AC=1;AN=2;DP4=31,26,48,33;MQ=50;ANN=C|synonymous_variant|LOW|Tp57577_TGAC_v2_gene16316|Tp57577_TGAC_v2_gene16316|transcript|Tp57577_TGAC_v2_mRNA16879|protein_coding|4/5|c.345T>C|p.Tyr115Tyr|505/1076|345/474|115/157||,C|downstream_gene_variant|MODIFIER|Tp57577_TGAC_v2_gene16291|Tp57577_TGAC_v2_gene16291|tr…	GT:PL	0/1:255,0,255
Tp57577_TGAC_v2_LG2	27083933	.	A	T	222	.	DP=37;VDB=0.00661158;SGB=-0.692831;RPB=0.00273169;MQB=1;MQSB=1;BQB=0.444984;MQ0F=0;ICB=1;HOB=0.5;AC=1;AN=2;DP4=6,7,16,8;MQ=50;ANN=T|missense_variant|MODERATE|Tp57577_TGAC_v2_gene37102|Tp57577_TGAC_v2_gene37102|transcript|Tp57577_TGAC_v2_mRNA38342|protein_coding|6/9|c.609A>T|p.Leu203Phe|776/1263|609/849|203/282||,T|upstream_gene_variant|MODIFIER|Tp57577_TGAC_v2_gene37063|Tp57577_TGAC_v2_gene37063|…	GT:PL	0/1:255,0,239
Tp57577_TGAC_v2_LG7	24917392	.	T	C	228	.	DP=102;VDB=0.0376537;SGB=-0.693147;MQSB=1;MQ0F=0;AC=2;AN=2;DP4=0,0,46,18;MQ=50;ANN=C|synonymous_variant|LOW|Tp57577_TGAC_v2_gene9759|Tp57577_TGAC_v2_gene9759|transcript|Tp57577_TGAC_v2_mRNA10090|protein_coding|2/3|c.363T>C|p.Asn121Asn|778/1815|363/1113|121/370||	GT:PL	1/1:255,193,0
Tp57577_TGAC_v2_scaf_3821	1132	.	T	C	222	.	DP=106;VDB=0.0439105;SGB=-0.693147;RPB=0.444655;MQB=1;MQSB=1;BQB=0.994686;MQ0F=0;ICB=1;HOB=0.5;AC=1;AN=2;DP4=12,20,33,41;MQ=50;ANN=C|3_prime_UTR_variant|MODIFIER|Tp57577_TGAC_v2_gene13211|Tp57577_TGAC_v2_gene13211|transcript|Tp57577_TGAC_v2_mRNA13650|protein_coding|4/4|c.*29T>C|||||29|WARNING_TRANSCRIPT_NO_START_CODON	GT:PL	0/1:255,0,255
Tp57577_TGAC_v2_LG4	9144016	.	C	G	222	.	DP=47;VDB=0.947037;SGB=-0.692352;RPB=0.635493;MQB=1;MQSB=1;BQB=0.773426;MQ0F=0;ICB=1;HOB=0.5;AC=1;AN=2;DP4=16,10,13,8;MQ=50;ANN=G|3_prime_UTR_variant|MODIFIER|Tp57577_TGAC_v2_gene13720|Tp57577_TGAC_v2_gene13720|transcript|Tp57577_TGAC_v2_mRNA14176|protein_coding|4/4|c.*19C>G|||||19|,G|downstream_gene_variant|MODIFIER|Tp57577_TGAC_v2_gene13733|Tp57577_TGAC_v2_gene13733|transcript|Tp57577_TGAC_v2_m…	GT:PL	0/1:255,0,255
Tp57577_TGAC_v2_LG2	18927063	.	T	C	222	.	DP=405;VDB=0.012077;SGB=-0.693147;RPB=0.932193;MQB=1;MQSB=1;BQB=0.999853;MQ0F=0;ICB=1;HOB=0.5;AC=1;AN=2;DP4=177,62,126,24;MQ=50;ANN=C|3_prime_UTR_variant|MODIFIER|Tp57577_TGAC_v2_gene15992|Tp57577_TGAC_v2_gene15992|transcript|Tp57577_TGAC_v2_mRNA16537|protein_coding|4/4|c.*217T>C|||||217|,C|3_prime_UTR_variant|MODIFIER|Tp57577_TGAC_v2_gene15992|Tp57577_TGAC_v2_gene15992|transcript|Tp57577_TGAC_v2…	GT:PL	0/1:255,0,255
Tp57577_TGAC_v2_scaf_365	236578	.	A	G	220	.	DP=27;VDB=0.920807;SGB=-0.692352;RPB=0.995249;MQB=1;MQSB=1;BQB=0.168656;MQ0F=0;ICB=1;HOB=0.5;AC=1;AN=2;DP4=1,4,7,14;MQ=50;ANN=G|synonymous_variant|LOW|Tp57577_TGAC_v2_gene17833|Tp57577_TGAC_v2_gene17833|transcript|Tp57577_TGAC_v2_mRNA18456|protein_coding|2/2|c.207T>C|p.Gly69Gly|361/1026|207/588|69/195||,G|upstream_gene_variant|MODIFIER|Tp57577_TGAC_v2_gene17832|Tp57577_TGAC_v2_gene17832|transcrip…	GT:PL	0/1:255,0,51
Tp57577_TGAC_v2_scaf_332	60601	.	T	G	25.7858	.	DP=25;VDB=0.510154;SGB=-0.556411;RPB=0.378326;MQB=1;MQSB=1;BQB=0.762807;MQ0F=0;ICB=1;HOB=0.5;AC=1;AN=2;DP4=15,5,2,2;MQ=50;ANN=G|missense_variant|MODERATE|Tp57577_TGAC_v2_gene19350|Tp57577_TGAC_v2_gene19350|transcript|Tp57577_TGAC_v2_mRNA20020|protein_coding|7/13|c.792T>G|p.His264Gln|874/1913|792/1671|264/556||,G|upstream_gene_variant|MODIFIER|Tp57577_TGAC_v2_gene19359|Tp57577_TGAC_v2_gene19359|tr…	GT:PL	0/1:61,0,255
Tp57577_TGAC_v2_LG1	7588116	.	A	G	228	.	DP=15;VDB=5.14566e-05;SGB=-0.688148;MQSB=1;MQ0F=0;AC=2;AN=2;DP4=0,0,7,8;MQ=50;ANN=G|synonymous_variant|LOW|Tp57577_TGAC_v2_gene32766|Tp57577_TGAC_v2_gene32766|transcript|Tp57577_TGAC_v2_mRNA33868|protein_coding|1/5|c.498A>G|p.Lys166Lys|498/2144|498/2144|166/713||WARNING_TRANSCRIPT_MULTIPLE_STOP_CODONS,G|downstream_gene_variant|MODIFIER|Tp57577_TGAC_v2_gene32794|Tp57577_TGAC_v2_gene32794|transcrip…	GT:PL	1/1:255,45,0
Tp57577_TGAC_v2_LG4	341210	.	T	G	228	.	DP=49;VDB=0.550279;SGB=-0.693147;MQSB=1;MQ0F=0;AC=2;AN=2;DP4=0,0,41,8;MQ=50;ANN=G|missense_variant|MODERATE|Tp57577_TGAC_v2_gene8601|Tp57577_TGAC_v2_gene8601|transcript|Tp57577_TGAC_v2_mRNA8889|protein_coding|16/17|c.1396T>G|p.Leu466Val|1518/2199|1396/1605|466/534||,G|downstream_gene_variant|MODIFIER|Tp57577_TGAC_v2_gene8589|Tp57577_TGAC_v2_gene8589|transcript|Tp57577_TGAC_v2_mRNA8877|protein_cod…	GT:PL	1/1:255,148,0
Tp57577_TGAC_v2_LG4	19635250	.	T	C	222	.	DP=76;VDB=0.0136859;SGB=-0.692914;RPB=0.0025586;MQB=1;MQSB=1;BQB=0.793618;MQ0F=0;ICB=1;HOB=0.5;AC=1;AN=2;DP4=35,16,15,10;MQ=50;ANN=C|3_prime_UTR_variant|MODIFIER|Tp57577_TGAC_v2_gene14035|Tp57577_TGAC_v2_gene14035|transcript|Tp57577_TGAC_v2_mRNA14502|protein_coding|3/3|c.*303A>G|||||1866|,C|upstream_gene_variant|MODIFIER|Tp57577_TGAC_v2_gene14021|Tp57577_TGAC_v2_gene14021|transcript|Tp57577_TGAC_…	GT:PL	0/1:255,0,255
Tp57577_TGAC_v2_scaf_3083	1072	.	C	A	220	.	DP=97;VDB=0.991251;SGB=-0.693147;RPB=0.999667;MQB=1;MQSB=1;BQB=0.476104;MQ0F=0;ICB=1;HOB=0.5;AC=1;AN=2;DP4=9,6,41,38;MQ=50;ANN=A|missense_variant|MODERATE|Tp57577_TGAC_v2_gene36386|Tp57577_TGAC_v2_gene36386|transcript|Tp57577_TGAC_v2_mRNA37607|protein_coding|4/4|c.790G>T|p.Ala264Ser|1491/2025|790/1179|264/392||	GT:PL	0/1:255,0,118
Tp57577_TGAC_v2_scaf_413	112547	.	A	T	221	.	DP=23;VDB=0.286112;SGB=-0.690438;RPB=0.990244;MQB=1;MQSB=1;BQB=0.393771;MQ0F=0;ICB=1;HOB=0.5;AC=1;AN=2;DP4=3,3,5,12;MQ=50;ANN=T|missense_variant|MODERATE|Tp57577_TGAC_v2_gene13802|Tp57577_TGAC_v2_gene13802|transcript|Tp57577_TGAC_v2_mRNA14259|protein_coding|6/13|c.485T>A|p.Val162Asp|647/1755|485/1443|162/480||	GT:PL	0/1:255,0,111
Tp57577_TGAC_v2_LG3	27748983	.	A	G	219	.	DP=32;VDB=0.702328;SGB=-0.693054;RPB=0.00615242;MQB=1;MQSB=1;BQB=0.020288;MQ0F=0;ICB=1;HOB=0.5;AC=1;AN=2;DP4=0,4,9,19;MQ=50;ANN=G|synonymous_variant|LOW|Tp57577_TGAC_v2_gene24903|Tp57577_TGAC_v2_gene24903|transcript|Tp57577_TGAC_v2_mRNA25757|protein_coding|4/11|c.822T>C|p.Ala274Ala|1197/2737|822/1965|274/654||	GT:PL	0/1:255,0,18
Tp57577_TGAC_v2_scaf_1630	11033	.	G	A	222	.	DP=44;VDB=0.519462;SGB=-0.692976;RPB=0.00393224;MQB=1;MQSB=1;BQB=0.00121153;MQ0F=0;ICB=1;HOB=0.5;AC=1;AN=2;DP4=12,4,13,13;MQ=50;ANN=A|synonymous_variant|LOW|Tp57577_TGAC_v2_gene36318|Tp57577_TGAC_v2_gene36318|transcript|Tp57577_TGAC_v2_mRNA37539|protein_coding|2/2|c.547C>T|p.Leu183Leu|670/1086|547/939|183/312||	GT:PL	0/1:255,0,243
Tp57577_TGAC_v2_scaf_689	48909	.	G	T	168	.	DP=166;VDB=0.600992;SGB=-0.693143;RPB=0.493973;MQB=1;MQSB=1;BQB=0.931517;MQ0F=0;ICB=1;HOB=0.5;AC=1;AN=2;DP4=44,84,13,25;MQ=50;ANN=T|3_prime_UTR_variant|MODIFIER|Tp57577_TGAC_v2_gene22218|Tp57577_TGAC_v2_gene22218|transcript|Tp57577_TGAC_v2_mRNA22980|protein_coding|3/3|c.*107C>A|||||107|	GT:PL	0/1:202,0,255
Tp57577_TGAC_v2_scaf_655	68336	.	T	C	228	.	DP=71;VDB=0.000733801;SGB=-0.693147;MQSB=1;MQ0F=0;AC=2;AN=2;DP4=0,0,44,21;MQ=50;ANN=C|3_prime_UTR_variant|MODIFIER|Tp57577_TGAC_v2_gene35533|Tp57577_TGAC_v2_gene35533|transcript|Tp57577_TGAC_v2_mRNA36737|protein_coding|14/14|c.*61A>G|||||61|	GT:PL	1/1:255,196,0
Tp57577_TGAC_v2_LG6	14216897	.	A	G	228	.	DP=303;VDB=0.811777;SGB=-0.693147;MQSB=1;MQ0F=0;AC=2;AN=2;DP4=0,0,143,126;MQ=50;ANN=G|synonymous_variant|LOW|Tp57577_TGAC_v2_gene31020|Tp57577_TGAC_v2_gene31020|transcript|Tp57577_TGAC_v2_mRNA32066|protein_coding|6/8|c.621A>G|p.Lys207Lys|812/1352|621/801|207/266||	GT:PL	1/1:255,255,0
Tp57577_TGAC_v2_LG3	5533319	.	A	G	228	.	DP=26;VDB=0.150509;SGB=-0.692914;MQSB=1;MQ0F=0;AC=2;AN=2;DP4=0,0,18,7;MQ=50;ANN=G|synonymous_variant|LOW|Tp57577_TGAC_v2_gene6270|Tp57577_TGAC_v2_gene6270|transcript|Tp57577_TGAC_v2_mRNA6490|protein_coding|15/15|c.1104A>G|p.Glu368Glu|1483/1945|1104/1194|368/397||,G|upstream_gene_variant|MODIFIER|Tp57577_TGAC_v2_gene6189|Tp57577_TGAC_v2_gene6189|transcript|Tp57577_TGAC_v2_mRNA6407|protein_coding||…	GT:PL	1/1:255,75,0
Tp57577_TGAC_v2_scaf_320	198606	.	G	A	222	.	DP=26;VDB=0.00432895;SGB=-0.690438;RPB=0.987013;MQB=1;MQSB=1;BQB=0.307359;MQ0F=0;ICB=1;HOB=0.5;AC=1;AN=2;DP4=0,9,3,14;MQ=50;ANN=A|synonymous_variant|LOW|Tp57577_TGAC_v2_gene19796|Tp57577_TGAC_v2_gene19796|transcript|Tp57577_TGAC_v2_mRNA20477|protein_coding|1/8|c.30C>T|p.Phe10Phe|102/1355|30/927|10/308||,A|upstream_gene_variant|MODIFIER|Tp57577_TGAC_v2_gene19795|Tp57577_TGAC_v2_gene19795|transcrip…	GT:PL	0/1:255,0,135
Tp57577_TGAC_v2_LG3	19061012	.	T	A	228	.	DP=52;VDB=0.931287;SGB=-0.693147;MQSB=1;MQ0F=0;AC=2;AN=2;DP4=0,0,27,25;MQ=50;ANN=A|missense_variant|MODERATE|Tp57577_TGAC_v2_gene17186|Tp57577_TGAC_v2_gene17186|transcript|Tp57577_TGAC_v2_mRNA17784|protein_coding|9/11|c.860T>A|p.Leu287Gln|1468/1996|860/1356|287/451||,A|upstream_gene_variant|MODIFIER|Tp57577_TGAC_v2_gene17191|Tp57577_TGAC_v2_gene17191|transcript|Tp57577_TGAC_v2_mRNA17789|protein_c…	GT:PL	1/1:255,157,0
Tp57577_TGAC_v2_scaf_720	12361	.	G	T	222	.	DP=177;VDB=0.080424;SGB=-0.693147;RPB=8.39793e-13;MQB=1;MQSB=1;BQB=0.0864732;MQ0F=0;ICB=1;HOB=0.5;AC=1;AN=2;DP4=38,25,56,57;MQ=50;ANN=T|3_prime_UTR_variant|MODIFIER|Tp57577_TGAC_v2_gene31444|Tp57577_TGAC_v2_gene31444|transcript|Tp57577_TGAC_v2_mRNA32503|protein_coding|2/3|c.*168G>T|||||3353|	GT:PL	0/1:255,0,255
Tp57577_TGAC_v2_LG7	23216392	.	G	A	221	.	DP=242;VDB=0.567857;SGB=-0.693147;RPB=0.955248;MQB=1;MQSB=1;BQB=0.0197195;MQ0F=0;ICB=1;HOB=0.5;AC=1;AN=2;DP4=30,37,77,96;MQ=50;ANN=A|synonymous_variant|LOW|Tp57577_TGAC_v2_gene28921|Tp57577_TGAC_v2_gene28921|transcript|Tp57577_TGAC_v2_mRNA29899|protein_coding|10/10|c.1443C>T|p.Ser481Ser|1920/2838|1443/1686|481/561||,A|upstream_gene_variant|MODIFIER|Tp57577_TGAC_v2_gene28919|Tp57577_TGAC_v2_gene28…	GT:PL	0/1:255,0,223
Tp57577_TGAC_v2_scaf_1079	38129	.	G	T	228	.	DP=108;VDB=3.34704e-07;SGB=-0.693147;MQSB=1;MQ0F=0;AC=2;AN=2;DP4=0,0,34,67;MQ=50;ANN=T|missense_variant&splice_region_variant|MODERATE|Tp57577_TGAC_v2_gene27431|Tp57577_TGAC_v2_gene27431|transcript|Tp57577_TGAC_v2_mRNA28372|protein_coding|9/13|c.1527C>A|p.Asp509Glu|1764/2442|1527/1875|509/624||,T|upstream_gene_variant|MODIFIER|Tp57577_TGAC_v2_gene27429|Tp57577_TGAC_v2_gene27429|transcript|Tp57577…	GT:PL	1/1:255,255,0
Tp57577_TGAC_v2_LG2	18372001	.	C	A	140	.	DP=19;VDB=0.0184017;SGB=-0.662043;RPB=0.026526;MQB=1;MQSB=1;BQB=0.91051;MQ0F=0;ICB=1;HOB=0.5;AC=1;AN=2;DP4=4,4,8,1;MQ=50;ANN=A|missense_variant|MODERATE|Tp57577_TGAC_v2_gene24473|Tp57577_TGAC_v2_gene24473|transcript|Tp57577_TGAC_v2_mRNA25316|protein_coding|8/19|c.857C>A|p.Ser286Tyr|971/3092|857/2523|286/840||,A|downstream_gene_variant|MODIFIER|Tp57577_TGAC_v2_gene24447|Tp57577_TGAC_v2_gene24447|t…	GT:PL	0/1:173,0,190
Tp57577_TGAC_v2_scaf_663	92244	.	T	C	177	.	DP=21;VDB=0.887633;SGB=-0.680642;RPB=0.02046;MQB=1;MQSB=1;BQB=0.00246992;MQ0F=0;ICB=1;HOB=0.5;AC=1;AN=2;DP4=5,2,9,3;MQ=50;ANN=C|synonymous_variant|LOW|Tp57577_TGAC_v2_gene35829|Tp57577_TGAC_v2_gene35829|transcript|Tp57577_TGAC_v2_mRNA37044|protein_coding|2/5|c.829T>C|p.Leu277Leu|934/1821|829/1344|277/447||,C|upstream_gene_variant|MODIFIER|Tp57577_TGAC_v2_gene35826|Tp57577_TGAC_v2_gene35826|transc…	GT:PL	0/1:210,0,162
Tp57577_TGAC_v2_LG3	23765272	.	A	G	222	.	DP=144;VDB=0.640239;SGB=-0.693147;RPB=0.880291;MQB=1;MQSB=1;BQB=0.640182;MQ0F=0;ICB=1;HOB=0.5;AC=1;AN=2;DP4=46,29,35,29;MQ=50;ANN=G|3_prime_UTR_variant|MODIFIER|Tp57577_TGAC_v2_gene24186|Tp57577_TGAC_v2_gene24186|transcript|Tp57577_TGAC_v2_mRNA25020|protein_coding|3/3|c.*100A>G|||||100|	GT:PL	0/1:255,0,255
Tp57577_TGAC_v2_LG2	27304094	.	A	G	161	.	DP=22;VDB=0.0285745;SGB=-0.662043;RPB=0.851213;MQB=1;MQSB=1;BQB=0.339883;MQ0F=0;ICB=1;HOB=0.5;AC=1;AN=2;DP4=4,9,3,6;MQ=50;ANN=G|synonymous_variant|LOW|Tp57577_TGAC_v2_gene5424|Tp57577_TGAC_v2_gene5424|transcript|Tp57577_TGAC_v2_mRNA5612|protein_coding|4/5|c.1347T>C|p.Asp449Asp|1506/1771|1347/1566|449/521||	GT:PL	0/1:194,0,231
Tp57577_TGAC_v2_LG1	9458277	.	G	A	222	.	DP=26;VDB=0.0198575;SGB=-0.69168;RPB=0.309329;MQB=1;MQSB=1;BQB=0.0314592;MQ0F=0;ICB=1;HOB=0.5;AC=1;AN=2;DP4=0,7,15,4;MQ=50;ANN=A|missense_variant|MODERATE|Tp57577_TGAC_v2_gene24528|Tp57577_TGAC_v2_gene24528|transcript|Tp57577_TGAC_v2_mRNA25373|protein_coding|3/4|c.268G>A|p.Ala90Thr|509/1610|268/1209|90/402||,A|downstream_gene_variant|MODIFIER|Tp57577_TGAC_v2_gene24502|Tp57577_TGAC_v2_gene24502|tr…	GT:PL	0/1:255,0,117
Tp57577_TGAC_v2_LG2	27529328	.	A	G	203	.	DP=57;VDB=0.999992;SGB=-0.691153;RPB=0.953377;MQB=1;MQSB=1;BQB=0.0844749;MQ0F=0;ICB=1;HOB=0.5;AC=1;AN=2;DP4=25,14,10,8;MQ=50;ANN=G|synonymous_variant|LOW|Tp57577_TGAC_v2_gene5436|Tp57577_TGAC_v2_gene5436|transcript|Tp57577_TGAC_v2_mRNA5624|protein_coding|4/13|c.174A>G|p.Gln58Gln|366/1643|174/1329|58/442||,G|synonymous_variant|LOW|Tp57577_TGAC_v2_gene5436|Tp57577_TGAC_v2_gene5436|transcript|Tp5757…	GT:PL	0/1:236,0,255
Tp57577_TGAC_v2_LG7	18217920	.	T	A	228	.	DP=45;VDB=0.998405;SGB=-0.693146;MQSB=1;MQ0F=0;AC=2;AN=2;DP4=0,0,18,26;MQ=50;ANN=A|synonymous_variant|LOW|Tp57577_TGAC_v2_gene13055|Tp57577_TGAC_v2_gene13055|transcript|Tp57577_TGAC_v2_mRNA13487|protein_coding|1/6|c.141A>T|p.Val47Val|301/2259|141/1746|47/581||,A|upstream_gene_variant|MODIFIER|Tp57577_TGAC_v2_gene13167|Tp57577_TGAC_v2_gene13167|transcript|Tp57577_TGAC_v2_mRNA13606|protein_coding||…	GT:PL	1/1:255,132,0
Tp57577_TGAC_v2_LG4	20049163	.	G	A	222	.	DP=82;VDB=0.715303;SGB=-0.693146;RPB=0.236462;MQB=1;MQSB=1;BQB=0.175017;MQ0F=0;ICB=1;HOB=0.5;AC=1;AN=2;DP4=16,19,26,16;MQ=50;ANN=A|missense_variant|MODERATE|Tp57577_TGAC_v2_gene9833|Tp57577_TGAC_v2_gene9833|transcript|Tp57577_TGAC_v2_mRNA10165|protein_coding|3/3|c.1231G>A|p.Ala411Thr|1533/2089|1231/1689|411/562||,A|upstream_gene_variant|MODIFIER|Tp57577_TGAC_v2_gene9830|Tp57577_TGAC_v2_gene9830|t…	GT:PL	0/1:255,0,255
Tp57577_TGAC_v2_LG7	5948429	.	G	T	228	.	DP=20;VDB=0.341221;SGB=-0.692067;MQSB=1;MQ0F=0;AC=2;AN=2;DP4=0,0,11,9;MQ=50;ANN=T|synonymous_variant|LOW|Tp57577_TGAC_v2_gene9950|Tp57577_TGAC_v2_gene9950|transcript|Tp57577_TGAC_v2_mRNA10287|protein_coding|5/11|c.1998C>A|p.Ser666Ser|2027/4641|1998/4086|666/1361||	GT:PL	1/1:255,60,0
Tp57577_TGAC_v2_LG6	984621	.	G	A	219	.	DP=25;VDB=0.340651;SGB=-0.692067;RPB=0.0951786;MQB=1;MQSB=1;BQB=0.0104307;MQ0F=0;ICB=1;HOB=0.5;AC=1;AN=2;DP4=0,4,14,6;MQ=50;ANN=A|3_prime_UTR_variant|MODIFIER|Tp57577_TGAC_v2_gene28871|Tp57577_TGAC_v2_gene28871|transcript|Tp57577_TGAC_v2_mRNA29847|protein_coding|2/2|c.*79C>T|||||79|,A|downstream_gene_variant|MODIFIER|Tp57577_TGAC_v2_gene28875|Tp57577_TGAC_v2_gene28875|transcript|Tp57577_TGAC_v2_m…	GT:PL	0/1:255,0,24
Tp57577_TGAC_v2_LG6	3633178	.	T	A	228	.	DP=54;VDB=0.0154112;SGB=-0.693147;MQSB=1;MQ0F=0;AC=2;AN=2;DP4=0,0,51,3;MQ=50;ANN=A|3_prime_UTR_variant|MODIFIER|Tp57577_TGAC_v2_gene7004|Tp57577_TGAC_v2_gene7004|transcript|Tp57577_TGAC_v2_mRNA7251|protein_coding|1/1|c.*28A>T|||||28|,A|downstream_gene_variant|MODIFIER|Tp57577_TGAC_v2_gene7005|Tp57577_TGAC_v2_gene7005|transcript|Tp57577_TGAC_v2_mRNA7252|protein_coding||c.*1309T>A|||||1232|,A|downs…	GT:PL	1/1:255,163,0
Tp57577_TGAC_v2_scaf_681	30853	.	C	G	192	.	DP=15;VDB=0.380974;SGB=-0.670168;RPB=1;MQB=1;MQSB=1;BQB=1;MQ0F=0;ICB=1;HOB=0.5;AC=1;AN=2;DP4=0,3,3,7;MQ=50;ANN=G|missense_variant|MODERATE|Tp57577_TGAC_v2_gene22439|Tp57577_TGAC_v2_gene22439|transcript|Tp57577_TGAC_v2_mRNA23209|protein_coding|7/8|c.1766G>C|p.Cys589Ser|2079/4480|1766/3555|589/1184||,G|missense_variant|MODERATE|Tp57577_TGAC_v2_gene22439|Tp57577_TGAC_v2_gene22439|transcript|Tp57577_…	GT:PL	0/1:226,0,65
Tp57577_TGAC_v2_scaf_558	71817	.	C	A	118	.	DP=88;VDB=0.203515;SGB=-0.692352;RPB=0.0994069;MQB=1;MQSB=1;BQB=0.927967;MQ0F=0;ICB=1;HOB=0.5;AC=1;AN=2;DP4=28,39,2,19;MQ=50;ANN=A|synonymous_variant|LOW|Tp57577_TGAC_v2_gene9374|Tp57577_TGAC_v2_gene9374|transcript|Tp57577_TGAC_v2_mRNA9687|protein_coding|6/6|c.1246C>A|p.Arg416Arg|1553/1888|1246/1323|416/440||,A|synonymous_variant|LOW|Tp57577_TGAC_v2_gene9374|Tp57577_TGAC_v2_gene9374|transcript|Tp…	GT:PL	0/1:152,0,255
Tp57577_TGAC_v2_LG3	7142145	.	T	G	153	.	DP=20;VDB=0.847359;SGB=-0.676189;RPB=0.413194;MQB=1;MQSB=1;BQB=0.176873;MQ0F=0;ICB=1;HOB=0.5;AC=1;AN=2;DP4=7,2,10,1;MQ=50;ANN=G|missense_variant|MODERATE|Tp57577_TGAC_v2_gene37297|Tp57577_TGAC_v2_gene37297|transcript|Tp57577_TGAC_v2_mRNA38545|protein_coding|1/5|c.128A>C|p.Asn43Thr|280/1298|128/756|43/251||,G|upstream_gene_variant|MODIFIER|Tp57577_TGAC_v2_gene37438|Tp57577_TGAC_v2_gene37438|transc…	GT:PL	0/1:186,0,202
Tp57577_TGAC_v2_LG2	8681193	.	G	C	228	.	DP=47;VDB=0.129957;SGB=-0.693147;MQSB=1;MQ0F=0;AC=2;AN=2;DP4=0,0,24,23;MQ=50;ANN=C|missense_variant|MODERATE|Tp57577_TGAC_v2_gene2286|Tp57577_TGAC_v2_gene2286|transcript|Tp57577_TGAC_v2_mRNA2346|protein_coding|3/5|c.2063C>G|p.Ser688Cys|2212/5088|2063/4845|688/1614||	GT:PL	1/1:255,141,0
Tp57577_TGAC_v2_scaf_770	98286	.	T	A	222	.	DP=34;VDB=0.270301;SGB=-0.692717;RPB=0.162285;MQB=1;MQSB=1;BQB=0.841848;MQ0F=0;ICB=1;HOB=0.5;AC=1;AN=2;DP4=2,7,12,11;MQ=50;ANN=A|synonymous_variant|LOW|Tp57577_TGAC_v2_gene31967|Tp57577_TGAC_v2_gene31967|transcript|Tp57577_TGAC_v2_mRNA33036|protein_coding|4/6|c.516T>A|p.Pro172Pro|612/1404|516/1140|172/379||,A|upstream_gene_variant|MODIFIER|Tp57577_TGAC_v2_gene31965|Tp57577_TGAC_v2_gene31965|trans…	GT:PL	0/1:255,0,158
Tp57577_TGAC_v2_LG3	8786886	.	T	C	228	.	DP=33;VDB=0.236979;SGB=-0.693127;MQSB=1;MQ0F=0;AC=2;AN=2;DP4=0,0,25,8;MQ=50;ANN=C|synonymous_variant|LOW|Tp57577_TGAC_v2_gene17064|Tp57577_TGAC_v2_gene17064|transcript|Tp57577_TGAC_v2_mRNA17655|protein_coding|6/13|c.711T>C|p.Phe237Phe|991/3444|711/2910|237/969||,C|synonymous_variant|LOW|Tp57577_TGAC_v2_gene17064|Tp57577_TGAC_v2_gene17064|transcript|Tp57577_TGAC_v2_mRNA17654|protein_coding|6/14|c.…	GT:PL	1/1:255,99,0
Tp57577_TGAC_v2_LG4	2393392	.	T	C	228	.	DP=59;VDB=0.956429;SGB=-0.693147;RPB=0.66675;MQB=1;MQSB=1;BQB=0.58295;MQ0F=0;AC=2;AN=2;DP4=2,3,16,37;MQ=50;ANN=C|synonymous_variant|LOW|Tp57577_TGAC_v2_gene16412|Tp57577_TGAC_v2_gene16412|transcript|Tp57577_TGAC_v2_mRNA16975|protein_coding|7/14|c.954A>G|p.Glu318Glu|1127/1933|954/1602|318/533||,C|downstream_gene_variant|MODIFIER|Tp57577_TGAC_v2_gene16410|Tp57577_TGAC_v2_gene16410|transcript|Tp5757…	GT:PL	1/1:255,12,0
Tp57577_TGAC_v2_scaf_1421	17523	.	C	T	90	.	DP=54;VDB=0.0611834;SGB=-0.670168;RPB=0.792504;MQB=1;MQSB=1;BQB=0.483918;MQ0F=0;ICB=1;HOB=0.5;AC=1;AN=2;DP4=26,17,7,3;MQ=50;ANN=T|synonymous_variant|LOW|Tp57577_TGAC_v2_gene36582|Tp57577_TGAC_v2_gene36582|transcript|Tp57577_TGAC_v2_mRNA37806|protein_coding|9/17|c.957C>T|p.Asn319Asn|1815/2887|957/1938|319/645||	GT:PL	0/1:125,0,255
Tp57577_TGAC_v2_LG2	12264613	.	A	G	228	.	DP=29;VDB=0.0410048;SGB=-0.692914;MQSB=1;MQ0F=0;AC=2;AN=2;DP4=0,0,12,13;MQ=50;ANN=G|missense_variant|MODERATE|Tp57577_TGAC_v2_gene2382|Tp57577_TGAC_v2_gene2382|transcript|Tp57577_TGAC_v2_mRNA2446|protein_coding|3/3|c.304A>G|p.Ile102Val|386/703|304/594|102/197||	GT:PL	1/1:255,75,0
Tp57577_TGAC_v2_LG3	23334499	.	T	C	228	.	DP=106;VDB=0.99942;SGB=-0.693147;MQSB=1;MQ0F=0;AC=2;AN=2;DP4=0,0,58,47;MQ=50;ANN=C|synonymous_variant|LOW|Tp57577_TGAC_v2_gene23580|Tp57577_TGAC_v2_gene23580|transcript|Tp57577_TGAC_v2_mRNA24391|protein_coding|3/7|c.1413T>C|p.Thr471Thr|1474/2887|1413/2370|471/789||,C|upstream_gene_variant|MODIFIER|Tp57577_TGAC_v2_gene23592|Tp57577_TGAC_v2_gene23592|transcript|Tp57577_TGAC_v2_mRNA24403|protein_cod…	GT:PL	1/1:255,255,0
Tp57577_TGAC_v2_LG2	6489719	.	T	C	64	.	DP=32;VDB=0.979732;SGB=-0.616816;RPB=0.769328;MQB=1;MQSB=1;BQB=0.965358;MQ0F=0;ICB=1;HOB=0.5;AC=1;AN=2;DP4=14,12,3,3;MQ=50;ANN=C|synonymous_variant|LOW|Tp57577_TGAC_v2_gene26896|Tp57577_TGAC_v2_gene26896|transcript|Tp57577_TGAC_v2_mRNA27813|protein_coding|7/10|c.567T>C|p.Pro189Pro|949/1235|567/828|189/275||	GT:PL	0/1:99,0,255
Tp57577_TGAC_v2_LG4	14717083	.	A	T	163	.	DP=43;VDB=0.0558378;SGB=-0.688148;RPB=0.346026;MQB=1;MQSB=1;BQB=0.94759;MQ0F=0;ICB=1;HOB=0.5;AC=1;AN=2;DP4=2,25,2,13;MQ=50;ANN=T|3_prime_UTR_variant|MODIFIER|Tp57577_TGAC_v2_gene5841|Tp57577_TGAC_v2_gene5841|transcript|Tp57577_TGAC_v2_mRNA6040|protein_coding|6/6|c.*84A>T|||||84|	GT:PL	0/1:196,0,243
Tp57577_TGAC_v2_scaf_192	49081	.	C	T	222	.	DP=222;VDB=0.942037;SGB=-0.693147;RPB=0.51353;MQB=1;MQSB=1;BQB=0.947923;MQ0F=0;ICB=1;HOB=0.5;AC=1;AN=2;DP4=80,74,33,33;MQ=50;ANN=T|3_prime_UTR_variant|MODIFIER|Tp57577_TGAC_v2_gene32149|Tp57577_TGAC_v2_gene32149|transcript|Tp57577_TGAC_v2_mRNA33223|protein_coding|9/9|c.*308C>T|||||308|,T|upstream_gene_variant|MODIFIER|Tp57577_TGAC_v2_gene32152|Tp57577_TGAC_v2_gene32152|transcript|Tp57577_TGAC_v2_…	GT:PL	0/1:255,0,255
Tp57577_TGAC_v2_scaf_265	66695	.	T	C	132	.	DP=115;VDB=0.956855;SGB=-0.692352;RPB=0.948323;MQB=1;MQSB=1;BQB=0.226678;MQ0F=0;ICB=1;HOB=0.5;AC=1;AN=2;DP4=44,50,10,11;MQ=50;ANN=C|synonymous_variant|LOW|Tp57577_TGAC_v2_gene16546|Tp57577_TGAC_v2_gene16546|transcript|Tp57577_TGAC_v2_mRNA17121|protein_coding|2/2|c.1767T>C|p.Pro589Pro|2026/2361|1767/1875|589/624||,C|upstream_gene_variant|MODIFIER|Tp57577_TGAC_v2_gene16535|Tp57577_TGAC_v2_gene16535…	GT:PL	0/1:167,0,255
Tp57577_TGAC_v2_LG3	15489762	.	C	T	228	.	DP=18;VDB=0.567444;SGB=-0.689466;MQSB=1;MQ0F=0;AC=2;AN=2;DP4=0,0,10,6;MQ=50;ANN=T|synonymous_variant|LOW|Tp57577_TGAC_v2_gene17931|Tp57577_TGAC_v2_gene17931|transcript|Tp57577_TGAC_v2_mRNA18558|protein_coding|2/4|c.225C>T|p.His75His|816/1871|225/1077|75/358||,T|upstream_gene_variant|MODIFIER|Tp57577_TGAC_v2_gene17929|Tp57577_TGAC_v2_gene17929|transcript|Tp57577_TGAC_v2_mRNA18556|protein_coding||c…	GT:PL	1/1:255,48,0
Tp57577_TGAC_v2_LG7	8647691	.	A	G	222	.	DP=57;VDB=0.178398;SGB=-0.692352;RPB=0.126971;MQB=1;MQSB=1;BQB=0.637264;MQ0F=0;ICB=1;HOB=0.5;AC=1;AN=2;DP4=13,20,5,16;MQ=50;ANN=G|synonymous_variant|LOW|Tp57577_TGAC_v2_gene38958|Tp57577_TGAC_v2_gene38958|transcript|Tp57577_TGAC_v2_mRNA40277|protein_coding|3/3|c.921A>G|p.Pro307Pro|1235/2220|921/1095|307/364||	GT:PL	0/1:255,0,255
Tp57577_TGAC_v2_LG3	8813018	.	G	A	228	.	DP=30;VDB=0.0884924;SGB=-0.693079;RPB=1;MQB=1;MQSB=1;BQB=1;MQ0F=0;AC=2;AN=2;DP4=0,1,16,13;MQ=50;ANN=A|missense_variant|MODERATE|Tp57577_TGAC_v2_gene17095|Tp57577_TGAC_v2_gene17095|transcript|Tp57577_TGAC_v2_mRNA17687|protein_coding|6/7|c.802G>A|p.Asp268Asn|1408/2059|802/1257|268/418||,A|downstream_gene_variant|MODIFIER|Tp57577_TGAC_v2_gene17083|Tp57577_TGAC_v2_gene17083|transcript|Tp57577_TGAC_v2…	GT:PL	1/1:255,51,0
Tp57577_TGAC_v2_scaf_200	164303	.	G	A	228	.	DP=110;VDB=0.97845;SGB=-0.693147;MQSB=1;MQ0F=0;AC=2;AN=2;DP4=0,0,50,50;MQ=50;ANN=A|missense_variant|MODERATE|Tp57577_TGAC_v2_gene9797|Tp57577_TGAC_v2_gene9797|transcript|Tp57577_TGAC_v2_mRNA10129|protein_coding|5/5|c.763G>A|p.Asp255Asn|881/1122|763/885|255/294||	GT:PL	1/1:255,255,0
Tp57577_TGAC_v2_LG2	21868123	.	T	G	90	.	DP=17;VDB=0.000672184;SGB=-0.616816;RPB=0.955563;MQB=1;MQSB=1;BQB=0.00408677;MQ0F=0;ICB=1;HOB=0.5;AC=1;AN=2;DP4=5,6,0,6;MQ=50;ANN=G|missense_variant|MODERATE|Tp57577_TGAC_v2_gene5953|Tp57577_TGAC_v2_gene5953|transcript|Tp57577_TGAC_v2_mRNA6157|protein_coding|2/2|c.627A>C|p.Glu209Asp|948/2054|627/1548|209/515||,G|downstream_gene_variant|MODIFIER|Tp57577_TGAC_v2_gene6010|Tp57577_TGAC_v2_gene6010|tr…	GT:PL	0/1:123,0,224
Tp57577_TGAC_v2_LG7	25485146	.	A	T	222	.	DP=301;VDB=0.67194;SGB=-0.693147;RPB=0.978401;MQB=1;MQSB=1;BQB=0.00280757;MQ0F=0;ICB=1;HOB=0.5;AC=1;AN=2;DP4=56,65,59,96;MQ=50;ANN=T|synonymous_variant|LOW|Tp57577_TGAC_v2_gene6883|Tp57577_TGAC_v2_gene6883|transcript|Tp57577_TGAC_v2_mRNA7126|protein_coding|1/2|c.156T>A|p.Ala52Ala|291/1116|156/498|52/165||,T|upstream_gene_variant|MODIFIER|Tp57577_TGAC_v2_gene6880|Tp57577_TGAC_v2_gene6880|transcrip…	GT:PL	0/1:255,0,255
Tp57577_TGAC_v2_LG4	23768849	.	C	T	228	.	DP=32;VDB=0.560554;SGB=-0.69312;MQSB=1;MQ0F=0;AC=2;AN=2;DP4=0,0,17,15;MQ=50;ANN=T|3_prime_UTR_variant|MODIFIER|Tp57577_TGAC_v2_gene38628|Tp57577_TGAC_v2_gene38628|transcript|Tp57577_TGAC_v2_mRNA39933|protein_coding|1/1|c.*30G>A|||||30|,T|upstream_gene_variant|MODIFIER|Tp57577_TGAC_v2_gene38588|Tp57577_TGAC_v2_gene38588|transcript|Tp57577_TGAC_v2_mRNA39891|protein_coding||c.-481G>A|||||382|	GT:PL	1/1:255,96,0
Tp57577_TGAC_v2_LG6	17937734	.	C	T	222	.	DP=29;VDB=0.108447;SGB=-0.688148;RPB=0.0688904;MQB=1;MQSB=1;BQB=0.954405;MQ0F=0;ICB=1;HOB=0.5;AC=1;AN=2;DP4=0,14,4,11;MQ=50;ANN=T|3_prime_UTR_variant|MODIFIER|Tp57577_TGAC_v2_gene18242|Tp57577_TGAC_v2_gene18242|transcript|Tp57577_TGAC_v2_mRNA18876|protein_coding|3/3|c.*287C>T|||||415|,T|upstream_gene_variant|MODIFIER|Tp57577_TGAC_v2_gene18237|Tp57577_TGAC_v2_gene18237|transcript|Tp57577_TGAC_v2_m…	GT:PL	0/1:255,0,172
Tp57577_TGAC_v2_scaf_827	58597	.	T	C,G	222	.	DP=170;VDB=0.00331995;SGB=-0.693147;RPB=0.263404;MQB=1;MQSB=1;BQB=0.990143;MQ0F=0;ICB=1;HOB=0.5;AC=1,0;AN=2;DP4=52,49,31,35;MQ=50;ANN=C|3_prime_UTR_variant|MODIFIER|Tp57577_TGAC_v2_gene29152|Tp57577_TGAC_v2_gene29152|transcript|Tp57577_TGAC_v2_mRNA30150|protein_coding|12/12|c.*199T>C|||||199|,G|3_prime_UTR_variant|MODIFIER|Tp57577_TGAC_v2_gene29152|Tp57577_TGAC_v2_gene29152|transcript|Tp57577_TGA…	GT:PL	0/1:255,0,255,255,255,255
Tp57577_TGAC_v2_LG6	4486415	.	G	T	55	.	DP=176;VDB=0.91237;SGB=-0.693146;RPB=0.000108526;MQB=1;BQB=0.0426239;MQ0F=0;ICB=1;HOB=0.5;AC=1;AN=2;DP4=119,0,44,0;MQ=50;ANN=T|downstream_gene_variant|MODIFIER|Tp57577_TGAC_v2_gene16440|Tp57577_TGAC_v2_gene16440|transcript|Tp57577_TGAC_v2_mRNA17004|protein_coding||c.*3773G>T|||||3482|,T|intron_variant|MODIFIER|Tp57577_TGAC_v2_gene16442|Tp57577_TGAC_v2_gene16442|transcript|Tp57577_TGAC_v2_mRNA1700…	GT:PL	0/1:89,0,170
Tp57577_TGAC_v2_LG3	12592855	.	T	A	228	.	DP=24;VDB=0.258132;SGB=-0.692717;MQSB=1;MQ0F=0;AC=2;AN=2;DP4=0,0,11,12;MQ=50;ANN=A|missense_variant|MODERATE|Tp57577_TGAC_v2_gene11847|Tp57577_TGAC_v2_gene11847|transcript|Tp57577_TGAC_v2_mRNA12233|protein_coding|21/25|c.2369T>A|p.Ile790Lys|2682/3908|2369/3534|790/1177||,A|upstream_gene_variant|MODIFIER|Tp57577_TGAC_v2_gene11872|Tp57577_TGAC_v2_gene11872|transcript|Tp57577_TGAC_v2_mRNA12258|prote…	GT:PL	1/1:255,69,0
Tp57577_TGAC_v2_LG1	3542392	.	T	C	137	.	DP=21;VDB=0.00904933;SGB=-0.683931;RPB=0.999345;MQB=1;BQB=0.0441005;MQ0F=0;ICB=1;HOB=0.5;AC=1;AN=2;DP4=8,0,13,0;MQ=50;ANN=C|synonymous_variant|LOW|Tp57577_TGAC_v2_gene17041|Tp57577_TGAC_v2_gene17041|transcript|Tp57577_TGAC_v2_mRNA17627|protein_coding|2/2|c.693T>C|p.His231His|815/1532|693/1062|231/353||,C|upstream_gene_variant|MODIFIER|Tp57577_TGAC_v2_gene17038|Tp57577_TGAC_v2_gene17038|transcript…	GT:PL	0/1:170,0,143
Tp57577_TGAC_v2_LG7	17256359	.	C	A	222	.	DP=58;VDB=0.814569;SGB=-0.692352;RPB=0.214919;MQB=1;MQSB=1;BQB=0.690731;MQ0F=0;ICB=1;HOB=0.5;AC=1;AN=2;DP4=15,21,9,12;MQ=50;ANN=A|missense_variant&splice_region_variant|MODERATE|Tp57577_TGAC_v2_gene1862|Tp57577_TGAC_v2_gene1862|transcript|Tp57577_TGAC_v2_mRNA1904|protein_coding|3/7|c.597G>T|p.Glu199Asp|680/1324|597/1212|199/403||,A|upstream_gene_variant|MODIFIER|Tp57577_TGAC_v2_gene1870|Tp57577_T…	GT:PL	0/1:255,0,255
Tp57577_TGAC_v2_LG4	2217140	.	T	C	222	.	DP=276;VDB=0.996557;SGB=-0.693147;RPB=0.731754;MQB=1;MQSB=1;BQB=0.130659;MQ0F=0;ICB=1;HOB=0.5;AC=1;AN=2;DP4=70,64,72,59;MQ=50;ANN=C|missense_variant|MODERATE|Tp57577_TGAC_v2_gene12608|Tp57577_TGAC_v2_gene12608|transcript|Tp57577_TGAC_v2_mRNA13018|protein_coding|4/12|c.740A>G|p.Asp247Gly|987/3537|740/3165|247/1054||	GT:PL	0/1:255,0,255
Tp57577_TGAC_v2_LG3	1792719	.	C	T	222	.	DP=41;VDB=0.964059;SGB=-0.692067;RPB=0.926325;MQB=1;MQSB=1;BQB=0.758604;MQ0F=0;ICB=1;HOB=0.5;AC=1;AN=2;DP4=10,11,8,12;MQ=50;ANN=T|synonymous_variant|LOW|Tp57577_TGAC_v2_gene12745|Tp57577_TGAC_v2_gene12745|transcript|Tp57577_TGAC_v2_mRNA13162|protein_coding|1/5|c.384G>A|p.Lys128Lys|642/1378|384/1098|128/365||	GT:PL	0/1:255,0,255
Tp57577_TGAC_v2_LG7	8149193	.	C	T	222	.	DP=239;VDB=0.434316;SGB=-0.693147;RPB=0.826101;MQB=1;MQSB=1;BQB=0.00149411;MQ0F=0;ICB=1;HOB=0.5;AC=1;AN=2;DP4=78,56,46,46;MQ=50;ANN=T|synonymous_variant|LOW|Tp57577_TGAC_v2_gene39006|Tp57577_TGAC_v2_gene39006|transcript|Tp57577_TGAC_v2_mRNA40332|protein_coding|8/8|c.1578G>A|p.Ser526Ser|1963/2785|1578/1854|526/617||	GT:PL	0/1:255,0,255
Tp57577_TGAC_v2_LG1	7094949	.	A	G	167	.	DP=41;VDB=0.137522;SGB=-0.676189;RPB=0.944491;MQB=1;MQSB=1;BQB=0.392335;MQ0F=0;ICB=1;HOB=0.5;AC=1;AN=2;DP4=17,10,4,7;MQ=50;ANN=G|3_prime_UTR_variant|MODIFIER|Tp57577_TGAC_v2_gene2640|Tp57577_TGAC_v2_gene2640|transcript|Tp57577_TGAC_v2_mRNA2712|protein_coding|14/14|c.*28A>G|||||28|,G|upstream_gene_variant|MODIFIER|Tp57577_TGAC_v2_gene2634|Tp57577_TGAC_v2_gene2634|transcript|Tp57577_TGAC_v2_mRNA270…	GT:PL	0/1:200,0,255
Tp57577_TGAC_v2_scaf_394	215934	.	T	G	228	.	DP=19;VDB=0.737888;SGB=-0.69168;MQSB=1;MQ0F=0;AC=2;AN=2;DP4=0,0,5,14;MQ=50;ANN=G|synonymous_variant|LOW|Tp57577_TGAC_v2_gene21729|Tp57577_TGAC_v2_gene21729|transcript|Tp57577_TGAC_v2_mRNA22473|protein_coding|15/20|c.1869T>G|p.Arg623Arg|1999/2881|1869/2688|623/895||	GT:PL	1/1:255,57,0
Tp57577_TGAC_v2_LG3	5891072	.	A	T	228	.	DP=224;VDB=0.500807;SGB=-0.693147;MQSB=1;MQ0F=0;AC=2;AN=2;DP4=0,0,163,55;MQ=50;ANN=T|missense_variant|MODERATE|Tp57577_TGAC_v2_gene6249|Tp57577_TGAC_v2_gene6249|transcript|Tp57577_TGAC_v2_mRNA6469|protein_coding|5/5|c.1004T>A|p.Met335Lys|1328/1459|1004/1077|335/358||,T|downstream_gene_variant|MODIFIER|Tp57577_TGAC_v2_gene6232|Tp57577_TGAC_v2_gene6232|transcript|Tp57577_TGAC_v2_mRNA6450|protein_co…	GT:PL	1/1:255,255,0
Tp57577_TGAC_v2_LG7	8819870	.	C	G	228	.	DP=18;VDB=0.303136;SGB=-0.691153;MQSB=1;MQ0F=0;AC=2;AN=2;DP4=0,0,13,5;MQ=50;ANN=G|missense_variant&splice_region_variant|MODERATE|Tp57577_TGAC_v2_gene38992|Tp57577_TGAC_v2_gene38992|transcript|Tp57577_TGAC_v2_mRNA40316|protein_coding|6/15|c.403C>G|p.Pro135Ala|604/2356|403/1857|135/618||,G|downstream_gene_variant|MODIFIER|Tp57577_TGAC_v2_gene38994|Tp57577_TGAC_v2_gene38994|transcript|Tp57577_TGAC_…	GT:PL	1/1:255,54,0
Tp57577_TGAC_v2_LG4	13717130	.	G	C	222	.	DP=52;VDB=0.275516;SGB=-0.693132;RPB=0.82744;MQB=1;MQSB=1;BQB=0.188352;MQ0F=0;ICB=1;HOB=0.5;AC=1;AN=2;DP4=10,8,18,16;MQ=50;ANN=C|synonymous_variant|LOW|Tp57577_TGAC_v2_gene16250|Tp57577_TGAC_v2_gene16250|transcript|Tp57577_TGAC_v2_mRNA16810|protein_coding|3/3|c.408G>C|p.Arg136Arg|408/805|408/805|136/267||WARNING_TRANSCRIPT_MULTIPLE_STOP_CODONS	GT:PL	0/1:255,0,255
Tp57577_TGAC_v2_LG6	2908923	.	C	T	228	.	DP=38;VDB=0.713448;SGB=-0.693143;MQSB=1;MQ0F=0;AC=2;AN=2;DP4=0,0,10,28;MQ=50;ANN=T|upstream_gene_variant|MODIFIER|Tp57577_TGAC_v2_gene1639|Tp57577_TGAC_v2_gene1639|transcript|Tp57577_TGAC_v2_mRNA1669|protein_coding||c.-2450G>A|||||2181|,T|upstream_gene_variant|MODIFIER|Tp57577_TGAC_v2_gene1649|Tp57577_TGAC_v2_gene1649|transcript|Tp57577_TGAC_v2_mRNA1681|protein_coding||c.-3313C>T|||||3249|,T|intr…	GT:PL	1/1:255,114,0
Tp57577_TGAC_v2_LG1	13431240	.	A	G	222	.	DP=72;VDB=0.0063019;SGB=-0.692976;RPB=0.204383;MQB=1;MQSB=1;BQB=0.127864;MQ0F=0;ICB=1;HOB=0.5;AC=1;AN=2;DP4=24,22,10,16;MQ=50;ANN=G|synonymous_variant|LOW|Tp57577_TGAC_v2_gene18619|Tp57577_TGAC_v2_gene18619|transcript|Tp57577_TGAC_v2_mRNA19267|protein_coding|8/9|c.1227A>G|p.Lys409Lys|1399/2034|1227/1548|409/515||,G|upstream_gene_variant|MODIFIER|Tp57577_TGAC_v2_gene18579|Tp57577_TGAC_v2_gene18579…	GT:PL	0/1:255,0,255
Tp57577_TGAC_v2_LG1	10832358	.	C	G	143	.	DP=46;VDB=7.31844e-09;SGB=-0.69168;RPB=0.0405421;MQB=1;BQB=0.295808;MQ0F=0;ICB=1;HOB=0.5;AC=1;AN=2;DP4=0,15,0,19;MQ=50;ANN=G|synonymous_variant|LOW|Tp57577_TGAC_v2_gene34012|Tp57577_TGAC_v2_gene34012|transcript|Tp57577_TGAC_v2_mRNA35159|protein_coding|5/12|c.2700G>C|p.Ala900Ala|3069/5034|2700/4572|900/1523||	GT:PL	0/1:176,0,156
Tp57577_TGAC_v2_LG6	11621282	.	C	T	228	.	DP=87;VDB=0.639336;SGB=-0.693147;RPB=0.0937817;MQB=1;MQSB=1;BQB=0.0283543;MQ0F=0;AC=2;AN=2;DP4=8,0,36,39;MQ=50;ANN=T|synonymous_variant|LOW|Tp57577_TGAC_v2_gene24332|Tp57577_TGAC_v2_gene24332|transcript|Tp57577_TGAC_v2_mRNA25170|protein_coding|2/2|c.972C>T|p.Thr324Thr|1130/1355|972/1074|324/357||,T|upstream_gene_variant|MODIFIER|Tp57577_TGAC_v2_gene24326|Tp57577_TGAC_v2_gene24326|transcript|Tp575…	GT:PL	1/1:255,24,0
Tp57577_TGAC_v2_scaf_1147	1443	.	C	T	165	.	DP=51;VDB=0.721559;SGB=-0.680642;RPB=0.914947;MQB=1;MQSB=1;BQB=0.685145;MQ0F=0;ICB=1;HOB=0.5;AC=1;AN=2;DP4=14,18,5,7;MQ=50;ANN=T|synonymous_variant|LOW|Tp57577_TGAC_v2_gene31368|Tp57577_TGAC_v2_gene31368|transcript|Tp57577_TGAC_v2_mRNA32426|protein_coding|6/6|c.1194G>A|p.Leu398Leu|1446/2264|1194/1362|398/453||	GT:PL	0/1:199,0,255
Tp57577_TGAC_v2_LG3	6677194	.	T	C	222	.	DP=138;VDB=0.956281;SGB=-0.693147;RPB=0.999998;MQB=1;MQSB=1;BQB=0.375563;MQ0F=0;ICB=1;HOB=0.5;AC=1;AN=2;DP4=30,34,29,43;MQ=50;ANN=C|synonymous_variant|LOW|Tp57577_TGAC_v2_gene37308|Tp57577_TGAC_v2_gene37308|transcript|Tp57577_TGAC_v2_mRNA38558|protein_coding|5/7|c.552T>C|p.Ser184Ser|838/1736|552/972|184/323||	GT:PL	0/1:255,0,255
Tp57577_TGAC_v2_LG2	26404065	.	C	G	192	.	DP=97;VDB=0.887835;SGB=-0.692914;RPB=0.92854;MQB=1;MQSB=1;BQB=0.139363;MQ0F=0;ICB=1;HOB=0.5;AC=1;AN=2;DP4=31,38,11,14;MQ=50;ANN=G|synonymous_variant|LOW|Tp57577_TGAC_v2_gene37121|Tp57577_TGAC_v2_gene37121|transcript|Tp57577_TGAC_v2_mRNA38361|protein_coding|1/1|c.1572G>C|p.Ala524Ala|1709/1881|1572/1656|524/551||,G|upstream_gene_variant|MODIFIER|Tp57577_TGAC_v2_gene37078|Tp57577_TGAC_v2_gene37078|t…	GT:PL	0/1:226,0,255
Tp57577_TGAC_v2_LG7	14516042	.	C	T	217	.	DP=40;VDB=0.123825;SGB=-0.691153;RPB=0.0331814;MQB=1;MQSB=1;BQB=0.611199;MQ0F=0;ICB=1;HOB=0.5;AC=1;AN=2;DP4=14,8,3,15;MQ=50;ANN=T|synonymous_variant|LOW|Tp57577_TGAC_v2_gene11554|Tp57577_TGAC_v2_gene11554|transcript|Tp57577_TGAC_v2_mRNA11928|protein_coding|3/4|c.177C>T|p.Phe59Phe|691/1875|177/1320|59/439||,T|upstream_gene_variant|MODIFIER|Tp57577_TGAC_v2_gene11563|Tp57577_TGAC_v2_gene11563|transc…	GT:PL	0/1:250,0,255
Tp57577_TGAC_v2_LG1	16787664	.	A	T	222	.	DP=35;VDB=0.309311;SGB=-0.692067;RPB=0.556101;MQB=1;MQSB=1;BQB=0.686908;MQ0F=0;ICB=1;HOB=0.5;AC=1;AN=2;DP4=9,6,11,9;MQ=50;ANN=T|upstream_gene_variant|MODIFIER|Tp57577_TGAC_v2_gene13117|Tp57577_TGAC_v2_gene13117|transcript|Tp57577_TGAC_v2_mRNA13553|protein_coding||c.-4767A>T|||||4552|,T|downstream_gene_variant|MODIFIER|Tp57577_TGAC_v2_gene12991|Tp57577_TGAC_v2_gene12991|transcript|Tp57577_TGAC_v2_…	GT:PL	0/1:255,0,250
Tp57577_TGAC_v2_LG3	26002998	.	T	C	40.5337	.	DP=42;VDB=0.736443;SGB=-0.651104;RPB=0.73221;MQB=1;MQSB=1;BQB=0.29496;MQ0F=0;ICB=1;HOB=0.5;AC=1;AN=2;DP4=25,8,5,3;MQ=50;ANN=C|intron_variant|MODIFIER|Tp57577_TGAC_v2_gene21163|Tp57577_TGAC_v2_gene21163|transcript|Tp57577_TGAC_v2_mRNA21888|protein_coding|2/2|c.1362-266T>C||||||	GT:PL	0/1:76,0,255
Tp57577_TGAC_v2_LG3	10741571	.	A	G	102	.	DP=37;VDB=0.78101;SGB=-0.651104;RPB=0.98917;MQB=1;MQSB=1;BQB=0.267776;MQ0F=0;ICB=1;HOB=0.5;AC=1;AN=2;DP4=11,18,3,5;MQ=50;ANN=G|intron_variant|MODIFIER|Tp57577_TGAC_v2_gene14225|Tp57577_TGAC_v2_gene14225|transcript|Tp57577_TGAC_v2_mRNA14703|protein_coding|1/1|c.819-529A>G||||||WARNING_TRANSCRIPT_NO_START_CODON,G|intron_variant|MODIFIER|Tp57577_TGAC_v2_gene14225|Tp57577_TGAC_v2_gene14225|transcript…	GT:PL	0/1:136,0,255
Tp57577_TGAC_v2_LG3	30274045	.	T	C	222	.	DP=163;VDB=0.999964;SGB=-0.693147;RPB=0.973732;MQB=1;MQSB=1;BQB=0.0301954;MQ0F=0;ICB=1;HOB=0.5;AC=1;AN=2;DP4=56,45,34,28;MQ=50;ANN=C|synonymous_variant|LOW|Tp57577_TGAC_v2_gene25502|Tp57577_TGAC_v2_gene25502|transcript|Tp57577_TGAC_v2_mRNA26372|protein_coding|8/11|c.501T>C|p.Ile167Ile|529/1097|501/903|167/300||,C|upstream_gene_variant|MODIFIER|Tp57577_TGAC_v2_gene25542|Tp57577_TGAC_v2_gene25542|t…	GT:PL	0/1:255,0,255
Tp57577_TGAC_v2_LG4	8795197	.	C	T	196	.	DP=26;VDB=0.131193;SGB=-0.683931;RPB=0.128528;MQB=1;MQSB=1;BQB=0.0187297;MQ0F=0;ICB=1;HOB=0.5;AC=1;AN=2;DP4=5,8,7,6;MQ=50;ANN=T|synonymous_variant|LOW|Tp57577_TGAC_v2_gene29055|Tp57577_TGAC_v2_gene29055|transcript|Tp57577_TGAC_v2_mRNA30041|protein_coding|12/12|c.843G>A|p.Leu281Leu|1070/1564|843/951|281/316||,T|upstream_gene_variant|MODIFIER|Tp57577_TGAC_v2_gene29051|Tp57577_TGAC_v2_gene29051|tran…	GT:PL	0/1:229,0,255
Tp57577_TGAC_v2_LG3	27338386	.	G	T	222	.	DP=424;VDB=0.433206;SGB=-0.693147;RPB=0.668274;MQB=1;MQSB=1;BQB=0.89878;MQ0F=0;ICB=1;HOB=0.5;AC=1;AN=2;DP4=165,125,59,64;MQ=50;ANN=T|missense_variant|MODERATE|Tp57577_TGAC_v2_gene33788|Tp57577_TGAC_v2_gene33788|transcript|Tp57577_TGAC_v2_mRNA34926|protein_coding|5/7|c.541C>A|p.His181Asn|992/1764|541/1179|181/392||	GT:PL	0/1:255,0,255
Tp57577_TGAC_v2_LG3	3616024	.	A	G	222	.	DP=103;VDB=0.56144;SGB=-0.693147;RPB=0.431191;MQB=1;MQSB=1;BQB=0.0623082;MQ0F=0;ICB=1;HOB=0.5;AC=1;AN=2;DP4=24,28,17,31;MQ=50;ANN=G|synonymous_variant|LOW|Tp57577_TGAC_v2_gene2250|Tp57577_TGAC_v2_gene2250|transcript|Tp57577_TGAC_v2_mRNA2307|protein_coding|2/2|c.543A>G|p.Pro181Pro|738/2137|543/1440|181/479||,G|downstream_gene_variant|MODIFIER|Tp57577_TGAC_v2_gene2212|Tp57577_TGAC_v2_gene2212|trans…	GT:PL	0/1:255,0,255
Tp57577_TGAC_v2_scaf_307	129312	.	A	G	188	.	DP=119;VDB=0.847183;SGB=-0.693021;RPB=0.468805;MQB=1;MQSB=1;BQB=0.999678;MQ0F=0;ICB=1;HOB=0.5;AC=1;AN=2;DP4=40,52,16,11;MQ=50;ANN=G|synonymous_variant|LOW|Tp57577_TGAC_v2_gene18849|Tp57577_TGAC_v2_gene18849|transcript|Tp57577_TGAC_v2_mRNA19505|protein_coding|19/19|c.2601A>G|p.Leu867Leu|2623/3076|2601/2757|867/918||	GT:PL	0/1:222,0,255
Tp57577_TGAC_v2_LG3	29817523	.	T	A	58	.	DP=34;VDB=0.959059;SGB=-0.662043;RPB=0.0463196;MQB=1;MQSB=1;BQB=0.0226667;MQ0F=0;ICB=1;HOB=0.5;AC=1;AN=2;DP4=11,14,6,3;MQ=50;ANN=A|synonymous_variant|LOW|Tp57577_TGAC_v2_gene12233|Tp57577_TGAC_v2_gene12233|transcript|Tp57577_TGAC_v2_mRNA12631|protein_coding|12/12|c.1716T>A|p.Pro572Pro|1893/2455|1716/1848|572/615||,A|downstream_gene_variant|MODIFIER|Tp57577_TGAC_v2_gene12146|Tp57577_TGAC_v2_gene12…	GT:PL	0/1:92,0,255
Tp57577_TGAC_v2_scaf_1005	37183	.	G	A	168	.	DP=38;VDB=0.970822;SGB=-0.683931;RPB=0.870697;MQB=1;MQSB=1;BQB=0.706724;MQ0F=0;ICB=1;HOB=0.5;AC=1;AN=2;DP4=12,4,10,3;MQ=50;ANN=A|3_prime_UTR_variant|MODIFIER|Tp57577_TGAC_v2_gene29075|Tp57577_TGAC_v2_gene29075|transcript|Tp57577_TGAC_v2_mRNA30064|protein_coding|8/8|c.*305C>T|||||305|,A|downstream_gene_variant|MODIFIER|Tp57577_TGAC_v2_gene29076|Tp57577_TGAC_v2_gene29076|transcript|Tp57577_TGAC_v2_…	GT:PL	0/1:201,0,228
Tp57577_TGAC_v2_LG3	18751386	.	G	A	221	.	DP=547;VDB=0.984973;SGB=-0.693147;RPB=0.924673;MQB=1;MQSB=1;BQB=0.99659;MQ0F=0;ICB=1;HOB=0.5;AC=1;AN=2;DP4=66,48,225,194;MQ=50;ANN=A|missense_variant|MODERATE|Tp57577_TGAC_v2_gene17194|Tp57577_TGAC_v2_gene17194|transcript|Tp57577_TGAC_v2_mRNA17792|protein_coding|2/12|c.446C>T|p.Ser149Leu|446/1829|446/1818|149/605||WARNING_TRANSCRIPT_NO_START_CODON	GT:PL	0/1:255,0,144
Tp57577_TGAC_v2_LG4	27331331	.	G	A	222	.	DP=125;VDB=0.119179;SGB=-0.693145;RPB=0.997679;MQB=1;MQSB=1;BQB=0.782257;MQ0F=0;ICB=1;HOB=0.5;AC=1;AN=2;DP4=49,33,20,20;MQ=50;ANN=A|missense_variant|MODERATE|Tp57577_TGAC_v2_gene2979|Tp57577_TGAC_v2_gene2979|transcript|Tp57577_TGAC_v2_mRNA3067|protein_coding|5/5|c.854C>T|p.Thr285Ile|1070/1969|854/1641|285/546||,A|missense_variant|MODERATE|Tp57577_TGAC_v2_gene2979|Tp57577_TGAC_v2_gene2979|transcri…	GT:PL	0/1:255,0,255
Tp57577_TGAC_v2_LG7	21239631	.	A	G	207	.	DP=16;VDB=0.208712;SGB=-0.676189;RPB=0.960687;MQB=1;MQSB=1;BQB=0.851779;MQ0F=0;ICB=1;HOB=0.5;AC=1;AN=2;DP4=5,0,3,8;MQ=50;ANN=G|synonymous_variant|LOW|Tp57577_TGAC_v2_gene33247|Tp57577_TGAC_v2_gene33247|transcript|Tp57577_TGAC_v2_mRNA34369|protein_coding|24/36|c.4365T>C|p.Ser1455Ser|4525/6367|4365/5880|1455/1959||	GT:PL	0/1:240,0,99
Tp57577_TGAC_v2_scaf_545	54772	.	A	G	228	.	DP=43;VDB=0.0717465;SGB=-0.693146;MQSB=1;MQ0F=0;AC=2;AN=2;DP4=0,0,11,31;MQ=50;ANN=G|synonymous_variant|LOW|Tp57577_TGAC_v2_gene7595|Tp57577_TGAC_v2_gene7595|transcript|Tp57577_TGAC_v2_mRNA7856|protein_coding|10/14|c.1878T>C|p.His626His|2006/3099|1878/2700|626/899||,G|synonymous_variant|LOW|Tp57577_TGAC_v2_gene7595|Tp57577_TGAC_v2_gene7595|transcript|Tp57577_TGAC_v2_mRNA7855|protein_coding|10/14|c…	GT:PL	1/1:255,126,0
Tp57577_TGAC_v2_LG1	18381609	.	C	A	222	.	DP=169;VDB=0.678257;SGB=-0.693147;RPB=0.00809989;MQB=1;MQSB=1;BQB=0.7788;MQ0F=0;ICB=1;HOB=0.5;AC=1;AN=2;DP4=46,11,65,45;MQ=50;ANN=A|synonymous_variant|LOW|Tp57577_TGAC_v2_gene38896|Tp57577_TGAC_v2_gene38896|transcript|Tp57577_TGAC_v2_mRNA40213|protein_coding|5/6|c.1107C>A|p.Ala369Ala|1491/2423|1107/1293|369/430||,A|downstream_gene_variant|MODIFIER|Tp57577_TGAC_v2_gene38870|Tp57577_TGAC_v2_gene388…	GT:PL	0/1:255,0,255
Tp57577_TGAC_v2_scaf_259	198295	.	C	T	228	.	DP=63;VDB=0.936333;SGB=-0.693147;MQSB=1;MQ0F=0;AC=2;AN=2;DP4=0,0,31,30;MQ=50;ANN=T|synonymous_variant|LOW|Tp57577_TGAC_v2_gene16895|Tp57577_TGAC_v2_gene16895|transcript|Tp57577_TGAC_v2_mRNA17479|protein_coding|3/10|c.192G>A|p.Ser64Ser|239/2660|192/2514|64/837||,T|upstream_gene_variant|MODIFIER|Tp57577_TGAC_v2_gene16879|Tp57577_TGAC_v2_gene16879|transcript|Tp57577_TGAC_v2_mRNA17462|protein_coding|…	GT:PL	1/1:255,184,0
Tp57577_TGAC_v2_LG1	5484942	.	A	G	222	.	DP=43;VDB=0.991414;SGB=-0.693021;RPB=0.940006;MQB=1;MQSB=1;BQB=0.339509;MQ0F=0;ICB=1;HOB=0.5;AC=1;AN=2;DP4=7,9,17,10;MQ=50;ANN=G|missense_variant|MODERATE|Tp57577_TGAC_v2_gene6104|Tp57577_TGAC_v2_gene6104|transcript|Tp57577_TGAC_v2_mRNA6316|protein_coding|2/12|c.731T>C|p.Val244Ala|1009/3720|731/3339|244/1112||,G|downstream_gene_variant|MODIFIER|Tp57577_TGAC_v2_gene6075|Tp57577_TGAC_v2_gene6075|tr…	GT:PL	0/1:255,0,232
Tp57577_TGAC_v2_LG2	26642448	.	A	G	155	.	DP=36;VDB=0.99831;SGB=-0.689466;RPB=0.0304689;MQB=1;MQSB=1;BQB=0.898934;MQ0F=0;ICB=1;HOB=0.5;AC=1;AN=2;DP4=14,6,1,15;MQ=50;ANN=G|synonymous_variant|LOW|Tp57577_TGAC_v2_gene36999|Tp57577_TGAC_v2_gene36999|transcript|Tp57577_TGAC_v2_mRNA38237|protein_coding|5/6|c.1776T>C|p.Tyr592Tyr|1998/2455|1776/1938|592/645||,G|upstream_gene_variant|MODIFIER|Tp57577_TGAC_v2_gene37066|Tp57577_TGAC_v2_gene37066|tr…	GT:PL	0/1:188,0,255
Tp57577_TGAC_v2_LG3	27256549	.	G	T	216	.	DP=152;VDB=0.993284;SGB=-0.693147;RPB=0.894098;MQB=1;MQSB=1;BQB=0.0248043;MQ0F=0;AC=2;AN=2;DP4=6,9,59,75;MQ=50;ANN=T|missense_variant|MODERATE|Tp57577_TGAC_v2_gene33772|Tp57577_TGAC_v2_gene33772|transcript|Tp57577_TGAC_v2_mRNA34910|protein_coding|2/5|c.380C>A|p.Thr127Lys|631/1726|380/1170|127/389||,T|downstream_gene_variant|MODIFIER|Tp57577_TGAC_v2_gene33766|Tp57577_TGAC_v2_gene33766|transcript|T…	GT:PL	1/1:243,20,0
Tp57577_TGAC_v2_LG6	6124917	.	C	G	222	.	DP=37;VDB=0.792501;SGB=-0.69168;RPB=0.491386;MQB=1;MQSB=1;BQB=0.911509;MQ0F=0;ICB=1;HOB=0.5;AC=1;AN=2;DP4=5,11,8,11;MQ=50;ANN=G|missense_variant|MODERATE|Tp57577_TGAC_v2_gene33225|Tp57577_TGAC_v2_gene33225|transcript|Tp57577_TGAC_v2_mRNA34345|protein_coding|2/8|c.334G>C|p.Glu112Gln|571/1500|334/1014|112/337||,G|downstream_gene_variant|MODIFIER|Tp57577_TGAC_v2_gene33238|Tp57577_TGAC_v2_gene33238|t…	GT:PL	0/1:255,0,255
Tp57577_TGAC_v2_LG6	18294543	.	G	A	222	.	DP=1130;VDB=0.00221686;SGB=-0.693147;RPB=0.241315;MQB=1;MQSB=1;BQB=0.0900351;MQ0F=0;ICB=1;HOB=0.5;AC=1;AN=2;DP4=429,308,195,160;MQ=50;ANN=A|synonymous_variant|LOW|Tp57577_TGAC_v2_gene39044|Tp57577_TGAC_v2_gene39044|transcript|Tp57577_TGAC_v2_mRNA40373|protein_coding|2/2|c.366G>A|p.Glu122Glu|395/887|366/576|122/191||,A|upstream_gene_variant|MODIFIER|Tp57577_TGAC_v2_gene39078|Tp57577_TGAC_v2_gene39…	GT:PL	0/1:255,0,255
Tp57577_TGAC_v2_LG2	9805833	.	C	A	74	.	DP=15;VDB=0.720889;SGB=-0.590765;RPB=0.544711;MQB=1;MQSB=1;BQB=0.184981;MQ0F=0;ICB=1;HOB=0.5;AC=1;AN=2;DP4=7,3,0,5;MQ=50;ANN=A|synonymous_variant|LOW|Tp57577_TGAC_v2_gene21062|Tp57577_TGAC_v2_gene21062|transcript|Tp57577_TGAC_v2_mRNA21784|protein_coding|2/3|c.484C>A|p.Arg162Arg|542/1140|484/846|162/281||,A|upstream_gene_variant|MODIFIER|Tp57577_TGAC_v2_gene21059|Tp57577_TGAC_v2_gene21059|transcri…	GT:PL	0/1:107,0,219
Tp57577_TGAC_v2_LG7	7363357	.	A	G	222	.	DP=34;VDB=0.522799;SGB=-0.690438;RPB=0.872109;MQB=1;MQSB=1;BQB=0.047425;MQ0F=0;ICB=1;HOB=0.5;AC=1;AN=2;DP4=8,5,12,5;MQ=50;ANN=G|synonymous_variant|LOW|Tp57577_TGAC_v2_gene3590|Tp57577_TGAC_v2_gene3590|transcript|Tp57577_TGAC_v2_mRNA3695|protein_coding|5/6|c.780T>C|p.Asp260Asp|1432/2285|780/1032|260/343||,G|upstream_gene_variant|MODIFIER|Tp57577_TGAC_v2_gene3554|Tp57577_TGAC_v2_gene3554|transcript…	GT:PL	0/1:255,0,255
Tp57577_TGAC_v2_LG7	2237298	.	A	G	227	.	DP=108;VDB=0.986092;SGB=-0.693147;RPB=0.883138;MQB=1;MQSB=1;BQB=0.818876;MQ0F=0;AC=2;AN=2;DP4=3,9,39,52;MQ=50;ANN=G|synonymous_variant|LOW|Tp57577_TGAC_v2_gene33826|Tp57577_TGAC_v2_gene33826|transcript|Tp57577_TGAC_v2_mRNA34968|protein_coding|6/8|c.984T>C|p.Asn328Asn|1011/1421|984/1179|328/392||,G|synonymous_variant|LOW|Tp57577_TGAC_v2_gene33826|Tp57577_TGAC_v2_gene33826|transcript|Tp57577_TGAC_v…	GT:PL	1/1:255,0,2
Tp57577_TGAC_v2_LG7	15442099	.	A	C	222	.	DP=62;VDB=0.263068;SGB=-0.693127;RPB=0.895344;MQB=1;MQSB=1;BQB=0.0773796;MQ0F=0;ICB=1;HOB=0.5;AC=1;AN=2;DP4=6,15,15,18;MQ=50;ANN=C|missense_variant|MODERATE|Tp57577_TGAC_v2_gene33716|Tp57577_TGAC_v2_gene33716|transcript|Tp57577_TGAC_v2_mRNA34853|protein_coding|2/2|c.257A>C|p.Asn86Thr|323/1331|257/1173|86/390||,C|upstream_gene_variant|MODIFIER|Tp57577_TGAC_v2_gene33682|Tp57577_TGAC_v2_gene33682|tr…	GT:PL	0/1:255,0,255
Tp57577_TGAC_v2_scaf_4229	1562	.	A	G	228	.	DP=35;VDB=0.295026;SGB=-0.692717;MQSB=1;MQ0F=0;AC=2;AN=2;DP4=0,0,19,4;MQ=50;ANN=G|synonymous_variant|LOW|Tp57577_TGAC_v2_gene27890|Tp57577_TGAC_v2_gene27890|transcript|Tp57577_TGAC_v2_mRNA28835|protein_coding|1/2|c.120T>C|p.Phe40Phe|304/1332|120/963|40/320||	GT:PL	1/1:255,69,0
Tp57577_TGAC_v2_LG7	22234073	.	G	A	228	.	DP=47;VDB=0.824922;SGB=-0.693147;MQSB=1;MQ0F=0;AC=2;AN=2;DP4=0,0,20,25;MQ=50;ANN=A|missense_variant|MODERATE|Tp57577_TGAC_v2_gene30139|Tp57577_TGAC_v2_gene30139|transcript|Tp57577_TGAC_v2_mRNA31163|protein_coding|5/11|c.904G>A|p.Val302Ile|1028/1918|904/1539|302/512||,A|downstream_gene_variant|MODIFIER|Tp57577_TGAC_v2_gene30144|Tp57577_TGAC_v2_gene30144|transcript|Tp57577_TGAC_v2_mRNA31168|protein…	GT:PL	1/1:255,135,0
Tp57577_TGAC_v2_LG4	3838816	.	A	G	222	.	DP=65;VDB=0.0545261;SGB=-0.693146;RPB=0.9999;MQB=1;MQSB=1;BQB=0.693739;MQ0F=0;ICB=1;HOB=0.5;AC=1;AN=2;DP4=14,8,24,18;MQ=50;ANN=G|missense_variant|MODERATE|Tp57577_TGAC_v2_gene26485|Tp57577_TGAC_v2_gene26485|transcript|Tp57577_TGAC_v2_mRNA27392|protein_coding|1/3|c.166A>G|p.Thr56Ala|492/1462|166/1008|56/335||,G|downstream_gene_variant|MODIFIER|Tp57577_TGAC_v2_gene26489|Tp57577_TGAC_v2_gene26489|tr…	GT:PL	0/1:255,0,255
Tp57577_TGAC_v2_scaf_282	265885	.	G	A	79	.	DP=20;VDB=0.700968;SGB=-0.616816;RPB=0.332192;MQB=1;MQSB=1;BQB=0.0121775;MQ0F=0;ICB=1;HOB=0.5;AC=1;AN=2;DP4=3,11,6,0;MQ=50;ANN=A|5_prime_UTR_variant|MODIFIER|Tp57577_TGAC_v2_gene8133|Tp57577_TGAC_v2_gene8133|transcript|Tp57577_TGAC_v2_mRNA8410|protein_coding|1/6|c.-3G>A|||||3|,A|downstream_gene_variant|MODIFIER|Tp57577_TGAC_v2_gene8139|Tp57577_TGAC_v2_gene8139|transcript|Tp57577_TGAC_v2_mRNA8416|…	GT:PL	0/1:112,0,233
Tp57577_TGAC_v2_LG2	23165972	.	A	G	182	.	DP=43;VDB=0.999012;SGB=-0.686358;RPB=0.269282;MQB=1;MQSB=1;BQB=0.375536;MQ0F=0;ICB=1;HOB=0.5;AC=1;AN=2;DP4=11,18,8,6;MQ=50;ANN=G|synonymous_variant|LOW|Tp57577_TGAC_v2_gene36745|Tp57577_TGAC_v2_gene36745|transcript|Tp57577_TGAC_v2_mRNA37973|protein_coding|11/16|c.987T>C|p.Asp329Asp|1132/1840|987/1512|329/503||	GT:PL	0/1:215,0,255
Tp57577_TGAC_v2_LG1	2424078	.	C	T	62	.	DP=22;VDB=0.771524;SGB=-0.590765;RPB=0.234906;MQB=1;MQSB=1;BQB=0.976472;MQ0F=0;ICB=1;HOB=0.5;AC=1;AN=2;DP4=8,7,3,2;MQ=50;ANN=T|3_prime_UTR_variant|MODIFIER|Tp57577_TGAC_v2_gene19065|Tp57577_TGAC_v2_gene19065|transcript|Tp57577_TGAC_v2_mRNA19723|protein_coding|4/4|c.*103G>A|||||1273|,T|upstream_gene_variant|MODIFIER|Tp57577_TGAC_v2_gene19084|Tp57577_TGAC_v2_gene19084|transcript|Tp57577_TGAC_v2_mRN…	GT:PL	0/1:96,0,255
Tp57577_TGAC_v2_LG6	8963004	.	G	C	228	.	DP=15;VDB=0.869984;SGB=-0.686358;RPB=1;MQB=1;MQSB=1;BQB=1;MQ0F=0;AC=2;AN=2;DP4=0,1,9,5;MQ=50;ANN=C|downstream_gene_variant|MODIFIER|Tp57577_TGAC_v2_gene26939|Tp57577_TGAC_v2_gene26939|transcript|Tp57577_TGAC_v2_mRNA27860|protein_coding||c.*4071C>G|||||4051|,C|intron_variant|MODIFIER|Tp57577_TGAC_v2_gene26925|Tp57577_TGAC_v2_gene26925|transcript|Tp57577_TGAC_v2_mRNA27846|protein_coding|5/6|c.1605+…	GT:PL	1/1:255,4,0
Tp57577_TGAC_v2_scaf_951	33160	.	C	A	228	.	DP=15;VDB=0.00165279;SGB=-0.688148;MQSB=1;MQ0F=0;AC=2;AN=2;DP4=0,0,7,8;MQ=50;ANN=A|synonymous_variant|LOW|Tp57577_TGAC_v2_gene22881|Tp57577_TGAC_v2_gene22881|transcript|Tp57577_TGAC_v2_mRNA23664|protein_coding|1/2|c.690G>T|p.Pro230Pro|766/1528|690/1164|230/387||,A|downstream_gene_variant|MODIFIER|Tp57577_TGAC_v2_gene22882|Tp57577_TGAC_v2_gene22882|transcript|Tp57577_TGAC_v2_mRNA23665|protein_codi…	GT:PL	1/1:255,45,0
Tp57577_TGAC_v2_LG4	24122726	.	T	C	228	.	DP=36;VDB=0.233193;SGB=-0.693136;MQSB=1;MQ0F=0;AC=2;AN=2;DP4=0,0,27,8;MQ=50;ANN=C|upstream_gene_variant|MODIFIER|Tp57577_TGAC_v2_gene38607|Tp57577_TGAC_v2_gene38607|transcript|Tp57577_TGAC_v2_mRNA39910|protein_coding||c.-3058A>G|||||2769|,C|intron_variant|MODIFIER|Tp57577_TGAC_v2_gene38617|Tp57577_TGAC_v2_gene38617|transcript|Tp57577_TGAC_v2_mRNA39921|protein_coding|1/16|c.98-203T>C||||||	GT:PL	1/1:255,105,0
Tp57577_TGAC_v2_LG6	4491819	.	G	A	170	.	DP=70;VDB=0.775591;SGB=-0.690438;RPB=0.997167;MQB=1;MQSB=1;BQB=0.974788;MQ0F=0;ICB=1;HOB=0.5;AC=1;AN=2;DP4=24,29,5,12;MQ=50;ANN=A|synonymous_variant|LOW|Tp57577_TGAC_v2_gene16462|Tp57577_TGAC_v2_gene16462|transcript|Tp57577_TGAC_v2_mRNA17026|protein_coding|5/5|c.598C>T|p.Leu200Leu|861/1206|598/768|200/255||,A|synonymous_variant|LOW|Tp57577_TGAC_v2_gene16462|Tp57577_TGAC_v2_gene16462|transcript|Tp…	GT:PL	0/1:204,0,255
Tp57577_TGAC_v2_LG4	17586762	.	A	T	11.9425	.	DP=61;VDB=0.313883;SGB=-0.636426;RPB=0.753782;MQB=1;MQSB=1;BQB=0.916459;MQ0F=0;ICB=1;HOB=0.5;AC=1;AN=2;DP4=19,32,2,5;MQ=50;ANN=T|missense_variant|MODERATE|Tp57577_TGAC_v2_gene34099|Tp57577_TGAC_v2_gene34099|transcript|Tp57577_TGAC_v2_mRNA35246|protein_coding|5/5|c.1666A>T|p.Met556Leu|1848/2254|1666/1818|556/605||,T|downstream_gene_variant|MODIFIER|Tp57577_TGAC_v2_gene34136|Tp57577_TGAC_v2_gene341…	GT:PL	0/1:48,0,255
Tp57577_TGAC_v2_LG2	31896211	.	T	C	53	.	DP=674;VDB=0.896328;SGB=-0.693147;RPB=0.970103;MQB=1;MQSB=1;BQB=0.99637;MQ0F=0;ICB=1;HOB=0.5;AC=1;AN=2;DP4=244,287,85,51;MQ=50;ANN=C|synonymous_variant|LOW|Tp57577_TGAC_v2_gene38003|Tp57577_TGAC_v2_gene38003|transcript|Tp57577_TGAC_v2_mRNA39286|protein_coding|23/25|c.3669T>C|p.Ile1223Ile|3808/4233|3669/3798|1223/1265||,C|synonymous_variant|LOW|Tp57577_TGAC_v2_gene38003|Tp57577_TGAC_v2_gene38003|t…	GT:PL	0/1:88,0,255
Tp57577_TGAC_v2_scaf_512	40641	.	T	C	222	.	DP=29;VDB=0.791275;SGB=-0.689466;RPB=0.142685;MQB=1;MQSB=1;BQB=0.999039;MQ0F=0;ICB=1;HOB=0.5;AC=1;AN=2;DP4=5,8,10,6;MQ=50;ANN=C|synonymous_variant|LOW|Tp57577_TGAC_v2_gene8788|Tp57577_TGAC_v2_gene8788|transcript|Tp57577_TGAC_v2_mRNA9085|protein_coding|1/1|c.300T>C|p.Ile100Ile|548/1962|300/1437|100/478||,C|downstream_gene_variant|MODIFIER|Tp57577_TGAC_v2_gene8777|Tp57577_TGAC_v2_gene8777|transcrip…	GT:PL	0/1:255,0,244
Tp57577_TGAC_v2_LG2	32174447	.	T	C	228	.	DP=44;VDB=0.988203;SGB=-0.693145;MQSB=1;MQ0F=0;AC=2;AN=2;DP4=0,0,16,25;MQ=50;ANN=C|synonymous_variant|LOW|Tp57577_TGAC_v2_gene37995|Tp57577_TGAC_v2_gene37995|transcript|Tp57577_TGAC_v2_mRNA39277|protein_coding|2/4|c.870A>G|p.Lys290Lys|1183/1930|870/1422|290/473||,C|downstream_gene_variant|MODIFIER|Tp57577_TGAC_v2_gene38029|Tp57577_TGAC_v2_gene38029|transcript|Tp57577_TGAC_v2_mRNA39314|protein_cod…	GT:PL	1/1:255,123,0
Tp57577_TGAC_v2_LG3	19366369	.	A	G	228	.	DP=25;VDB=0.249298;SGB=-0.692067;MQSB=1;MQ0F=0;AC=2;AN=2;DP4=0,0,10,10;MQ=50;ANN=G|3_prime_UTR_variant|MODIFIER|Tp57577_TGAC_v2_gene19623|Tp57577_TGAC_v2_gene19623|transcript|Tp57577_TGAC_v2_mRNA20300|protein_coding|7/7|c.*78A>G|||||78|	GT:PL	1/1:255,60,0
Tp57577_TGAC_v2_LG3	20253426	.	G	A	118	.	DP=19;VDB=0.00246589;SGB=-0.662043;RPB=0.0880368;MQB=1;MQSB=1;BQB=0.146607;MQ0F=0;ICB=1;HOB=0.5;AC=1;AN=2;DP4=6,4,9,0;MQ=50;ANN=A|synonymous_variant|LOW|Tp57577_TGAC_v2_gene33398|Tp57577_TGAC_v2_gene33398|transcript|Tp57577_TGAC_v2_mRNA34524|protein_coding|10/15|c.1932G>A|p.Gly644Gly|2164/3220|1932/2790|644/929||	GT:PL	0/1:151,0,208
Tp57577_TGAC_v2_LG3	8287242	.	T	G	158	.	DP=223;VDB=0.243196;SGB=-0.693147;RPB=0.00167102;MQB=1;MQSB=1;BQB=0.289377;MQ0F=0;ICB=1;HOB=0.5;AC=1;AN=2;DP4=92,77,16,37;MQ=50;ANN=G|synonymous_variant|LOW|Tp57577_TGAC_v2_gene6750|Tp57577_TGAC_v2_gene6750|transcript|Tp57577_TGAC_v2_mRNA6990|protein_coding|11/13|c.1122A>C|p.Leu374Leu|1425/2143|1122/1335|374/444||,G|upstream_gene_variant|MODIFIER|Tp57577_TGAC_v2_gene6794|Tp57577_TGAC_v2_gene6794|…	GT:PL	0/1:192,0,255
Tp57577_TGAC_v2_LG2	16280173	.	T	C	228	.	DP=33;VDB=0.653169;SGB=-0.693127;MQSB=1;MQ0F=0;AC=2;AN=2;DP4=0,0,18,15;MQ=50;ANN=C|upstream_gene_variant|MODIFIER|Tp57577_TGAC_v2_gene8108|Tp57577_TGAC_v2_gene8108|transcript|Tp57577_TGAC_v2_mRNA8384|protein_coding||c.-4298A>G|||||3921|,C|intergenic_region|MODIFIER|Tp57577_TGAC_v2_gene8108-Tp57577_TGAC_v2_gene8075|Tp57577_TGAC_v2_gene8108-Tp57577_TGAC_v2_gene8075|intergenic_region|Tp57577_TGAC_v2…	GT:PL	1/1:255,99,0
Tp57577_TGAC_v2_LG1	477230	.	A	G	228	.	DP=182;VDB=0.323355;SGB=-0.693147;MQSB=1;MQ0F=0;AC=2;AN=2;DP4=0,0,66,93;MQ=50;ANN=G|synonymous_variant|LOW|Tp57577_TGAC_v2_gene2413|Tp57577_TGAC_v2_gene2413|transcript|Tp57577_TGAC_v2_mRNA2477|protein_coding|5/5|c.2736T>C|p.Asp912Asp|3100/3498|2736/2772|912/923||,G|upstream_gene_variant|MODIFIER|Tp57577_TGAC_v2_gene2476|Tp57577_TGAC_v2_gene2476|transcript|Tp57577_TGAC_v2_mRNA2543|protein_coding||…	GT:PL	1/1:255,255,0
Tp57577_TGAC_v2_LG1	8220655	.	A	T	158	.	DP=55;VDB=0.0394664;SGB=-0.686358;RPB=0.050821;MQB=1;MQSB=1;BQB=0.0245071;MQ0F=0;ICB=1;HOB=0.5;AC=1;AN=2;DP4=26,13,10,4;MQ=50;ANN=T|3_prime_UTR_variant|MODIFIER|Tp57577_TGAC_v2_gene27014|Tp57577_TGAC_v2_gene27014|transcript|Tp57577_TGAC_v2_mRNA27939|protein_coding|8/8|c.*93T>A|||||93|,T|upstream_gene_variant|MODIFIER|Tp57577_TGAC_v2_gene26995|Tp57577_TGAC_v2_gene26995|transcript|Tp57577_TGAC_v2_m…	GT:PL	0/1:192,0,255
Tp57577_TGAC_v2_LG1	6265567	.	G	A	222	.	DP=28;VDB=0.474804;SGB=-0.690438;RPB=0.000688722;MQB=1;MQSB=1;BQB=0.997168;MQ0F=0;ICB=1;HOB=0.5;AC=1;AN=2;DP4=1,9,7,10;MQ=50;ANN=A|synonymous_variant|LOW|Tp57577_TGAC_v2_gene4883|Tp57577_TGAC_v2_gene4883|transcript|Tp57577_TGAC_v2_mRNA5049|protein_coding|5/8|c.441C>T|p.Val147Val|625/1645|441/972|147/323||,A|upstream_gene_variant|MODIFIER|Tp57577_TGAC_v2_gene4829|Tp57577_TGAC_v2_gene4829|transcrip…	GT:PL	0/1:255,0,161
Tp57577_TGAC_v2_LG1	20095737	.	A	G,T	222	.	DP=206;VDB=0.388486;SGB=-0.693147;RPB=0.167927;MQB=1;MQSB=1;BQB=0.0346973;MQ0F=0;ICB=1;HOB=0.5;AC=1,0;AN=2;DP4=44,63,44,46;MQ=50;ANN=G|synonymous_variant|LOW|Tp57577_TGAC_v2_gene36901|Tp57577_TGAC_v2_gene36901|transcript|Tp57577_TGAC_v2_mRNA38136|protein_coding|2/7|c.1329T>C|p.Ala443Ala|1459/2163|1329/1908|443/635||,T|synonymous_variant|LOW|Tp57577_TGAC_v2_gene36901|Tp57577_TGAC_v2_gene36901|tran…	GT:PL	0/1:255,0,255,255,255,255
Tp57577_TGAC_v2_scaf_1131	41060	.	G	C	228	.	DP=37;VDB=0.0835616;SGB=-0.693141;MQSB=1;MQ0F=0;AC=2;AN=2;DP4=0,0,20,17;MQ=50;ANN=C|3_prime_UTR_variant|MODIFIER|Tp57577_TGAC_v2_gene31155|Tp57577_TGAC_v2_gene31155|transcript|Tp57577_TGAC_v2_mRNA32203|protein_coding|2/2|c.*37G>C|||||37|	GT:PL	1/1:255,111,0
Tp57577_TGAC_v2_LG3	26813753	.	A	G	228	.	DP=19;VDB=0.992302;SGB=-0.69168;MQSB=1;MQ0F=0;AC=2;AN=2;DP4=0,0,7,12;MQ=50;ANN=G|synonymous_variant|LOW|Tp57577_TGAC_v2_gene32229|Tp57577_TGAC_v2_gene32229|transcript|Tp57577_TGAC_v2_mRNA33306|protein_coding|3/7|c.588A>G|p.Leu196Leu|858/2058|588/1551|196/516||	GT:PL	1/1:255,57,0
Tp57577_TGAC_v2_LG1	20232948	.	T	C	222	.	DP=267;VDB=6.74161e-06;SGB=-0.693147;RPB=1.32529e-05;MQB=1;MQSB=1;BQB=0.888176;MQ0F=0;ICB=1;HOB=0.5;AC=1;AN=2;DP4=86,66,90,18;MQ=50;ANN=C|synonymous_variant|LOW|Tp57577_TGAC_v2_gene36856|Tp57577_TGAC_v2_gene36856|transcript|Tp57577_TGAC_v2_mRNA38090|protein_coding|3/4|c.447A>G|p.Glu149Glu|577/751|447/597|149/198||,C|downstream_gene_variant|MODIFIER|Tp57577_TGAC_v2_gene36948|Tp57577_TGAC_v2_gene36…	GT:PL	0/1:255,0,255
Tp57577_TGAC_v2_LG2	28408148	.	A	G	228	.	DP=20;VDB=0.910788;SGB=-0.692067;MQSB=1;MQ0F=0;AC=2;AN=2;DP4=0,0,10,10;MQ=50;ANN=G|missense_variant|MODERATE|Tp57577_TGAC_v2_gene34036|Tp57577_TGAC_v2_gene34036|transcript|Tp57577_TGAC_v2_mRNA35183|protein_coding|3/3|c.2267T>C|p.Leu756Ser|2391/3273|2267/2898|756/965||,G|upstream_gene_variant|MODIFIER|Tp57577_TGAC_v2_gene34067|Tp57577_TGAC_v2_gene34067|transcript|Tp57577_TGAC_v2_mRNA35214|protein_…	GT:PL	1/1:255,60,0
Tp57577_TGAC_v2_LG2	10658930	.	T	C	222	.	DP=52;VDB=0.0176565;SGB=-0.693132;RPB=0.85131;MQB=1;MQSB=1;BQB=0.914361;MQ0F=0;ICB=1;HOB=0.5;AC=1;AN=2;DP4=9,9,23,11;MQ=50;ANN=C|synonymous_variant|LOW|Tp57577_TGAC_v2_gene18103|Tp57577_TGAC_v2_gene18103|transcript|Tp57577_TGAC_v2_mRNA18732|protein_coding|13/15|c.2907T>C|p.Asp969Asp|3431/3716|2907/3036|969/1011||	GT:PL	0/1:255,0,255
Tp57577_TGAC_v2_LG3	10038699	.	T	G	190	.	DP=104;VDB=0.997761;SGB=-0.692976;RPB=0.97195;MQB=1;MQSB=1;BQB=0.846909;MQ0F=0;ICB=1;HOB=0.5;AC=1;AN=2;DP4=28,45,17,9;MQ=50;ANN=G|synonymous_variant|LOW|Tp57577_TGAC_v2_gene12122|Tp57577_TGAC_v2_gene12122|transcript|Tp57577_TGAC_v2_mRNA12519|protein_coding|5/6|c.2553A>C|p.Arg851Arg|2707/3110|2553/2760|851/919||,G|upstream_gene_variant|MODIFIER|Tp57577_TGAC_v2_gene12036|Tp57577_TGAC_v2_gene12036|t…	GT:PL	0/1:224,0,255
Tp57577_TGAC_v2_LG1	10866374	.	G	A	219	.	DP=124;VDB=0.941044;SGB=-0.693147;RPB=0.103341;MQB=1;MQSB=1;BQB=0.08218;MQ0F=0;ICB=1;HOB=0.5;AC=1;AN=2;DP4=6,6,37,52;MQ=50;ANN=A|missense_variant|MODERATE|Tp57577_TGAC_v2_gene34017|Tp57577_TGAC_v2_gene34017|transcript|Tp57577_TGAC_v2_mRNA35164|protein_coding|28/28|c.3944C>T|p.Ser1315Phe|3944/4204|3944/4204|1315/1400||WARNING_TRANSCRIPT_MULTIPLE_STOP_CODONS,A|upstream_gene_variant|MODIFIER|Tp57577…	GT:PL	0/1:255,0,42
Tp57577_TGAC_v2_scaf_566	76827	.	G	A	3.28263	.	DP=52;VDB=0.506895;SGB=-0.616816;RPB=0.152164;MQB=1;MQSB=1;BQB=0.932739;MQ0F=0;ICB=1;HOB=0.5;AC=1;AN=2;DP4=26,18,5,1;MQ=50;ANN=A|missense_variant|MODERATE|Tp57577_TGAC_v2_gene10292|Tp57577_TGAC_v2_gene10292|transcript|Tp57577_TGAC_v2_mRNA10635|protein_coding|3/4|c.772G>A|p.Asp258Asn|947/1324|772/840|258/279||,A|upstream_gene_variant|MODIFIER|Tp57577_TGAC_v2_gene10303|Tp57577_TGAC_v2_gene10303|tra…	GT:PL	0/1:37,0,255
Tp57577_TGAC_v2_scaf_549	155601	.	C	T	222	.	DP=1384;VDB=0.992386;SGB=-0.693147;RPB=0.0431961;MQB=1;MQSB=1;BQB=0.880168;MQ0F=0;ICB=1;HOB=0.5;AC=1;AN=2;DP4=252,456,292,338;MQ=50;ANN=T|synonymous_variant|LOW|Tp57577_TGAC_v2_gene7664|Tp57577_TGAC_v2_gene7664|transcript|Tp57577_TGAC_v2_mRNA7929|protein_coding|7/8|c.1104G>A|p.Lys368Lys|1463/1906|1104/1419|368/472||	GT:PL	0/1:255,0,255
Tp57577_TGAC_v2_LG2	9607930	.	C	T,G	222	.	DP=106;VDB=0.825524;SGB=-0.693147;RPB=0.870543;MQB=1;MQSB=1;BQB=0.872691;MQ0F=0;ICB=1;HOB=0.5;AC=1,0;AN=2;DP4=20,6,33,27;MQ=50;ANN=G|missense_variant|MODERATE|Tp57577_TGAC_v2_gene19364|Tp57577_TGAC_v2_gene19364|transcript|Tp57577_TGAC_v2_mRNA20035|protein_coding|1/1|c.420G>C|p.Lys140Asn|1112/1497|420/690|140/229||,T|synonymous_variant|LOW|Tp57577_TGAC_v2_gene19364|Tp57577_TGAC_v2_gene19364|transc…	GT:PL	0/1:255,0,213,255,255,255
Tp57577_TGAC_v2_LG3	8821587	.	A	G	47.377	.	DP=84;VDB=0.268014;SGB=-0.670168;RPB=0.965924;MQB=1;MQSB=1;BQB=0.726511;MQ0F=0;ICB=1;HOB=0.5;AC=1;AN=2;DP4=24,29,7,3;MQ=50;ANN=G|synonymous_variant|LOW|Tp57577_TGAC_v2_gene17093|Tp57577_TGAC_v2_gene17093|transcript|Tp57577_TGAC_v2_mRNA17685|protein_coding|1/1|c.723A>G|p.Thr241Thr|956/1153|723/894|241/297||	GT:PL	0/1:83,0,255
Tp57577_TGAC_v2_LG2	31615296	.	T	G	112	.	DP=30;VDB=0.000545199;SGB=-0.662043;RPB=0.00432024;MQB=1;MQSB=1;BQB=0.0732695;MQ0F=0;ICB=1;HOB=0.5;AC=1;AN=2;DP4=8,12,1,8;MQ=50;ANN=G|missense_variant|MODERATE|Tp57577_TGAC_v2_gene37938|Tp57577_TGAC_v2_gene37938|transcript|Tp57577_TGAC_v2_mRNA39220|protein_coding|1/4|c.1120A>C|p.Ile374Leu|1340/5045|1120/4512|374/1503||,G|upstream_gene_variant|MODIFIER|Tp57577_TGAC_v2_gene38031|Tp57577_TGAC_v2_gen…	GT:PL	0/1:145,0,255
Tp57577_TGAC_v2_scaf_479	84507	.	T	C	139	.	DP=15;VDB=0.35295;SGB=-0.683931;RPB=0.461538;MQB=1;BQB=0.692308;MQ0F=0;ICB=1;HOB=0.5;AC=1;AN=2;DP4=2,0,13,0;MQ=50;ANN=C|intron_variant|MODIFIER|Tp57577_TGAC_v2_gene30324|Tp57577_TGAC_v2_gene30324|transcript|Tp57577_TGAC_v2_mRNA31351|protein_coding|1/2|c.66+306A>G||||||	GT:PL	0/1:175,0,31
Tp57577_TGAC_v2_LG5	1305498	.	G	A	183	.	DP=53;VDB=0.739455;SGB=-0.69168;RPB=0.250983;MQB=1;MQSB=1;BQB=0.110293;MQ0F=0;ICB=1;HOB=0.5;AC=1;AN=2;DP4=26,7,17,2;MQ=50;ANN=A|synonymous_variant|LOW|Tp57577_TGAC_v2_gene7924|Tp57577_TGAC_v2_gene7924|transcript|Tp57577_TGAC_v2_mRNA8196|protein_coding|7/7|c.1101C>T|p.Phe367Phe|1183/2135|1101/1938|367/645||,A|upstream_gene_variant|MODIFIER|Tp57577_TGAC_v2_gene7925|Tp57577_TGAC_v2_gene7925|transcri…	GT:PL	0/1:216,0,255
Tp57577_TGAC_v2_LG1	9387062	.	G	A	228	.	DP=23;VDB=0.231142;SGB=-0.692717;MQSB=1;MQ0F=0;AC=2;AN=2;DP4=0,0,7,16;MQ=50;ANN=A|synonymous_variant|LOW|Tp57577_TGAC_v2_gene24535|Tp57577_TGAC_v2_gene24535|transcript|Tp57577_TGAC_v2_mRNA25380|protein_coding|1/8|c.85C>T|p.Leu29Leu|119/1887|85/1539|29/512||,A|upstream_gene_variant|MODIFIER|Tp57577_TGAC_v2_gene24489|Tp57577_TGAC_v2_gene24489|transcript|Tp57577_TGAC_v2_mRNA25333|protein_coding||c.-…	GT:PL	1/1:255,69,0
Tp57577_TGAC_v2_LG3	11134969	.	C	T	222	.	DP=25;VDB=0.592232;SGB=-0.689466;RPB=0.309786;MQB=1;MQSB=1;BQB=0.899903;MQ0F=0;ICB=1;HOB=0.5;AC=1;AN=2;DP4=7,1,8,8;MQ=50;ANN=T|missense_variant|MODERATE|Tp57577_TGAC_v2_gene10457|Tp57577_TGAC_v2_gene10457|transcript|Tp57577_TGAC_v2_mRNA10807|protein_coding|1/17|c.157C>T|p.Pro53Ser|359/3422|157/2922|53/973||,T|5_prime_UTR_variant|MODIFIER|Tp57577_TGAC_v2_gene10457|Tp57577_TGAC_v2_gene10457|transcr…	GT:PL	0/1:255,0,128
Tp57577_TGAC_v2_LG7	24836699	.	G	T	222	.	DP=70;VDB=0.400987;SGB=-0.693145;RPB=0.0560977;MQB=1;MQSB=1;BQB=0.900639;MQ0F=0;ICB=1;HOB=0.5;AC=1;AN=2;DP4=5,22,13,28;MQ=50;ANN=T|synonymous_variant|LOW|Tp57577_TGAC_v2_gene9741|Tp57577_TGAC_v2_gene9741|transcript|Tp57577_TGAC_v2_mRNA10072|protein_coding|7/7|c.1794G>T|p.Thr598Thr|2041/2194|1794/1914|598/637||	GT:PL	0/1:255,0,255
Tp57577_TGAC_v2_LG7	2189477	.	T	C	228	.	DP=134;VDB=0.999987;SGB=-0.693147;MQSB=1;MQ0F=0;AC=2;AN=2;DP4=0,0,69,57;MQ=50;ANN=C|synonymous_variant|LOW|Tp57577_TGAC_v2_gene33847|Tp57577_TGAC_v2_gene33847|transcript|Tp57577_TGAC_v2_mRNA34990|protein_coding|3/11|c.840T>C|p.Asp280Asp|1300/4181|840/3651|280/1216||	GT:PL	1/1:255,255,0
Tp57577_TGAC_v2_LG7	23493058	.	A	G	210	.	DP=18;VDB=0.943678;SGB=-0.676189;RPB=0.924401;MQB=1;MQSB=1;BQB=0.793727;MQ0F=0;ICB=1;HOB=0.5;AC=1;AN=2;DP4=5,0,5,6;MQ=50;ANN=G|synonymous_variant|LOW|Tp57577_TGAC_v2_gene18032|Tp57577_TGAC_v2_gene18032|transcript|Tp57577_TGAC_v2_mRNA18659|protein_coding|1/10|c.201T>C|p.Asn67Asn|432/3053|201/2328|67/775||	GT:PL	0/1:243,0,92
Tp57577_TGAC_v2_scaf_622	10752	.	T	C	185	.	DP=36;VDB=0.312001;SGB=-0.676189;RPB=0.866818;MQB=1;MQSB=1;BQB=0.00112423;MQ0F=0;ICB=1;HOB=0.5;AC=1;AN=2;DP4=10,12,7,4;MQ=50;ANN=C|synonymous_variant|LOW|Tp57577_TGAC_v2_gene34894|Tp57577_TGAC_v2_gene34894|transcript|Tp57577_TGAC_v2_mRNA36085|protein_coding|4/7|c.1242T>C|p.Arg414Arg|2205/4731|1242/3375|414/1124||	GT:PL	0/1:218,0,255
Tp57577_TGAC_v2_scaf_405	174049	.	C	A,G	222	.	DP=173;VDB=0.769342;SGB=-0.693147;RPB=0.948248;MQB=1;MQSB=1;BQB=0.709679;MQ0F=0;ICB=1;HOB=0.5;AC=1,0;AN=2;DP4=56,64,22,31;MQ=50;ANN=A|synonymous_variant|LOW|Tp57577_TGAC_v2_gene13286|Tp57577_TGAC_v2_gene13286|transcript|Tp57577_TGAC_v2_mRNA13733|protein_coding|6/10|c.1113G>T|p.Thr371Thr|1243/1840|1113/1545|371/514||,G|synonymous_variant|LOW|Tp57577_TGAC_v2_gene13286|Tp57577_TGAC_v2_gene13286|tran…	GT:PL	0/1:255,0,255,255,255,255
Tp57577_TGAC_v2_LG6	21532153	.	C	T	48.9533	.	DP=23;VDB=0.0615984;SGB=-0.590765;RPB=0.176204;MQB=1;MQSB=1;BQB=0.164269;MQ0F=0;ICB=1;HOB=0.5;AC=1;AN=2;DP4=4,14,0,5;MQ=50;ANN=T|intron_variant|MODIFIER|Tp57577_TGAC_v2_gene15506|Tp57577_TGAC_v2_gene15506|transcript|Tp57577_TGAC_v2_mRNA16025|protein_coding|4/7|c.1950+562C>T||||||	GT:PL	0/1:83,0,255
Tp57577_TGAC_v2_LG3	29270718	.	T	C	57	.	DP=48;VDB=0.000160012;SGB=-0.662043;RPB=0.913564;MQB=1;MQSB=1;BQB=0.960618;MQ0F=0;ICB=1;HOB=0.5;AC=1;AN=2;DP4=5,27,0,9;MQ=50;ANN=C|synonymous_variant|LOW|Tp57577_TGAC_v2_gene12193|Tp57577_TGAC_v2_gene12193|transcript|Tp57577_TGAC_v2_mRNA12590|protein_coding|13/13|c.1497T>C|p.Pro499Pro|1585/1824|1497/1542|499/513||	GT:PL	0/1:91,0,255
Tp57577_TGAC_v2_LG3	4396629	.	T	G	64	.	DP=15;VDB=0.00671048;SGB=-0.556411;RPB=0.485537;MQB=1;MQSB=1;BQB=0.977751;MQ0F=0;ICB=1;HOB=0.5;AC=1;AN=2;DP4=6,4,3,1;MQ=50;ANN=G|missense_variant|MODERATE|Tp57577_TGAC_v2_gene3379|Tp57577_TGAC_v2_gene3379|transcript|Tp57577_TGAC_v2_mRNA3476|protein_coding|5/7|c.1166A>C|p.Gln389Pro|1313/2512|1166/1776|389/591||,G|downstream_gene_variant|MODIFIER|Tp57577_TGAC_v2_gene3447|Tp57577_TGAC_v2_gene3447|tr…	GT:PL	0/1:97,0,233
Tp57577_TGAC_v2_LG6	6602134	.	T	C	57	.	DP=16;VDB=0.00872848;SGB=-0.556411;RPB=0.624635;MQB=1;MQSB=1;BQB=0.861658;MQ0F=0;ICB=1;HOB=0.5;AC=1;AN=2;DP4=2,10,3,1;MQ=50;ANN=C|missense_variant|MODERATE|Tp57577_TGAC_v2_gene19106|Tp57577_TGAC_v2_gene19106|transcript|Tp57577_TGAC_v2_mRNA19766|protein_coding|5/13|c.838A>G|p.Asn280Asp|920/2306|838/1587|280/528||	GT:PL	0/1:91,0,220
Tp57577_TGAC_v2_LG7	23852738	.	A	T	220	.	DP=83;VDB=0.971904;SGB=-0.692976;RPB=0.21521;MQB=1;MQSB=1;BQB=0.0302705;MQ0F=0;ICB=1;HOB=0.5;AC=1;AN=2;DP4=27,26,13,13;MQ=50;ANN=T|synonymous_variant|LOW|Tp57577_TGAC_v2_gene3612|Tp57577_TGAC_v2_gene3612|transcript|Tp57577_TGAC_v2_mRNA3717|protein_coding|1/1|c.999A>T|p.Ala333Ala|1473/2226|999/1671|333/556||,T|synonymous_variant|LOW|Tp57577_TGAC_v2_gene3612|Tp57577_TGAC_v2_gene3612|transcript|Tp57…	GT:PL	0/1:253,0,255
Tp57577_TGAC_v2_LG2	20605632	.	A	T	228	.	DP=500;VDB=0.999985;SGB=-0.693147;MQSB=1;MQ0F=0;AC=2;AN=2;DP4=0,0,236,223;MQ=50;ANN=T|missense_variant|MODERATE|Tp57577_TGAC_v2_gene2654|Tp57577_TGAC_v2_gene2654|transcript|Tp57577_TGAC_v2_mRNA2726|protein_coding|1/1|c.110T>A|p.Ile37Asn|136/609|110/534|37/177||,T|downstream_gene_variant|MODIFIER|Tp57577_TGAC_v2_gene2692|Tp57577_TGAC_v2_gene2692|transcript|Tp57577_TGAC_v2_mRNA2765|protein_coding||…	GT:PL	1/1:255,255,0
Tp57577_TGAC_v2_LG7	11241977	.	G	A	222	.	DP=228;VDB=0;SGB=-0.693147;RPB=0.000919965;MQB=1;MQSB=1;BQB=0.649278;MQ0F=0;ICB=1;HOB=0.5;AC=1;AN=2;DP4=0,64,5,106;MQ=50;ANN=A|5_prime_UTR_variant|MODIFIER|Tp57577_TGAC_v2_gene3141|Tp57577_TGAC_v2_gene3141|transcript|Tp57577_TGAC_v2_mRNA3233|protein_coding|1/1|c.-18C>T|||||18|,A|upstream_gene_variant|MODIFIER|Tp57577_TGAC_v2_gene3158|Tp57577_TGAC_v2_gene3158|transcript|Tp57577_TGAC_v2_mRNA3250|pr…	GT:PL	0/1:255,0,156
Tp57577_TGAC_v2_scaf_400	213047	.	G	C	228	.	DP=72;VDB=0.617921;SGB=-0.693147;MQSB=1;MQ0F=0;AC=2;AN=2;DP4=0,0,23,48;MQ=50;ANN=C|3_prime_UTR_variant|MODIFIER|Tp57577_TGAC_v2_gene13427|Tp57577_TGAC_v2_gene13427|transcript|Tp57577_TGAC_v2_mRNA13877|protein_coding|8/8|c.*211G>C|||||211|	GT:PL	1/1:255,214,0
Tp57577_TGAC_v2_LG5	7510107	.	T	A	190	.	DP=30;VDB=0.0838966;SGB=-0.692831;MQ0F=0;AC=2;AN=2;DP4=0,0,0,24;MQ=50;ANN=A|upstream_gene_variant|MODIFIER|Tp57577_TGAC_v2_gene37498|Tp57577_TGAC_v2_gene37498|transcript|Tp57577_TGAC_v2_mRNA38755|protein_coding||c.-604T>A|||||563|,A|upstream_gene_variant|MODIFIER|Tp57577_TGAC_v2_gene37579|Tp57577_TGAC_v2_gene37579|transcript|Tp57577_TGAC_v2_mRNA38836|protein_coding||c.-4149T>A|||||4083|,A|downstr…	GT:PL	1/1:217,72,0
Tp57577_TGAC_v2_LG7	3649896	.	T	A	222	.	DP=80;VDB=0.900283;SGB=-0.693146;RPB=0.0742906;MQB=1;MQSB=1;BQB=0.476388;MQ0F=0;ICB=1;HOB=0.5;AC=1;AN=2;DP4=15,21,9,33;MQ=50;ANN=A|3_prime_UTR_variant|MODIFIER|Tp57577_TGAC_v2_gene4469|Tp57577_TGAC_v2_gene4469|transcript|Tp57577_TGAC_v2_mRNA4615|protein_coding|4/4|c.*95A>T|||||2599|,A|downstream_gene_variant|MODIFIER|Tp57577_TGAC_v2_gene4469|Tp57577_TGAC_v2_gene4469|transcript|Tp57577_TGAC_v2_mRN…	GT:PL	0/1:255,0,255
Tp57577_TGAC_v2_LG1	8840233	.	A	G	228	.	DP=68;VDB=0.226252;SGB=-0.693147;MQSB=1;MQ0F=0;AC=2;AN=2;DP4=0,0,51,14;MQ=50;ANN=G|3_prime_UTR_variant|MODIFIER|Tp57577_TGAC_v2_gene24925|Tp57577_TGAC_v2_gene24925|transcript|Tp57577_TGAC_v2_mRNA25779|protein_coding|2/2|c.*75T>C|||||75|	GT:PL	1/1:255,196,0
Tp57577_TGAC_v2_scaf_688	41076	.	A	G	187	.	DP=97;VDB=0.372126;SGB=-0.692562;RPB=0.605723;MQB=1;MQSB=1;BQB=0.0617462;MQ0F=0;ICB=1;HOB=0.5;AC=1;AN=2;DP4=36,37,13,9;MQ=50;ANN=G|upstream_gene_variant|MODIFIER|Tp57577_TGAC_v2_gene22274|Tp57577_TGAC_v2_gene22274|transcript|Tp57577_TGAC_v2_mRNA23036|protein_coding||c.-3793A>G|||||3580|,G|intergenic_region|MODIFIER|Tp57577_TGAC_v2_gene22263-Tp57577_TGAC_v2_gene22274|Tp57577_TGAC_v2_gene22263-Tp57…	GT:PL	0/1:221,0,255
Tp57577_TGAC_v2_LG7	286246	.	G	T	222	.	DP=1461;VDB=2.52171e-15;SGB=-0.693147;RPB=0.168998;MQB=1;MQSB=1;BQB=0.878349;MQ0F=0;ICB=1;HOB=0.5;AC=1;AN=2;DP4=189,727,92,437;MQ=50;ANN=T|5_prime_UTR_variant|MODIFIER|Tp57577_TGAC_v2_gene34319|Tp57577_TGAC_v2_gene34319|transcript|Tp57577_TGAC_v2_mRNA35483|protein_coding|1/6|c.-22C>A|||||22|,T|downstream_gene_variant|MODIFIER|Tp57577_TGAC_v2_gene34321|Tp57577_TGAC_v2_gene34321|transcript|Tp57577_…	GT:PL	0/1:255,0,255
Tp57577_TGAC_v2_LG2	12478203	.	T	G	23.7382	.	DP=70;VDB=0.00582302;SGB=-0.676189;RPB=0.054462;MQB=1;MQSB=1;BQB=0.731515;MQ0F=0;ICB=1;HOB=0.5;AC=1;AN=2;DP4=6,53,0,11;MQ=50;ANN=G|3_prime_UTR_variant|MODIFIER|Tp57577_TGAC_v2_gene2381|Tp57577_TGAC_v2_gene2381|transcript|Tp57577_TGAC_v2_mRNA2445|protein_coding|14/14|c.*262T>G|||||262|	GT:PL	0/1:59,0,255
Tp57577_TGAC_v2_LG7	25381228	.	C	G	222	.	DP=37;VDB=0.900591;SGB=-0.691153;RPB=0.19669;MQB=1;MQSB=1;BQB=0.979076;MQ0F=0;ICB=1;HOB=0.5;AC=1;AN=2;DP4=13,5,8,10;MQ=50;ANN=G|missense_variant|MODERATE|Tp57577_TGAC_v2_gene6834|Tp57577_TGAC_v2_gene6834|transcript|Tp57577_TGAC_v2_mRNA7077|protein_coding|5/13|c.457G>C|p.Glu153Gln|688/1791|457/1251|153/416||,G|downstream_gene_variant|MODIFIER|Tp57577_TGAC_v2_gene6852|Tp57577_TGAC_v2_gene6852|trans…	GT:PL	0/1:255,0,255
Tp57577_TGAC_v2_LG2	30608388	.	A	C	202	.	DP=48;VDB=0.122864;SGB=-0.688148;RPB=0.488113;MQB=1;MQSB=1;BQB=0.883859;MQ0F=0;ICB=1;HOB=0.5;AC=1;AN=2;DP4=14,14,8,7;MQ=50;ANN=C|synonymous_variant|LOW|Tp57577_TGAC_v2_gene6678|Tp57577_TGAC_v2_gene6678|transcript|Tp57577_TGAC_v2_mRNA6916|protein_coding|1/5|c.84A>C|p.Ser28Ser|491/2098|84/1191|28/396||,C|downstream_gene_variant|MODIFIER|Tp57577_TGAC_v2_gene6713|Tp57577_TGAC_v2_gene6713|transcript|T…	GT:PL	0/1:235,0,255
Tp57577_TGAC_v2_LG3	5093925	.	G	A	205	.	DP=52;VDB=0.783958;SGB=-0.691153;RPB=0.849282;MQB=1;MQSB=1;BQB=0.998253;MQ0F=0;ICB=1;HOB=0.5;AC=1;AN=2;DP4=15,18,4,14;MQ=50;ANN=A|missense_variant|MODERATE|Tp57577_TGAC_v2_gene24344|Tp57577_TGAC_v2_gene24344|transcript|Tp57577_TGAC_v2_mRNA25182|protein_coding|6/8|c.1976C>T|p.Thr659Met|2426/4249|1976/2922|659/973||,A|upstream_gene_variant|MODIFIER|Tp57577_TGAC_v2_gene24383|Tp57577_TGAC_v2_gene2438…	GT:PL	0/1:238,0,255
Tp57577_TGAC_v2_LG3	7015158	.	T	G	102	.	DP=44;VDB=0.00379611;SGB=-0.662043;RPB=0.739894;MQB=1;MQSB=1;BQB=0.669604;MQ0F=0;ICB=1;HOB=0.5;AC=1;AN=2;DP4=18,16,7,2;MQ=50;ANN=G|synonymous_variant|LOW|Tp57577_TGAC_v2_gene37314|Tp57577_TGAC_v2_gene37314|transcript|Tp57577_TGAC_v2_mRNA38564|protein_coding|4/8|c.663A>C|p.Gly221Gly|1217/2171|663/1305|221/434||,G|downstream_gene_variant|MODIFIER|Tp57577_TGAC_v2_gene37436|Tp57577_TGAC_v2_gene37436|…	GT:PL	0/1:136,0,255
Tp57577_TGAC_v2_LG7	13653751	.	A	G	165	.	DP=70;VDB=5.06928e-05;SGB=-0.690438;RPB=0.52815;MQB=1;MQSB=1;BQB=0.876432;MQ0F=0;ICB=1;HOB=0.5;AC=1;AN=2;DP4=24,29,5,12;MQ=50;ANN=G|synonymous_variant|LOW|Tp57577_TGAC_v2_gene2508|Tp57577_TGAC_v2_gene2508|transcript|Tp57577_TGAC_v2_mRNA2577|protein_coding|23/23|c.1846T>C|p.Leu616Leu|1976/2547|1846/1887|616/628||,G|downstream_gene_variant|MODIFIER|Tp57577_TGAC_v2_gene2556|Tp57577_TGAC_v2_gene2556|…	GT:PL	0/1:199,0,255
Tp57577_TGAC_v2_LG2	16718891	.	C	T	228	.	DP=52;VDB=0.0296005;SGB=-0.693147;MQSB=1;MQ0F=0;AC=2;AN=2;DP4=0,0,37,14;MQ=50;ANN=T|synonymous_variant|LOW|Tp57577_TGAC_v2_gene13773|Tp57577_TGAC_v2_gene13773|transcript|Tp57577_TGAC_v2_mRNA14229|protein_coding|6/7|c.855C>T|p.Gly285Gly|1235/2038|855/1467|285/488||,T|downstream_gene_variant|MODIFIER|Tp57577_TGAC_v2_gene13761|Tp57577_TGAC_v2_gene13761|transcript|Tp57577_TGAC_v2_mRNA14217|protein_co…	GT:PL	1/1:255,154,0
Tp57577_TGAC_v2_scaf_214	183333	.	T	C	157	.	DP=35;VDB=0.000123561;SGB=-0.676189;RPB=0.541576;MQB=1;MQSB=1;BQB=0.441153;MQ0F=0;ICB=1;HOB=0.5;AC=1;AN=2;DP4=16,6,2,9;MQ=50;ANN=C|3_prime_UTR_variant|MODIFIER|Tp57577_TGAC_v2_gene10630|Tp57577_TGAC_v2_gene10630|transcript|Tp57577_TGAC_v2_mRNA10985|protein_coding|5/5|c.*470T>C|||||948|,C|downstream_gene_variant|MODIFIER|Tp57577_TGAC_v2_gene10623|Tp57577_TGAC_v2_gene10623|transcript|Tp57577_TGAC_v…	GT:PL	0/1:190,0,255
Tp57577_TGAC_v2_scaf_299	263419	.	G	T	228	.	DP=275;VDB=5.03164e-05;SGB=-0.693147;MQSB=1;MQ0F=0;AC=2;AN=2;DP4=0,0,149,113;MQ=50;ANN=T|upstream_gene_variant|MODIFIER|Tp57577_TGAC_v2_gene8475|Tp57577_TGAC_v2_gene8475|transcript|Tp57577_TGAC_v2_mRNA8758|protein_coding||c.-1314C>A|||||1314|WARNING_TRANSCRIPT_MULTIPLE_STOP_CODONS,T|downstream_gene_variant|MODIFIER|Tp57577_TGAC_v2_gene8486|Tp57577_TGAC_v2_gene8486|transcript|Tp57577_TGAC_v2_mRNA8…	GT:PL	1/1:255,255,0
Tp57577_TGAC_v2_scaf_688	41221	.	C	A	222	.	DP=77;VDB=8.39288e-08;SGB=-0.693147;RPB=0.729551;MQB=1;MQSB=1;BQB=0.799474;MQ0F=0;ICB=1;HOB=0.5;AC=1;AN=2;DP4=6,19,10,42;MQ=50;ANN=A|upstream_gene_variant|MODIFIER|Tp57577_TGAC_v2_gene22274|Tp57577_TGAC_v2_gene22274|transcript|Tp57577_TGAC_v2_mRNA23036|protein_coding||c.-3648C>A|||||3435|,A|intergenic_region|MODIFIER|Tp57577_TGAC_v2_gene22263-Tp57577_TGAC_v2_gene22274|Tp57577_TGAC_v2_gene22263-Tp…	GT:PL	0/1:255,0,254
Tp57577_TGAC_v2_LG2	1112023	.	A	C	218	.	DP=75;VDB=0.0867283;SGB=-0.692067;RPB=0.00404493;MQB=1;MQSB=1;BQB=0.0534469;MQ0F=0;ICB=1;HOB=0.5;AC=1;AN=2;DP4=11,38,12,8;MQ=50;ANN=C|3_prime_UTR_variant|MODIFIER|Tp57577_TGAC_v2_gene36715|Tp57577_TGAC_v2_gene36715|transcript|Tp57577_TGAC_v2_mRNA37943|protein_coding|10/10|c.*253A>C|||||253|	GT:PL	0/1:251,0,255
Tp57577_TGAC_v2_LG2	25337794	.	G	T	166	.	DP=20;VDB=0.429958;SGB=-0.662043;RPB=0.142141;MQB=1;MQSB=1;BQB=0.770696;MQ0F=0;ICB=1;HOB=0.5;AC=1;AN=2;DP4=4,7,3,6;MQ=50;ANN=T|synonymous_variant|LOW|Tp57577_TGAC_v2_gene12528|Tp57577_TGAC_v2_gene12528|transcript|Tp57577_TGAC_v2_mRNA12935|protein_coding|1/2|c.357G>T|p.Pro119Pro|553/1605|357/837|119/278||,T|downstream_gene_variant|MODIFIER|Tp57577_TGAC_v2_gene12703|Tp57577_TGAC_v2_gene12703|transc…	GT:PL	0/1:199,0,251
Tp57577_TGAC_v2_LG4	26614334	.	A	G	78	.	DP=62;VDB=0.000251246;SGB=-0.686358;RPB=0.0439229;MQB=1;MQSB=1;BQB=0.840624;MQ0F=0;ICB=1;HOB=0.5;AC=1;AN=2;DP4=3,45,0,14;MQ=50;ANN=G|5_prime_UTR_variant|MODIFIER|Tp57577_TGAC_v2_gene13337|Tp57577_TGAC_v2_gene13337|transcript|Tp57577_TGAC_v2_mRNA13784|protein_coding|1/7|c.-88T>C|||||88|,G|downstream_gene_variant|MODIFIER|Tp57577_TGAC_v2_gene13317|Tp57577_TGAC_v2_gene13317|transcript|Tp57577_TGAC_v…	GT:PL	0/1:112,0,255
Tp57577_TGAC_v2_scaf_678	53069	.	G	A	218	.	DP=316;VDB=0.478346;SGB=-0.693147;RPB=0.71752;MQB=1;MQSB=1;BQB=0.153957;MQ0F=0;ICB=1;HOB=0.5;AC=1;AN=2;DP4=84,138,22,67;MQ=50;ANN=A|3_prime_UTR_variant|MODIFIER|Tp57577_TGAC_v2_gene22412|Tp57577_TGAC_v2_gene22412|transcript|Tp57577_TGAC_v2_mRNA23182|protein_coding|9/9|c.*207G>A|||||207|,A|upstream_gene_variant|MODIFIER|Tp57577_TGAC_v2_gene22416|Tp57577_TGAC_v2_gene22416|transcript|Tp57577_TGAC_v2…	GT:PL	0/1:252,0,255
Tp57577_TGAC_v2_LG6	6138021	.	G	A	13.132	.	DP=206;VDB=0.375374;SGB=-0.693132;RPB=0.93008;MQB=1;MQSB=1;BQB=0.807297;MQ0F=0;ICB=1;HOB=0.5;AC=1;AN=2;DP4=51,118,11,23;MQ=50;ANN=A|synonymous_variant|LOW|Tp57577_TGAC_v2_gene33206|Tp57577_TGAC_v2_gene33206|transcript|Tp57577_TGAC_v2_mRNA34324|protein_coding|1/1|c.12C>T|p.Asn4Asn|87/618|12/375|4/124||,A|downstream_gene_variant|MODIFIER|Tp57577_TGAC_v2_gene33209|Tp57577_TGAC_v2_gene33209|transcrip…	GT:PL	0/1:48,0,255
Tp57577_TGAC_v2_LG3	10137662	.	C	T	143	.	DP=23;VDB=0.00796861;SGB=-0.651104;RPB=0.035674;MQB=1;MQSB=1;BQB=0.244551;MQ0F=0;ICB=1;HOB=0.5;AC=1;AN=2;DP4=6,9,2,6;MQ=50;ANN=T|synonymous_variant|LOW|Tp57577_TGAC_v2_gene12054|Tp57577_TGAC_v2_gene12054|transcript|Tp57577_TGAC_v2_mRNA12448|protein_coding|1/13|c.339C>T|p.Phe113Phe|737/3678|339/2862|113/953||	GT:PL	0/1:176,0,255
Tp57577_TGAC_v2_scaf_152	269048	.	C	T	203	.	DP=45;VDB=0.00132496;SGB=-0.693021;RPB=0.295683;MQB=1;MQSB=1;BQB=0.984453;MQ0F=0;ICB=1;HOB=0.5;AC=1;AN=2;DP4=4,7,3,24;MQ=50;ANN=T|synonymous_variant|LOW|Tp57577_TGAC_v2_gene26052|Tp57577_TGAC_v2_gene26052|transcript|Tp57577_TGAC_v2_mRNA26941|protein_coding|3/4|c.591C>T|p.Ser197Ser|737/1231|591/825|197/274||,T|upstream_gene_variant|MODIFIER|Tp57577_TGAC_v2_gene26021|Tp57577_TGAC_v2_gene26021|trans…	GT:PL	0/1:236,0,184
Tp57577_TGAC_v2_LG5	6155353	.	C	T	222	.	DP=5392;VDB=4.50033e-16;SGB=-0.693147;RPB=6.25405e-08;MQB=1;MQSB=1;BQB=4.62855e-09;MQ0F=0;ICB=1;HOB=0.5;AC=1;AN=2;DP4=436,3250,168,1468;MQ=50;ANN=T|3_prime_UTR_variant|MODIFIER|Tp57577_TGAC_v2_gene18740|Tp57577_TGAC_v2_gene18740|transcript|Tp57577_TGAC_v2_mRNA19392|protein_coding|3/3|c.*22C>T|||||22|,T|upstream_gene_variant|MODIFIER|Tp57577_TGAC_v2_gene18737|Tp57577_TGAC_v2_gene18737|transcript|T…	GT:PL	0/1:255,0,255
Tp57577_TGAC_v2_LG6	19486169	.	G	A	11.7305	.	DP=56;VDB=0.968615;SGB=-0.670168;RPB=0.337962;MQB=1;MQSB=1;BQB=0.499431;MQ0F=0;ICB=1;HOB=0.5;AC=1;AN=2;DP4=22,23,0,10;MQ=50;ANN=A|synonymous_variant|LOW|Tp57577_TGAC_v2_gene33460|Tp57577_TGAC_v2_gene33460|transcript|Tp57577_TGAC_v2_mRNA34589|protein_coding|3/3|c.1056C>T|p.Leu352Leu|1210/1819|1056/1449|352/482||,A|upstream_gene_variant|MODIFIER|Tp57577_TGAC_v2_gene33457|Tp57577_TGAC_v2_gene33457|t…	GT:PL	0/1:47,0,255
Tp57577_TGAC_v2_LG5	573054	.	A	T	222	.	DP=43;VDB=0.0431032;SGB=-0.693054;RPB=0.0389003;MQB=1;MQSB=1;BQB=0.809677;MQ0F=0;ICB=1;HOB=0.5;AC=1;AN=2;DP4=4,11,14,14;MQ=50;ANN=T|missense_variant|MODERATE|Tp57577_TGAC_v2_gene5767|Tp57577_TGAC_v2_gene5767|transcript|Tp57577_TGAC_v2_mRNA5963|protein_coding|12/16|c.1241A>T|p.Tyr414Phe|1442/3248|1241/2616|414/871||,T|upstream_gene_variant|MODIFIER|Tp57577_TGAC_v2_gene5741|Tp57577_TGAC_v2_gene5741…	GT:PL	0/1:255,0,240
Tp57577_TGAC_v2_LG7	4237586	.	T	C,A	185	.	DP=102;VDB=0.0180995;SGB=-0.692831;RPB=0.754703;MQB=1;MQSB=1;BQB=0.488748;MQ0F=0;ICB=1;HOB=0.5;AC=1,0;AN=2;DP4=45,18,17,7;MQ=50;ANN=C|synonymous_variant|LOW|Tp57577_TGAC_v2_gene32877|Tp57577_TGAC_v2_gene32877|transcript|Tp57577_TGAC_v2_mRNA33981|protein_coding|1/4|c.60T>C|p.Pro20Pro|226/722|60/285|20/94||,A|synonymous_variant|LOW|Tp57577_TGAC_v2_gene32877|Tp57577_TGAC_v2_gene32877|transcript|Tp57…	GT:PL	0/1:219,0,255,255,255,255
Tp57577_TGAC_v2_LG4	26492230	.	C	A	126	.	DP=17;VDB=0.0267105;SGB=-0.662043;RPB=0.10638;MQB=1;MQSB=1;BQB=0.0863735;MQ0F=0;ICB=1;HOB=0.5;AC=1;AN=2;DP4=8,0,0,9;MQ=50;ANN=A|missense_variant|MODERATE|Tp57577_TGAC_v2_gene5252|Tp57577_TGAC_v2_gene5252|transcript|Tp57577_TGAC_v2_mRNA5430|protein_coding|6/7|c.878C>A|p.Pro293Gln|1111/2267|878/1764|293/587||,A|missense_variant|MODERATE|Tp57577_TGAC_v2_gene5252|Tp57577_TGAC_v2_gene5252|transcript|T…	GT:PL	0/1:159,0,139
Tp57577_TGAC_v2_LG5	11093321	.	T	A	143	.	DP=17;VDB=0.000423571;SGB=-0.680642;RPB=0.00673795;MQB=1;MQSB=1;BQB=0.449329;MQ0F=0;ICB=1;HOB=0.5;AC=1;AN=2;DP4=2,3,0,12;MQ=50;ANN=A|missense_variant|MODERATE|Tp57577_TGAC_v2_gene21428|Tp57577_TGAC_v2_gene21428|transcript|Tp57577_TGAC_v2_mRNA22160|protein_coding|6/6|c.3215A>T|p.Lys1072Ile|3241/3856|3215/3696|1072/1231||,A|upstream_gene_variant|MODIFIER|Tp57577_TGAC_v2_gene21423|Tp57577_TGAC_v2_ge…	GT:PL	0/1:177,0,118
Tp57577_TGAC_v2_LG6	19480033	.	C	T	222	.	DP=84;VDB=0.849107;SGB=-0.693147;RPB=0.393996;MQB=1;MQSB=1;BQB=0.272106;MQ0F=0;ICB=1;HOB=0.5;AC=1;AN=2;DP4=11,25,29,19;MQ=50;ANN=T|missense_variant|MODERATE|Tp57577_TGAC_v2_gene33457|Tp57577_TGAC_v2_gene33457|transcript|Tp57577_TGAC_v2_mRNA34586|protein_coding|8/11|c.632G>A|p.Arg211His|1070/2863|632/1809|211/602||	GT:PL	0/1:255,0,255
Tp57577_TGAC_v2_scaf_585	132681	.	C	T	220	.	DP=20;VDB=5.65381e-08;SGB=-0.691153;RPB=0.222222;MQB=1;MQSB=1;BQB=0.361111;MQ0F=0;ICB=1;HOB=0.5;AC=1;AN=2;DP4=0,2,8,10;MQ=50;ANN=T|5_prime_UTR_variant|MODIFIER|Tp57577_TGAC_v2_gene15294|Tp57577_TGAC_v2_gene15294|transcript|Tp57577_TGAC_v2_mRNA15803|protein_coding|1/2|c.-590G>A|||||2024|,T|upstream_gene_variant|MODIFIER|Tp57577_TGAC_v2_gene15274|Tp57577_TGAC_v2_gene15274|transcript|Tp57577_TGAC_v2…	GT:PL	0/1:255,0,13
Tp57577_TGAC_v2_scaf_1092	10377	.	T	C	228	.	DP=55;VDB=0.586626;SGB=-0.693147;MQSB=1;MQ0F=0;AC=2;AN=2;DP4=0,0,23,30;MQ=50;ANN=C|synonymous_variant|LOW|Tp57577_TGAC_v2_gene27151|Tp57577_TGAC_v2_gene27151|transcript|Tp57577_TGAC_v2_mRNA28086|protein_coding|5/9|c.615A>G|p.Pro205Pro|869/1487|615/1104|205/367||,C|upstream_gene_variant|MODIFIER|Tp57577_TGAC_v2_gene27154|Tp57577_TGAC_v2_gene27154|transcript|Tp57577_TGAC_v2_mRNA28089|protein_coding…	GT:PL	1/1:255,160,0
Tp57577_TGAC_v2_scaf_169	283596	.	C	T	193	.	DP=32;VDB=0.056073;SGB=-0.680642;RPB=0.727333;MQB=1;MQSB=1;BQB=0.946736;MQ0F=0;ICB=1;HOB=0.5;AC=1;AN=2;DP4=13,7,8,4;MQ=50;ANN=T|synonymous_variant|LOW|Tp57577_TGAC_v2_gene25703|Tp57577_TGAC_v2_gene25703|transcript|Tp57577_TGAC_v2_mRNA26583|protein_coding|1/1|c.576C>T|p.Asn192Asn|881/2751|576/1899|192/632||	GT:PL	0/1:226,0,255
Tp57577_TGAC_v2_LG1	12311974	.	A	C	222	.	DP=49;VDB=0.866492;SGB=-0.692562;RPB=0.247457;MQB=1;MQSB=1;BQB=0.959963;MQ0F=0;ICB=1;HOB=0.5;AC=1;AN=2;DP4=3,21,11,11;MQ=50;ANN=C|missense_variant|MODERATE|Tp57577_TGAC_v2_gene23975|Tp57577_TGAC_v2_gene23975|transcript|Tp57577_TGAC_v2_mRNA24801|protein_coding|7/9|c.4460T>G|p.Ile1487Ser|4909/5805|4460/5244|1487/1747||,C|upstream_gene_variant|MODIFIER|Tp57577_TGAC_v2_gene24012|Tp57577_TGAC_v2_gene2…	GT:PL	0/1:255,0,255
Tp57577_TGAC_v2_LG1	2343158	.	G	T	45.6063	.	DP=278;VDB=0.278285;SGB=-0.693147;RPB=0.941248;MQB=1;MQSB=1;BQB=0.997263;MQ0F=0;ICB=1;HOB=0.5;AC=1;AN=2;DP4=129,89,12,46;MQ=50;ANN=T|missense_variant|MODERATE|Tp57577_TGAC_v2_gene27138|Tp57577_TGAC_v2_gene27138|transcript|Tp57577_TGAC_v2_mRNA28073|protein_coding|1/6|c.119C>A|p.Ser40Tyr|329/1641|119/1146|40/381||,T|upstream_gene_variant|MODIFIER|Tp57577_TGAC_v2_gene27128|Tp57577_TGAC_v2_gene27128|…	GT:PL	0/1:80,0,255
Tp57577_TGAC_v2_scaf_1738	919	.	C	A	179	.	DP=18;VDB=0.221242;SGB=-0.662043;RPB=0.34597;MQB=1;MQSB=1;BQB=0.703384;MQ0F=0;ICB=1;HOB=0.5;AC=1;AN=2;DP4=1,8,3,6;MQ=50;ANN=A|missense_variant|MODERATE|Tp57577_TGAC_v2_gene35076|Tp57577_TGAC_v2_gene35076|transcript|Tp57577_TGAC_v2_mRNA36271|protein_coding|4/4|c.1369G>T|p.Ala457Ser|2050/2968|1369/2287|457/761||WARNING_TRANSCRIPT_INCOMPLETE	GT:PL	0/1:212,0,174
Tp57577_TGAC_v2_scaf_214	157508	.	A	G	228	.	DP=23;VDB=0.514768;SGB=-0.692562;MQSB=1;MQ0F=0;AC=2;AN=2;DP4=0,0,10,12;MQ=50;ANN=G|3_prime_UTR_variant|MODIFIER|Tp57577_TGAC_v2_gene10622|Tp57577_TGAC_v2_gene10622|transcript|Tp57577_TGAC_v2_mRNA10976|protein_coding|8/8|c.*29A>G|||||29|,G|3_prime_UTR_variant|MODIFIER|Tp57577_TGAC_v2_gene10622|Tp57577_TGAC_v2_gene10622|transcript|Tp57577_TGAC_v2_mRNA10977|protein_coding|8/8|c.*29A>G|||||29|,G|upst…	GT:PL	1/1:255,66,0
Tp57577_TGAC_v2_LG7	10338016	.	G	T	150	.	DP=21;VDB=0.00851301;SGB=-0.662043;RPB=0.021389;MQB=1;MQSB=1;BQB=0.567987;MQ0F=0;ICB=1;HOB=0.5;AC=1;AN=2;DP4=6,5,7,2;MQ=50;ANN=T|missense_variant|MODERATE|Tp57577_TGAC_v2_gene12345|Tp57577_TGAC_v2_gene12345|transcript|Tp57577_TGAC_v2_mRNA12746|protein_coding|2/2|c.519G>T|p.Leu173Phe|707/1247|519/630|173/209||,T|upstream_gene_variant|MODIFIER|Tp57577_TGAC_v2_gene12437|Tp57577_TGAC_v2_gene12437|tra…	GT:PL	0/1:183,0,245
[truncated: 69,061 more rows]
